# Supplementary material for: MMR vaccination induces trained immunity via functional and metabolic reprogramming of γδ T cells
Source: J Clin Invest. 2024 Jan 30;134(7):e170848. doi: 10.1172/JCI170848 (PMC10977989; doi:10.1172/JCI170848)
Supplement: Supplemental data set 1 [file jci-134-170848-s188.xlsx]

## Sheet: Data
ID	Group	Timepoint	TNFRSF1B	PAMR1	IL7R	CD177	SLC39A14	SPINK5	FRZB	CASC4	ADGRB3	RELT	CXCL11	IL1RAP	TBCC	PSME1	OGN	PLAU	TBC1D17	CPM	NID2	FUT3_FUT5	CLEC11A	VSTM1	FCER2	EFNA4	TDGF1	CDCP1	AHSP	ENO1	FCRL5	CXCL13	NXPH1	NCAN	SCARF2	RGMA	MUC13	TBCB	CD99L2	PIK3IP1	PVR	GLB1	DDR1	NSFL1C	CNTN3	ASAH2	CX3CL1	CLPP	TMPRSS5
BCGP006	MMR	T1	-0.2833	-0.397	0.1334	-5.1857	0.9497	0.3556	-0.392	0.5832	0.6238	-0.0101	-0.6762	-0.3787	2.8473	1.0524	1.5152	0.1573	0.4691	0.258	0.917	-0.404	-0.7921	0.3388	0.5446	0.1849	2.7297	-0.5576	0.9131	2.0759	0.3868	3.373	1.2178	1.5291	-0.0456	0.4789	0.3104	5.3322	0.1289	0.3813	1.4062	0.2911	0.3984	2.4317	-0.8542	-1.0523	0.6214	4.1328	0.4715
BCGP006	MMR	T2	-0.3233	-0.5576	0.2618	-5.353	0.756	0.4641	-0.3294	0.2526	0.3741	-0.0737	0.5219	-0.7763	2.2036	0.8773	0.7004	-0.0078	0.7952	0.177	0.7701	-0.5626	-0.2593	0.2093	0.4355	0.3685	2.9093	-0.3481	0.4268	2.1031	-0.0271	0.5957	0.0457	0.965	-0.0512	0.581	0.007	3.8688	-0.0824	0.1468	0.9959	0.66	0.1612	1.7374	-0.927	-0.6252	0.6747	3.6951	0.4199
BCGP008	MMR	T1	0.1621	0.2441	0.5124	-2.7988	0.0086	0.2933	0.3151	0.1002	-0.2015	0.6022	1.3772	0.7384	3.197	1.8017	0.4872	0.5509	0.9158	-0.0567	1.2369	-0.7269	-0.0196	-0.7353	0.5851	0.6026	1.2636	-0.705	1.0782	3.189	-0.2383	0.7654	0.4245	0.6106	0.5499	0.7721	0.0706	5.8317	0.2514	0.3528	0.439	0.4723	0.1329	3.3371	-0.4781	0.1096	0.663	5.187	0.0429
BCGP008	MMR	T2	0.3522	0.2988	0.8186	-2.7605	0.5512	0.5671	0.0209	0.3485	-0.2435	0.2648	0.5755	0.7799	1.8898	0.7215	0.2148	0.4865	1.1316	0.8962	0.8844	-0.5974	0.5743	-0.5174	0.385	0.5802	1.9686	-0.6458	1.2119	2.4914	0.3656	0.4052	0.7577	1.125	0.5655	0.934	0.942	3.8212	0.2089	0.2462	1.1032	0.3932	0.498	2.3306	-0.6462	-0.2018	0.5635	3.2578	0.228
BCGP010	MMR	T1	0.18	0.3024	0.9116	-0.562	0.8421	0.7076	0.4932	0.4089	-0.0744	0.2367	1.2827	-0.2254	2.5193	1.0541	0.1281	0.8917	1.1759	0.1059	0.7234	-0.106	0.0433	0.2535	0.5447	0.2646	1.5705	-1.1645	0.3128	3.1963	-0.402	0.8295	0.6259	1.0013	0.1147	0.5524	0.4276	4.9158	0.2527	0.595	0.9689	0.031	0.2033	2.8946	0.1249	-0.6132	0.7596	2.2246	0.0536
BCGP010	MMR	T2	0.0435	0.0397	0.779	-0.5854	0.5973	0.2263	0.241	0.455	-0.0273	0.0659	1.6617	-0.2467	3.0526	1.25	-0.4917	0.4756	0.9413	0.347	0.4326	-0.3385	0.1329	0.5696	0.0716	-0.024	1.3484	-0.9368	-0.638	3.0445	-0.6445	1.3047	0.9119	1.1121	0.417	0.7309	0.3537	5.7639	0.5511	0.3379	0.9483	0.1878	0.4	2.9553	-0.2306	-0.8445	0.6529	2.0796	0.2149
BCGP019	MMR	T1	0.2065	0.0818	0.5417	0.4235	0.0456	0.1667	0.4667	0.1417	0.7487	-0.2316	0.723	0.2877	2.0684	0.701	0.0272	0.6392	0.0941	-0.4082	-0.5901	0.0105	-0.436	0.5076	0.3425	0.367	-1.6313	-0.731	0.5476	1.6321	0.0872	1.7688	0.4649	1.3825	0.6594	0.613	-0.2559	3.7901	0.0529	0.4003	0.197	0.0849	0.0641	1.7434	-0.9544	-0.4413	1.1325	2.4449	1.4589
BCGP019	MMR	T2	0.3544	0.2142	0.5552	0.5017	0.1116	0.2512	0.6611	0.4745	0.6056	-0.0157	1.7802	0.247	2.5293	1.0513	-0.2806	0.8249	1.1951	-0.2757	0.5101	0.2486	-0.1975	0.9995	0.457	0.558	-0.3896	-0.5724	1.6556	2.7353	0.2871	2.1363	0.6031	1.2034	0.7873	0.656	0.0916	4.5033	0.1939	0.5517	0.6562	-0.0247	0.2177	3.0926	-0.7505	-0.4722	1.0904	2.4897	1.0848
BCGP027	MMR	T1	0.7071	0.4718	0.0538	0.8833	0.6533	-0.151	0.5297	0.4964	0.2444	0.4483	1.6186	0.2856	2.7344	1.4651	0.3067	0.2573	0.8281	0.555	0.5588	0.2725	-0.336	0.0634	1.029	0.5794	-1.5325	0.6015	1.2355	2.7737	1.8429	2.9033	0.283	0.7128	-0.0299	0.2522	0.2985	5.4182	0.8056	0.1393	0.8042	0.5423	0.2647	2.5124	0.2898	0.1602	0.4947	3.799	-0.0136
BCGP027	MMR	T2	0.5035	0.53	0.1103	1.0924	0.557	0.0897	0.4099	0.4784	0.0404	0.5199	0.1191	0.5048	1.8795	1.1928	0.1104	0.4921	2.9964	1.069	0.5139	0.0453	-0.0307	-0.0635	0.6992	0.3585	-2.6621	0.3738	2.0654	2.4398	1.9742	1.0707	0.2724	0.544	0.1348	0.4867	0.0532	3.9857	0.1164	0.0443	1.2497	0.535	0.4048	2.3754	0.5176	0.056	0.6002	3.1609	0.0267
BCGP031	MMR	T1	0.0782	0.5124	0.7352	1.4254	0.5249	0.6578	0.2848	0.219	0.8831	0.2952	-1.486	0.5672	2.5498	1.1538	1.0374	0.7723	0.5495	-0.5011	0.4355	-0.9314	-0.9836	-0.1433	0.9078	0.6199	-1.4226	-0.4252	0.9561	1.7846	0.1303	-0.1043	0.0251	1.2982	0.4852	0.8684	-0.6327	4.8994	-0.0028	0.3079	0.9991	-0.3017	0.34	2.0484	0.2957	-0.3512	1.1956	3.5792	0.9866
BCGP031	MMR	T2	0.0402	0.3376	0.7346	1.3459	0.5273	0.5734	0.136	0.4947	0.4529	-0.0636	-0.1124	0.4126	2.5205	0.9573	-0.0541	0.6745	0.8965	-0.4425	0.5969	-0.4489	-0.8085	0.5543	0.6809	0.5569	-0.8151	-0.7026	0.8817	2.7419	-0.2425	0.6075	0.743	1.2627	0.3534	0.7471	-0.0481	4.4234	0.2955	0.286	1.2077	-0.112	0.3209	2.2865	0.0933	-0.2013	0.8214	3.8864	0.5086
BCGP054	MMR	T1	0.5737	0.3183	1.5136	0.1	0.2625	0.6266	0.6221	0.24	1.036	0.3887	0.6694	-0.1447	2.8912	1.6528	1.0231	0.7341	0.7103	0.4388	1.005	-0.2063	0.3646	-0.7012	1.143	0.9202	-0.9313	-0.1566	3.1943	3.1356	1.3854	1.6497	0.6752	1.7603	0.4755	0.0425	-0.7196	4.8203	0.5755	0.365	1.1919	0.9153	0.314	3.2896	0.2514	0.3594	0.754	2.3791	0.3682
BCGP054	MMR	T2	0.0383	-0.1703	1.0905	-0.0393	0.5328	0.0835	0.4247	0.4849	0.8993	-0.1146	0.0432	-0.6104	2.0039	0.9451	0.7281	0.4459	0.8607	0.3018	0.5066	0.0071	-0.0761	-0.1283	0.8636	0.7163	-1.9126	-0.2419	2.6941	2.3942	0.7295	1.4996	0.9075	1.6976	0.3482	-0.1045	0.0272	3.7096	0.3308	0.0098	1.5691	0.0294	0.3915	2.5845	-0.3244	0.4644	1.0389	1.6067	0.1961
BCGP061	MMR	T1	0.4361	0.398	0.4117	-0.5125	0.6796	0.0507	0.517	0.7379	-0.1031	0.6168	1.157	-0.5425	1.624	0.983	0.7085	0.4203	1.0365	0.5529	1.0889	0.2186	-1.1909	0.9687	1.2005	0.6756	-1.0983	-0.6267	2.1994	2.3392	0.7771	2.1953	1.0673	1.1445	0.1449	0.3219	0.805	3.6892	0.4505	0.1786	1.156	0.0944	0.0198	2.9529	-0.8386	-0.759	0.4131	0.9009	0.3039
BCGP061	MMR	T2	1.096	0.4374	0.2906	-0.2924	0.766	0.1366	0.3005	0.6941	-0.0712	0.7057	3.8685	-0.218	2.7056	1.211	0.9511	0.5396	0.8098	0.4134	0.8287	-0.2431	-1.0024	1.0709	1.3183	0.3915	-1.6654	-0.6222	0.0356	2.7857	0.6209	2.3077	0.7785	1.2346	0.2525	0.4093	0.2223	5.1916	0.6505	0.1447	0.9933	0.3894	0.1052	2.9125	-0.5588	-0.7655	1.5926	1.7804	0.4825
BCGP066	MMR	T1	0.0768	0.3449	0.3849	-0.9963	0.6431	1.1597	0.459	0.0923	0.1968	-0.0965	-1.3792	-0.1436	2.608	0.8319	1.04	0.5892	0.1214	-0.1696	0.3401	-0.426	-2.0176	0.3764	0.7334	0.3777	-1.2845	-0.975	0.0202	2.2822	-0.3127	0.139	0.6526	1.4121	0.3991	0.1513	-0.044	4.7742	-0.1156	0.2502	0.5118	0.7729	0.5177	2.2503	-0.2745	-0.105	0.814	4.2429	0.419
BCGP066	MMR	T2	0.4965	0.3719	0.3136	-0.8269	0.6945	1.1895	0.6031	0.6634	0.0205	0.0305	0.0871	-0.2505	2.3369	0.6679	1.1016	0.7086	0.6348	-0.1773	0.1729	0.0051	-0.8157	0.4066	0.5638	0.4388	-1.8675	-0.993	2.3322	2.6694	-0.3968	1.144	0.2338	1.3211	0.604	0.1011	0.1911	4.0995	0.0571	0.5421	0.9621	0.866	0.6864	2.5833	-0.4537	-0.2408	0.5333	3.2453	0.1769
BCGP067	MMR	T1	0.4725	-0.1203	-0.0369	-4.1482	0.887	0.0099	-0.0458	0.0009	-0.0473	0.1956	0.9244	-0.8001	2.2192	0.9235	0.4012	0.3457	0.4018	0.6165	0.2899	0.8563	-0.1088	0.9446	1.4168	0.4871	-0.915	-0.9232	0.1804	2.5271	-0.8361	1.6184	0.578	0.9826	-0.1592	0.8102	-0.1883	4.3957	0.7368	0.5236	0.9797	-0.3159	-0.2991	2.4061	0.353	0.8879	0.5212	3.5413	-0.0095
BCGP067	MMR	T2	0.6173	-0.114	0.4578	-3.758	1.3318	0.2616	-0.1144	0.1267	0.2929	0.4039	-0.293	-0.334	1.0538	0.8156	0.6182	0.5778	0.126	0.9522	0.6381	0.577	-1.0197	1.0978	1.4305	1.068	-1.4152	-0.4754	0.0935	1.2896	-0.6117	0.3089	0.4235	1.1276	-0.0911	0.723	0.0535	2.4086	0.358	0.5807	1.0159	0.1479	0.1244	0.7563	0.384	0.7101	1.0725	2.1219	0.5541
BCGP072	MMR	T1	0.9007	0.1951	1.1732	-0.897	0.8832	-0.1809	0.0877	0.5412	0.5928	0.6814	1.2003	-0.2947	4.1848	2.0501	0.4848	0.6206	1.4564	0.3099	1.3525	0.7905	-0.9161	0.9254	1.3084	0.6061	-0.6783	0.9639	0.5084	3.9762	0.4995	0.5698	0.4346	1.3039	0.2134	-0.572	-0.5221	6.7902	0.328	0.3724	0.5863	0.6827	0.1668	3.411	-0.7848	-1.0924	0.6233	5.6108	0.1612
BCGP072	MMR	T2	1.2858	0.8454	1.1316	-0.7094	0.9153	0.3813	0.6759	0.1649	0.7669	1.2525	2.0177	0.0841	2.1758	0.8113	1.8606	0.9478	0.6874	0.1415	0.9195	0.7707	1.6882	0.9551	1.8661	0.9115	-1.4773	0.5837	1.0277	1.7969	1.2776	1.4858	0.3895	1.1297	0.4236	-0.3682	-1.119	3.7057	0.7041	0.6306	0.342	0.5057	0.0762	1.7448	-0.094	-0.5026	0.8852	2.3964	0.7407
BCGP076	MMR	T1	0.8729	0.803	-0.1383	-2.7823	1.1776	0.6156	0.0796	0.7215	-0.552	0.4175	1.3452	-0.9145	3.1677	1.4018	0.1958	0.3535	1.2205	0.1313	0.9593	0.4667	-0.2317	0.8647	1.2172	0.515	-2.6531	-0.5741	0.9813	2.8671	-0.2471	1.3565	0.4162	0.8166	0.0968	-0.0998	-0.0158	5.6653	0.8751	0.3378	0.9748	0.3934	-0.1386	3.185	0.3309	0.2165	1.0269	4.0257	0.1653
BCGP076	MMR	T2	0.5285	0.889	0.0921	-2.7826	0.8091	0.3627	-0.1786	0.3789	-0.4524	0.4228	0.2732	-1.0223	3.303	1.477	0.873	-0.0084	0.8862	0.103	1.7703	0.2701	-0.9332	0.7535	1.2274	0.6447	-1.515	-0.6313	1.7025	2.6817	0.0255	0.4284	0.4144	0.8662	-0.1504	-0.2998	-0.5442	5.7587	0.611	0.5596	0.804	0.3912	-0.2229	3.0793	0.5186	-0.1277	0.8045	4.1848	0.2277
BCGP087	MMR	T1	0.2104	0.3511	0.682	-0.6601	0.27	0.2658	0.8123	0.3922	0.0607	0.1304	0.0707	0.4779	1.8144	0.9157	0.6839	0.5217	0.5363	0.5052	0.0232	-1.0332	0.0898	0.6379	0.8432	0.5234	1.723	-0.514	2.0999	1.9761	0.0253	1.0794	0.4704	1.235	-0.0428	-0.144	0.1063	3.6451	0.3428	0.3883	0.6591	0.3803	0.5692	1.9838	0.5842	-0.9305	0.6625	2.6025	0.6025
BCGP087	MMR	T2	0.8353	1.2022	0.8708	-0.246	0.4405	0.6186	1.455	0.7075	0.4783	0.9512	1.2024	0.854	2.7222	1.7105	0.941	0.5959	0.78	0.6125	0.5951	-0.631	0.4007	1.3641	1.4873	1.016	1.9216	0.1155	3.1995	2.7945	0.7068	2.0082	0.5699	1.7365	0.3932	-0.1852	0.8496	4.3653	0.6409	0.4359	1.2484	0.9474	0.693	2.5138	1.0855	-0.394	1.0963	3.081	1.0319
BCGP095	MMR	T1	0.2356	0.2174	0.572	-1.2	0.2913	0.1906	0.6917	0.377	-0.1296	-0.0758	0.9689	-0.2685	2.4688	0.7522	0.7308	0.7895	0.5185	0.3706	1.2541	-0.3177	-0.3899	-0.1237	0.081	0.2027	-1.6164	-0.1363	1.1843	2.8656	0.0258	1.3565	-0.183	1.0043	0.3297	0.0186	-0.1973	4.6284	0.3784	0.21	1.089	0.2428	0.1885	2.62	0.1384	0.7099	0.0051	3.4432	0.5335
BCGP095	MMR	T2	0.1692	0.0317	0.645	-1.4467	0.6091	0.2022	0.8173	0.286	0.239	-0.212	0.9758	-0.3489	2.1907	0.97	0.5018	0.6499	0.9962	-0.1124	0.8465	-0.0382	-0.1925	0.122	0.0005	0.8543	-1.0911	0.5586	1.7518	1.9612	-0.0716	0.6923	-0.0217	0.853	0.15	-0.1066	0.18	3.7055	0.0803	0.1138	0.6323	0.192	0.0108	2.0255	-0.0732	0.956	0.5642	3.0231	0.9494
BCGP096	MMR	T1	0.8733	0.2126	0.1346	0.1907	0.3588	0.8896	0.4614	0.2102	0.4267	0.941	1.2768	-0.1543	2.2401	1.6962	1.3481	0.2165	0.621	0.7414	0.6195	0.2573	0.3865	0.5305	0.1655	0.9771	1.5337	-0.0295	3.3949	2.2239	1.0358	1.5823	1.1521	0.4694	0.779	0.063	0.3283	4.147	0.6562	0.8211	1.3162	1.0427	0.48	2.6146	0.5953	-0.3343	0.9868	2.8947	0.7039
BCGP096	MMR	T2	0.8237	0.1962	0.1372	0.9386	0.5571	0.5914	0.2134	0.3885	0.2014	1.0287	1.9691	-0.2655	2.9527	1.6696	0.9355	0.2821	1.2704	0.8845	0.9524	-0.0145	0.26	1.5917	-0.0453	0.7837	1.7603	-0.0025	3.775	3.3715	1.0288	1.8595	1.297	0.6544	1.0324	0.3553	0.4644	5.0795	0.3212	0.7142	1.958	1.0405	0.8441	3.457	0.4001	-0.2219	0.5788	3.1741	0.5599
BCGP106	MMR	T1	0.4422	0.3775	0.8088	-1.4769	1.1084	0.7165	0.4978	0.3249	0.3247	0.6349	0.5123	-0.3248	1.2052	0.9549	0.7391	0.4888	0.7276	0.0534	-0.3712	0.4624	0.059	1.2432	0.0374	0.6236	-2.237	-1.0191	0.7666	1.5042	0.5128	1.4222	0.677	1.2322	0.5092	0.7973	-0.1299	2.7187	0.4955	0.4354	0.8703	0.2871	0.5478	1.6749	-0.2255	0.1043	1.3304	1.5216	1.2435
BCGP106	MMR	T2	0.5607	0.4081	0.889	-1.2769	0.5878	1.0638	0.4003	-0.3112	0.0122	0.9778	-0.0775	-0.1279	1.8086	0.8277	0.641	0.5637	0.4646	-0.8455	0.3096	0.3458	0.3966	1.09	0.3032	0.4667	-1.4373	-1.4776	1.1231	1.4843	0.575	0.5914	0.9573	0.7457	0.2659	0.2312	0.176	3.3392	0.468	0.4371	0.1797	-0.0787	-0.0062	1.8142	0.411	-0.3363	1.1541	2.7481	1.0969
[truncated: 1,233 more columns]

## Sheet: Key
Column		Explanation
ID		Participant study ID
Group		Placebo or MMR treatment
Timepoint		T1 = before treatment; T2 = 1 month after treatment
Subsequent (protein) columns		NPX values
