# Supplementary material for: MMR vaccination induces trained immunity via functional and metabolic reprogramming of γδ T cells
Source: J Clin Invest. 2024 Jan 30;134(7):e170848. doi: 10.1172/JCI170848 (PMC10977989; doi:10.1172/JCI170848)
Supplement: Supplemental data set 2 [file jci-134-170848-s189.txt]

p_val avg_log2FC pct.1 pct.2 p_val_adj cluster gene
5.1391970265087096e-288 0.920189278028845 1 0.993 8.80858370343593e-284 0 S100A9
7.883451644961979e-259 1.00996123218139 1 0.976 1.3512236119464801e-254 0 S100A8
1.2236772402758498e-181 1.05244481617097 0.929 0.684 2.09738278983281e-177 0 S100A12
9.52425935593251e-130 0.61623800536988 0.988 0.914 1.6324580536068299e-125 0 VCAN
8.322089279021359e-106 -0.857427927964432 0.913 0.928 1.4264061024242599e-101 0 HLA-DRA
2.9832872738353197e-100 -1.25318921071076 0.605 0.757 5.11335438735374e-96 0 HLA-DPA1
3.13834266889318e-88 0.873453053116223 0.534 0.258 5.379119334482919e-84 0 CYP1B1
6.23900262775014e-86 0.825950267219399 0.676 0.434 1.06936505039637e-81 0 PLBD1
5.84967720201119e-85 0.795705819322165 0.256 0.069 1.00263467242472e-80 0 PADI4
1.2620845097215e-84 -1.22191082524162 0.555 0.705 2.1632128496626398e-80 0 HLA-DPB1
1.4372516846779898e-84 -0.708923117836848 0.899 0.917 2.46344938753808e-80 0 CD74
1.32751171040575e-81 -0.443514527042516 0.997 0.998 2.2753550716354498e-77 0 FTH1
8.99639175890866e-78 0.297718268299436 1 0.999 1.5419815474769402e-73 0 LYZ
5.23399331701934e-68 0.737779996126231 0.306 0.114 8.97106454537114e-64 0 ALOX5AP
4.752523281505e-66 0.779680660760779 0.322 0.13 8.145824904499559e-62 0 CES1
8.30915283408778e-65 0.656247742142708 0.668 0.432 1.42418879576265e-60 0 SELL
9.58527313361188e-62 0.359750135291464 0.986 0.937 1.64291581510108e-57 0 MNDA
2.83955691333342e-57 0.408058603829833 0.975 0.907 4.86700054945348e-53 0 GAPDH
7.45967189874175e-56 0.669106147231202 0.559 0.348 1.27858776344434e-51 0 HMGB2
9.69915183843377e-56 -0.966227555753379 0.455 0.636 1.6624346251075502e-51 0 CRIP1
6.12116207451535e-55 -0.757816393774826 0.47 0.655 1.04916717957193e-50 0 TAGLN2
1.05881712225417e-50 0.588254788326081 0.601 0.397 1.81481254754365e-46 0 RBP7
2.2075941819398498e-48 -0.450623228629428 0.984 0.982 3.783816427844899e-44 0 NEAT1
7.678808902647201e-48 0.264107590411307 0.997 0.989 1.3161478459137298e-43 0 S100A6
8.71497823019221e-48 0.645626613673925 0.308 0.144 1.4937472686549496e-43 0 RFLNB
1.2395482771277202e-47 0.615673703273562 0.293 0.133 2.1245857469969094e-43 0 QPCT
5.730355199723771e-47 0.575177422199611 0.472 0.276 9.821828812326537e-43 0 MGST1
6.60349717650601e-46 0.553207855446065 0.391 0.203 1.13183941605313e-41 0 SLC2A3
3.8120398736028996e-45 -0.919914111530699 0.689 0.754 6.53383634335537e-41 0 HLA-DRB1
3.3206839778516195e-44 -0.620842382178453 0.594 0.709 5.69165233803768e-40 0 CPVL
4.28729871002924e-44 0.468905592409034 0.18 0.06 7.348429988990109e-40 0 F5
5.1575580821217185e-43 -0.747083020531312 0.354 0.517 8.840054552756631e-39 0 HLA-DMA
3.8292908432361597e-42 0.388529319091085 0.854 0.732 6.56340450530678e-38 0 APLP2
7.171536659796339e-42 -0.594844731539489 0.859 0.876 1.22920138348909e-37 0 SAT1
1.7525691009021999e-41 0.41281302726408 0.83 0.713 3.00390343894637e-37 0 TALDO1
2.31481453955491e-41 -0.809308324147097 0.367 0.529 3.96759212079711e-37 0 HLA-DQB1
5.67323474376434e-41 0.493242689602383 0.354 0.183 9.72392435081207e-37 0 VNN2
5.98331646116356e-41 0.454525447884003 0.184 0.065 1.02554044144343e-36 0 MARC1
7.404925175183249e-41 -0.373828450062205 0.952 0.952 1.2692041750264099e-36 0 TXNIP
8.62659119097135e-41 0.46419341905513 0.644 0.473 1.4785977301324898e-36 0 METTL9
1.3460673791665598e-40 0.274823045447621 0.989 0.94 2.30715948789148e-36 0 VIM
2.17347868388231e-40 0.523801331276121 0.213 0.085 3.72534246417429e-36 0 MCEMP1
3.72283391477241e-39 0.493287635266082 0.436 0.26 6.38093732991991e-35 0 EMB
4.86566075950717e-39 0.548119038166743 0.485 0.312 8.33974254179528e-35 0 CDA
2.71231981343118e-38 -0.894178558133649 0.108 0.261 4.64891616022104e-34 0 HLA-DQA1
1.0803847331580998e-37 -0.87931294238883 0.132 0.29 1.8517794326329898e-33 0 IFITM3
1.36792094922798e-37 -0.821522218506554 0.179 0.345 2.34461650697675e-33 0 LY6E
8.94471913777667e-37 0.379423040764767 0.842 0.711 1.53312486021492e-32 0 CTSD
2.33136634435831e-36 0.532364220776782 0.234 0.107 3.99596191423014e-32 0 RNASE2
1.47360371955432e-35 -0.762689746803519 0.378 0.53 2.5257567753160997e-31 0 LGALS2
2.6193847640909496e-35 -0.701054906543579 0.355 0.502 4.489625485651889e-31 0 ITGA4
3.30518284413321e-35 0.459855584889699 0.559 0.384 5.665083394844329e-31 0 PGD
4.56740566570052e-35 0.468062014470739 0.468 0.301 7.828533311010689e-31 0 ITGAM
5.46573206725885e-35 0.418623149758304 0.757 0.621 9.368264763281669e-31 0 SERPINB1
2.96622560074558e-34 -0.735211562820942 0.44 0.572 5.084110679677929e-30 0 MARCKS
2.76827479461847e-32 0.422688579443819 0.659 0.496 4.744822997976049e-28 0 MEGF9
1.5269184665370998e-31 0.450840912040274 0.441 0.283 2.61713825164459e-27 0 RAB27A
1.43965506294472e-30 0.425745780602366 0.409 0.252 2.4675687778872398e-26 0 IRS2
5.5207551532194696e-30 0.585376505733657 0.291 0.16 9.46257433261817e-26 0 RETN
9.67554079109576e-29 0.432285315228164 0.182 0.079 1.65838769159381e-24 0 STEAP4
2.01589679194873e-28 -0.627644537929959 0.417 0.531 3.4552471014001304e-24 0 PSME2
7.330230738527249e-28 0.274529686239296 0.955 0.884 1.25640154858357e-23 0 LGALS1
8.11522807543664e-28 -0.966285200952479 0.153 0.285 1.3909500921298398e-23 0 ISG15
4.83167458886434e-27 0.272711252394953 0.943 0.889 8.281490245313479e-23 0 TSPO
7.36575232263578e-27 0.347160182406503 0.676 0.528 1.26248994809977e-22 0 RGS2
8.3832127205424e-27 -0.576663698578028 0.53 0.64 1.4368826603009698e-22 0 DUSP6
2.0037838068571799e-26 0.376000546911809 0.119 0.042 3.4344854449532097e-22 0 THBS1
4.73965152586862e-26 0.355503305967293 0.7 0.563 8.12376271533881e-22 0 LTA4H
6.68534805639765e-25 -0.549176755237243 0.408 0.525 1.14586865686656e-20 0 HLA-DMB
4.30687906995901e-24 0.400254977111746 0.286 0.166 7.38199072590975e-20 0 BASP1
9.70030596244412e-24 -0.51153449697007 0.04 0.132 1.6626324419629198e-19 0 GBP4
6.149163385034069e-23 -0.592904808040283 0.156 0.276 1.05396660419484e-18 0 IER5
7.8414902115157e-23 0.401213118764746 0.342 0.219 1.34403142225379e-18 0 CKAP4
1.40317809658025e-22 -0.495526401280724 0.079 0.183 2.4050472575385597e-18 0 ABI3
3.34406013710059e-22 0.415860959510994 0.319 0.2 5.73171907499042e-18 0 GAPT
4.04832958369668e-22 -0.490950197062207 0.147 0.266 6.9388369064561005e-18 0 SECTM1
4.05235677636234e-22 -0.256078056618257 0.973 0.956 6.94573951468505e-18 0 AIF1
7.5527577436825195e-22 -0.426661012230125 0.024 0.102 1.29454267726718e-17 0 MTSS1
8.050462963353301e-22 0.336634740018814 0.745 0.638 1.3798493519187601e-17 0 CD36
3.18955907629377e-21 -0.478934342040476 0.13 0.245 5.46690425676752e-17 0 CIITA
1.0138158524852199e-20 0.320364419474606 0.67 0.541 1.73768037115966e-16 0 PKM
1.1330019956822399e-20 0.28685519538571 0.575 0.44 1.94196542059936e-16 0 LRRK2
6.949371280664109e-20 0.349226867104967 0.415 0.292 1.1911222375058302e-15 0 BST1
8.551963123725629e-20 -0.316254578272432 0.824 0.824 1.4658064794065702e-15 0 CALM2
1.10254948487811e-19 -0.589241758416018 0.042 0.123 1.88976981708108e-15 0 IFI44L
1.4834900390886298e-19 -0.277599003150665 0.896 0.894 2.5427019269979103e-15 0 ITM2B
2.0769647868353398e-19 0.318100911039298 0.256 0.152 3.559917644635781e-15 0 CR1
2.30355598249424e-19 0.314325906273612 0.617 0.497 3.9482949539951206e-15 0 GCA
3.38936171295432e-19 -0.538358879576105 0.06 0.146 5.8093659760037e-15 0 GBP1
6.225766994366209e-19 -0.411530887345088 0.032 0.106 1.06709646283437e-14 0 TPPP3
6.55182584436103e-19 -0.524086594763451 0.212 0.326 1.12298294972348e-14 0 LAP3
8.88075644483513e-19 0.505530538354159 0.217 0.126 1.52216165464474e-14 0 FOLR3
1.10528720640801e-18 0.358214217817309 0.374 0.261 1.8944622717833302e-14 0 MSRB1
3.36763706963634e-18 0.323754799833637 0.254 0.154 5.77212993735668e-14 0 CRISPLD2
1.34492232429449e-17 0.269783010782215 0.755 0.664 2.30519686384076e-13 0 STXBP2
1.55691061118644e-17 -0.671996210717215 0.071 0.154 2.66854478757356e-13 0 MX1
4.16206142961268e-17 0.278684541976984 0.544 0.426 7.13377329035613e-13 0 IL17RA
4.2664968605855303e-17 0.311242524907541 0.421 0.309 7.3127756190436e-13 0 CAT
5.79364211951562e-17 0.303699762087551 0.473 0.362 9.93030259284977e-13 0 PGAM1
6.594179112247211e-17 0.301749951091685 0.361 0.25 1.1302422998391699e-12 0 FAM200B
7.40703980630999e-17 0.25709173169299 0.76 0.652 1.26956662280153e-12 0 SDCBP
1.12754017350876e-16 0.270182827544943 0.609 0.5 1.93260385739401e-12 0 RTN3
1.28321253570515e-16 0.252455603983761 0.761 0.661 2.19942628619863e-12 0 CSTA
3.11922576396167e-16 0.320664321554625 0.473 0.363 5.3463529594302995e-12 0 PLP2
3.21916784170534e-16 -0.264125206212001 0.886 0.89 5.5176536806829595e-12 0 TYMP
3.33092968543253e-16 0.262190875540627 0.697 0.602 5.70921348083135e-12 0 ENO1
5.63486019488811e-16 0.280842565522864 0.311 0.212 9.65815037403822e-12 0 PYGL
8.15627218942741e-16 0.270405874254454 0.524 0.409 1.3979850532678598e-11 0 SCPEP1
8.67780483233912e-16 -0.593544957018898 0.146 0.239 1.4873757482629298e-11 0 APOBEC3A
1.6252264807368e-15 0.339975886834965 0.155 0.085 2.7856381879828797e-11 0 LMNB1
1.94613910469453e-15 -0.45722468933389 0.559 0.63 3.33568242544642e-11 0 ZFP36L1
3.50844761605928e-15 0.281508313532976 0.37 0.265 6.013479213925609e-11 0 TMEM170B
3.6175774107915205e-15 -0.336199364122033 0.685 0.713 6.20052768209666e-11 0 NPC2
6.2683325308918106e-15 0.280832050197311 0.258 0.168 1.07439219579486e-10 0 FOSL2
7.26254409109128e-15 0.345754631446159 0.225 0.142 1.24480005721305e-10 0 HIPK2
1.53870153969899e-14 -0.406781536652196 0.223 0.318 2.63733443904406e-10 0 CSF1R
2.0479338057745102e-14 -0.374184689907221 0.406 0.504 3.51015854309751e-10 0 CD4
2.3846192337445402e-14 0.265899744890412 0.413 0.306 4.08723736663814e-10 0 LBR
2.5228549070791102e-14 0.314675111064853 0.306 0.211 4.3241733107336005e-10 0 AC020656.1
2.54260686921852e-14 0.265990181384661 0.48 0.376 4.35802817384054e-10 0 CD55
2.7038089643351202e-14 -0.516540917222044 0.09 0.167 4.6343285648704003e-10 0 IFI6
2.73868929366974e-14 0.303849755847914 0.271 0.181 4.69411344934993e-10 0 IGF2R
3.06882120960525e-14 0.327157720369607 0.326 0.233 5.2599595532634e-10 0 CCPG1
5.6187716764874705e-14 -0.391046918968441 0.16 0.253 9.63057465349952e-10 0 C15orf39
5.91249096062449e-14 -0.479565539872671 0.18 0.273 1.01340095065104e-9 0 XAF1
6.02256402866649e-14 -0.478529754525241 0.201 0.296 1.0322674745134402e-9 0 MAFB
8.20347888014643e-14 -0.374357554603905 0.055 0.123 1.4060762800571e-9 0 EPSTI1
1.03011262966722e-13 -0.456307191977134 0.369 0.458 1.7656130472496102e-9 0 ADGRE5
1.06680681478974e-13 0.287785135358881 0.4 0.302 1.8285068805496101e-9 0 TMPO
1.1638269465055399e-13 -0.464999041303971 0.324 0.415 1.9947993863105e-9 0 CALHM6
1.50529929901262e-13 0.252741189251622 0.25 0.164 2.5800829985076303e-9 0 GM2A
3.07779683442559e-13 -0.524474099504908 0.278 0.364 5.27534377420545e-9 0 PARP14
3.23086261233996e-13 0.304831221548731 0.246 0.163 5.53769851755069e-9 0 FNDC3B
3.43512758596929e-13 -0.515596354369285 0.37 0.454 5.88780868235136e-9 0 KLF2
4.06730141288498e-13 0.260117495384352 0.335 0.242 6.9713546216848505e-9 0 AGTPBP1
4.18501963127728e-13 -0.421249100004471 0.415 0.498 7.1731236480092605e-9 0 RNF213
4.47229261038622e-13 -0.40887548903265297 0.396 0.489 7.66550953420199e-9 0 MS4A7
4.48335711438056e-13 -0.39497696624386 0.405 0.492 7.68447409404829e-9 0 PSMB9
5.07653582690257e-13 -0.372833255791061 0.999 1 8.701182407311e-9 0 MALAT1
6.51159203720914e-13 0.251932445902025 0.26 0.176 1.11608687517765e-8 0 CPD
6.56972032336481e-13 0.273447827351156 0.263 0.18 1.12605006342473e-8 0 AL034397.3
7.211918425967429e-13 0.287005266929183 0.17 0.102 1.23612281821082e-8 0 MOSPD2
1.04461614432903e-12 -0.478447078870728 0.286 0.371 1.79047207137996e-8 0 UTRN
1.74594841090491e-12 0.265584906757762 0.408 0.314 2.99255557629102e-8 0 SULT1A1
2.01077894722566e-12 -0.401540370395161 0.273 0.366 3.44647511554477e-8 0 WARS
2.27272571694731e-12 0.252145508125351 0.38 0.285 3.89545187884769e-8 0 NDUFB9
2.32918359291166e-12 0.26760877111731 0.225 0.147 3.99222067825059e-8 0 PCNX1
2.46911874036687e-12 0.268892178119114 0.302 0.214 4.23206952098881e-8 0 VCL
2.6730147322205097e-12 0.309918326224677 0.302 0.216 4.58154725102596e-8 0 FES
5.26933894145564e-12 -0.45204731298629 0.531 0.581 9.03164694565497e-8 0 JUNB
5.91798047435964e-12 0.285818615501315 0.175 0.109 1.01434185330524e-7 0 SERPINB8
6.15374591270443e-12 -0.395701583144693 0.135 0.214 1.05475204943754e-7 0 PLAAT4
6.5829824699876895e-12 0.252831512702368 0.516 0.422 1.12832319535589e-7 0 SKAP2
7.65515577904997e-12 -0.338705200001672 0.062 0.125 1.31209370052916e-7 0 BIRC3
8.207195860707829e-12 0.292840684487368 0.361 0.275 1.40671337052532e-7 0 CTSA
1.32691645106218e-11 -0.400172203554394 0.087 0.155 2.27433479712057e-7 0 RHOB
1.3279072773106398e-11 -0.34402522755616 0.058 0.118 2.27603307331044e-7 0 SIGLEC10
1.3293275151021e-11 -0.317451391404297 0.662 0.689 2.27846736088499e-7 0 PRELID1
1.49623369129391e-11 0.251273315667187 0.28 0.198 2.56454454687776e-7 0 SLC24A4
2.09111388980241e-11 -0.341870306359919 0.282 0.372 3.58416920712134e-7 0 NAAA
3.11954062825083e-11 -0.337848430059821 0.128 0.204 5.34689263682193e-7 0 PEA15
4.3048497998581296e-11 -0.330650439911943 0.342 0.425 7.37851255695683e-7 0 UCP2
4.3308744414204593e-11 -0.330975542288445 0.084 0.149 7.42311879259466e-7 0 CXCL16
5.0837465371648294e-11 -0.505747432793254 0.376 0.442 8.71354156470052e-7 0 IER2
8.0349618336065e-11 -0.395646023728892 0.254 0.336 1.37719245828015e-6 0 VAMP5
1.07350549011773e-10 -0.428873733936957 0.32 0.394 1.83998841006178e-6 0 TUBA1B
1.17558744330725e-10 -0.415691891779487 0.403 0.48 2.01495687782863e-6 0 NFKBIA
1.31726394403453e-10 0.252142610189166 0.241 0.166 2.25779040007518e-6 0 CCR2
1.3182542495632002e-10 -0.372173939415762 0.088 0.151 2.25948778375132e-6 0 OAS2
1.35696911307863e-10 -0.349576316128939 0.535 0.602 2.32584505981676e-6 0 TSC22D3
2.31140918126998e-10 -0.369815637293173 0.425 0.493 3.96175533669674e-6 0 DPYSL2
2.31997706747508e-10 -0.410615461232685 0.261 0.339 3.97644069365229e-6 0 STAT1
2.49769184731532e-10 -0.318528601129863 0.053 0.106 4.28104382629846e-6 0 ZDHHC1
2.6070106888245004e-10 -0.310484360009218 0.076 0.137 4.46841632064519e-6 0 CAMK2D
2.8799095252407003e-10 -0.330090503267994 0.073 0.132 4.93616492626256e-6 0 EVL
3.82527981825259e-10 -0.396732856125128 0.089 0.15 6.55652960848493e-6 0 SAMD9L
4.06438646459671e-10 -0.401518652621429 0.263 0.343 6.96635840031876e-6 0 MT2A
5.87608516933112e-10 -0.325394473351778 0.219 0.3 1.00716099802335e-5 0 BLVRA
6.100939059444111e-10 -0.289334665773461 0.064 0.12 1.04570095478872e-5 0 TCF7L2
6.24497134104281e-10 -0.345926340748369 0.196 0.273 1.07038808785474e-5 0 HMOX1
6.68296714852224e-10 -0.315526247057545 0.417 0.487 1.14546056925671e-5 0 YBX3
7.855671687780051e-10 -0.304386586258271 0.119 0.187 1.3464621272855e-5 0 CD300A
7.86716203481884e-10 -0.381569380330342 0.154 0.225 1.34843157276795e-5 0 ADGRE2
1.11023250922634e-9 -0.312916172749889 0.097 0.159 1.90293852081395e-5 0 RRAS
1.1392885637733402e-9 0.252053882718923 0.258 0.187 1.95274059830751e-5 0 MBD4
1.21488599124033e-9 0.257028038521558 0.294 0.219 2.08231458898593e-5 0 RAB3D
1.2386843028065e-9 -0.331746828878249 0.08 0.14 2.12310489501034e-5 0 IRF7
1.6512397341385401e-9 -0.299646158510629 0.135 0.204 2.83022490431346e-5 0 PID1
1.7346205784275802e-9 -0.350016871902215 0.213 0.289 2.97313967142487e-5 0 UBE2L6
1.87533133265008e-9 -0.487118880882719 0.051 0.101 3.21431790416223e-5 0 EGR1
2.41457442446358e-9 -0.297413955929336 0.596 0.647 4.13858056353057e-5 0 JUND
3.73491940695553e-9 -0.277630818399874 0.627 0.661 6.40165186352178e-5 0 NAP1L1
6.07421916592857e-9 -0.291217023948368 0.053 0.102 1.0411211650401e-4 0 ATF5
7.63476325578585e-9 -0.737783534818869 0.104 0.161 1.3085984220416e-4 0 PPBP
7.85481626103396e-9 -0.271482280165409 0.595 0.64 1.3463155071412e-4 0 PSME1
9.449357261051081e-9 -0.258343317633256 0.67 0.693 1.6196198345441e-4 0 TNFRSF1B
1.02574958676979e-8 -0.306832315908817 0.452 0.506 1.7581347917234e-4 0 PLEKHO1
1.11801451145188e-8 0.25600576975131 0.201 0.141 1.9162768726285e-4 0 LTB4R
1.58708713093503e-8 -0.445964007922261 0.57 0.604 2.7202673424226e-4 0 DUSP1
1.69391586156847e-8 -0.310476851230693 0.112 0.173 2.9033717867283e-4 0 PARP9
1.93461880421589e-8 -0.364310660048768 0.329 0.394 3.315936630426e-4 0 AHR
1.94999228082121e-8 -0.269585438149126 0.103 0.161 3.3422867693275e-4 0 EPB41L3
2.56140202223321e-8 -0.327836400433967 0.579 0.623 4.3902430661077e-4 0 CEBPB
2.71422801463202e-8 -0.339427443986001 0.171 0.237 4.6521868170792e-4 0 GBP2
3.55596774368695e-8 -0.410514385952288 0.49 0.537 6.0949287126794e-4 0 TNFSF10
5.22473531624276e-8 -0.286040900411146 0.543 0.593 8.9551963320401e-4 0 SMAP2
6.38674606191738e-8 -0.295325502577129 0.157 0.22 0.00109468827501264 0 CX3CR1
9.08118842324145e-8 -0.293669558673232 0.506 0.566 0.00155651569574358 0 POU2F2
1.25901766397911e-7 0.257550078807529 0.445 0.38 0.0021579562760602 0 SNHG5
1.27940068760799e-7 -0.359181323234427 0.226 0.291 0.0021928927785601 0 APOL6
1.36477003241462e-7 -0.320872001651356 0.118 0.175 0.00233921583555867 0 C3AR1
1.52307680510869e-7 -0.253015129323848 0.703 0.718 0.0026105536439563 0 NME2
1.9386004835159e-7 -0.284383690679494 0.204 0.269 0.00332276122874626 0 FAM49A
2.0549819061151e-7 -0.272028734120989 0.306 0.37 0.00352223898708129 0 LGALS9
2.49829908215025e-7 -0.32122774265914 0.178 0.24 0.00428208462680552 0 CLEC2B
2.78241058566702e-7 -0.302042594285816 0.066 0.11 0.00476905174383327 0 IFI44
2.8907682118399e-7 -0.333214980488834 0.165 0.226 0.00495477671509359 0 BTG2
3.56025231999118e-7 -0.267646946919183 0.073 0.119 0.00610227247646488 0 MARCKSL1
3.86481867002267e-7 -0.265989234515474 0.076 0.123 0.00662429920041886 0 CREBL2
7.26275630114944e-7 -0.317836549593534 0.227 0.287 0.0124483643001701 0 CMTM3
8.32960811513354e-7 -0.286012463093244 0.264 0.328 0.0142769483093389 0 SP110
1.18682117333097e-6 -0.260887123120429 0.245 0.309 0.0203421149108928 0 SCIMP
1.38479744568458e-6 -0.251831734717986 0.062 0.103 0.0237354282190337 0 DDX58
1.89903850806288e-6 -0.269416266444622 0.328 0.385 0.0325495200281978 0 DOK2
1.99193273636157e-6 0.254897731629178 0.114 0.076 0.0341417271012374 0 SYNE1
2.05539715440603e-6 -0.297467996112659 0.191 0.246 0.0352295072265193 0 LILRB1
2.75782730065933e-6 -0.289036304309987 0.132 0.181 0.0472691599333009 0 IFI35
3.00321956554012e-6 -0.259296355352107 0.467 0.517 0.0514751833533577 0 HSPA8
3.71941628403843e-6 -0.298054231271081 0.339 0.395 0.0637507951084187 0 CD300E
4.17561161839886e-6 -0.320100310525703 0.121 0.169 0.0715699831393565 0 PDK4
4.33208558615458e-6 -0.267970385846522 0.075 0.116 0.0742519469466894 0 ARL4C
5.87795979624242e-6 -0.435824195414984 0.082 0.121 0.100748230907595 0 HLA-DQA2
6.35320836517247e-6 -0.286429991656785 0.212 0.265 0.108893991379056 0 OAZ2
9.81232860817497e-6 -0.290860307018406 0.354 0.407 0.168183312344119 0 RGS10
1.00607877147383e-5 -0.259093644457823 0.186 0.241 0.172441901430614 0 SERPINB9
1.18433218665669e-5 -0.283560396734267 0.181 0.232 0.202994536792956 0 CYTH4
1.24309799637176e-5 -0.274417445627213 0.147 0.195 0.213066996578119 0 SCLT1
1.56119990836386e-5 -0.274988665136408 0.41 0.463 0.267589664293566 0 FUS
1.6548894479907e-5 -0.262574972591274 0.445 0.489 0.283648051385606 0 PSMB10
1.80226317787945e-5 -0.260874005373298 0.306 0.36 0.308907908688538 0 CSK
3.03538296122419e-5 -0.280611964954717 0.155 0.201 0.520264639553827 0 EIF2AK2
3.10496265848991e-5 -0.26959519386542 0.284 0.339 0.53219059966517 0 AC090559.1
4.33035207009924e-5 -0.256548534653582 0.318 0.369 0.74222234481501 0 DDX21
5.15713344456072e-5 -0.332814915886632 0.107 0.148 0.883932672397708 0 LTB
5.86734947447789e-5 -0.254877605167924 0.387 0.436 1 0 KLF10
7.06052307775836e-5 -0.268630937439161 0.119 0.159 1 0 BTN3A2
9.174074502535e-5 -0.317369145387787 0.415 0.452 1 0 TUBA1A
1.296850562369e-4 -0.250916751340238 0.075 0.108 1 0 IL2RG
1.9651407142538e-4 -0.282230574592646 0.209 0.253 1 0 SLC8A1
1.9704513620901e-4 -0.255657714329092 0.147 0.187 1 0 TAP1
2.0847266856716e-4 -0.257498468889662 0.571 0.601 1 0 KLF6
2.2094871669451e-4 -0.306155155751081 0.35 0.387 1 0 ZFP36
2.4112328304983e-4 -0.264477373045812 0.13 0.167 1 0 ERAP2
2.7558065171709e-4 -0.277122213450556 0.156 0.196 1 0 TNFAIP3
3.4435206814277e-4 -0.27908085516514 0.25 0.292 1 0 AC004687.1
8.9551069797052e-4 -0.386161165810926 0.24 0.274 1 0 AC020916.1
0.00138134392968902 -0.259174910905291 0.094 0.124 1 0 MAP3K7CL
0.00371856820802093 -0.265444299725222 0.51 0.522 1 0 IFITM2
0.0053505725843626 -0.260360986531475 0.219 0.249 1 0 PLAC8
8.720342450707551e-65 0.876931569928152 0.758 0.546 1.49466669605127e-60 1 CRIP1
6.3428139665874995e-55 0.650799943900535 0.766 0.567 1.0871583138731e-50 1 TAGLN2
6.00302368482364e-50 0.486644270209625 0.962 0.861 1.0289182595787698e-45 1 S100A10
1.91062680882566e-49 0.71001683637018 0.556 0.343 3.27481435032718e-45 1 TMEM176B
4.6518794358239395e-42 0.748308770064963 0.633 0.455 7.97332135300224e-38 1 LGALS2
1.7938339567751e-38 -0.560328224438783 1 0.999 3.07463140191252e-34 1 MALAT1
9.16171791018015e-36 0.684112819348139 0.213 0.086 1.5703184498048798e-31 1 HLA-DQA2
5.14778383021338e-35 0.262279700141008 1 0.997 8.82330148498573e-31 1 FTH1
1.9516871003632097e-31 0.442703970838723 0.826 0.698 3.34519169002254e-27 1 CFD
3.30018534210266e-29 0.577380998289926 0.369 0.221 5.656517676363959e-25 1 TMEM176A
3.34267253534181e-29 0.3204183755638 0.945 0.873 5.729340725575859e-25 1 GSTP1
3.2142983193973897e-28 -0.799482675548124 0.571 0.689 5.50930731944713e-24 1 FOS
1.2617665273182299e-19 0.339820789596896 0.767 0.657 2.16266782782345e-15 1 CPVL
1.6578813782357497e-19 0.32248778319608 0.79 0.678 2.8416086822960703e-15 1 LGALS3
1.53749483790554e-18 -0.706867066850584 0.231 0.355 2.63526615217009e-14 1 CYP1B1
2.17770804152845e-18 0.32927128667707 0.571 0.444 3.73259158317976e-14 1 PSMB9
2.8949579802457798e-18 0.279374453607431 0.921 0.855 4.96195797814127e-14 1 FCER1G
1.8588433848431302e-17 0.364732887178138 0.517 0.401 3.18605756162112e-13 1 CD99
1.78794337736192e-16 0.25570521140311 0.892 0.812 3.0645349487983397e-12 1 TKT
2.83251006673725e-16 0.286720834381441 0.767 0.661 4.85492225438765e-12 1 PRELID1
5.5291331427298e-16 0.272037927754872 0.755 0.656 9.476934206638879e-12 1 TRAPPC5
5.64834399147277e-16 -0.641208784692688 0.164 0.274 9.681261601384329e-12 1 SLC2A3
7.96877292031691e-16 0.252177826520744 0.84 0.759 1.36584767854232e-11 1 ITGB2
8.20470655350435e-16 0.370594274370958 0.145 0.073 1.4062867032706499e-11 1 TPPP3
3.15797398626122e-15 -0.605335050463021 0.32 0.433 5.41276741245172e-11 1 NAMPT
1.73188981293736e-14 0.251605224992355 0.594 0.478 2.96845913937463e-10 1 PSME2
2.2821819234659202e-14 0.28153035386839 0.818 0.728 3.91165981682059e-10 1 ANXA1
4.60872216610745e-13 0.288312685193778 0.553 0.448 7.89934979270818e-9 1 YBX3
6.47544237423626e-13 0.268055732946793 0.855 0.771 1.10989082294409e-8 1 CD14
9.84191854929788e-13 -0.503888070139486 0.049 0.12 1.68690483934966e-8 1 STEAP4
2.61772776984841e-12 0.315814690356408 0.551 0.46 4.48678539752018e-8 1 PSMB10
3.3528231404660997e-12 0.277429827453796 0.559 0.454 5.7467388627589e-8 1 HLA-DMA
3.88773661786273e-11 0.255025720277083 0.609 0.517 6.66358056301671e-7 1 CD63
3.9217690792442496e-11 -0.265334742929928 0.964 0.925 6.72191220182464e-7 1 VCAN
6.4928364706064e-11 0.327267940990411 0.14 0.081 1.11287217106194e-6 1 ZDHHC1
1.50785417110488e-10 0.270699051675248 0.508 0.416 2.58446204927377e-6 1 ADGRE5
1.90224881340269e-10 -0.419622471862865 0.23 0.325 3.26045446617221e-6 1 EMB
3.79375691680547e-10 -0.531678388807165 0.106 0.179 6.50249935540457e-6 1 ALOX5AP
5.08018271766886e-10 0.291284324039791 0.253 0.179 8.70743317808442e-6 1 PLAAT4
6.40424368500974e-10 0.293267844888205 0.441 0.363 1.09768736761067e-5 1 IQGAP2
6.65275578572855e-10 0.266352030635832 0.385 0.297 1.14028234167387e-5 1 VAMP5
1.3621250294916401e-9 0.274548749903009 0.395 0.311 2.33468230054867e-5 1 EIF4EBP1
3.4038231351979203e-9 -0.377735302139294 0.404 0.493 5.83415285372923e-5 1 LRRK2
5.5835584763169104e-9 0.25748400479306 0.557 0.483 9.57021922840718e-5 1 ALDH2
5.8809757576938405e-9 -0.333681751311962 0.069 0.13 1.0079992448687e-4 1 PADI4
9.22047997433954e-9 0.289092513821429 0.469 0.394 1.5803902676018e-4 1 THEMIS2
1.31156478749161e-8 -0.356072453143962 0.999 0.978 2.2480220457606e-4 1 S100A8
4.05749834000372e-8 -0.352963848954799 0.556 0.625 6.9545521547663e-4 1 ZFP36L1
4.45259383211758e-8 -0.357469534086782 0.114 0.181 7.6317458282495e-4 1 PCNX1
5.20291990735651e-8 -0.376827352915583 0.135 0.202 8.917804721209e-4 1 EIF2AK2
5.33830276340289e-8 -0.43432054904701 0.113 0.178 9.1498509364725e-4 1 ATP2B1-AS1
8.09213896679282e-8 -0.383444389335193 0.522 0.577 0.00138699261890829 1 RGS2
2.03348654168395e-7 -0.703540003231883 0.101 0.158 0.00348539593244628 1 PPBP
2.69544799342208e-7 -0.475794466280986 0.063 0.111 0.00461999786072545 1 IFI44L
6.73722395262112e-7 -0.357155210010211 0.137 0.198 0.0115476018547926 1 RFLNB
7.00256989340025e-7 -0.321579208400185 0.06 0.108 0.012002404797288 1 IFI44
1.24098520200545e-6 -0.38570054881107 0.371 0.439 0.0212704863623735 1 IER2
3.21633623165415e-6 -0.538810519792205 0.094 0.142 0.0551280030105521 1 MX1
4.61811065224027e-6 -0.317889905378886 0.345 0.411 0.0791544165793983 1 CCNL1
5.34087884901203e-6 -0.279482043465874 0.289 0.358 0.0915426634720663 1 ITGAM
5.74226593076549e-6 -0.282427941939664 0.218 0.283 0.0984224380533204 1 GASK1B
1.92185195331737e-5 -0.254998632584516 0.214 0.275 0.329405424798598 1 FAR1
2.2518957432138e-5 -0.402846805335696 0.22 0.276 0.385974930386845 1 AC020916.1
3.00004289053337e-5 -0.296569919018789 0.157 0.209 0.514207351437419 1 KLF4
3.71428199616542e-5 -0.274488590580054 0.399 0.452 0.636627934142752 1 XIST
4.72500806917708e-5 -0.271253843073294 0.194 0.25 0.809866383056952 1 FTX
5.37089039239555e-5 -0.267835587879878 0.477 0.531 0.920570613256597 1 DDX3X
7.38554833996924e-5 -0.431506515922867 0.576 0.6 1 1 DUSP1
8.12973854285982e-5 -0.258561858337209 0.135 0.184 1 1 SGK1
1.3919803331419e-4 -0.250096933696117 0.242 0.3 1 1 MIDN
1.9069847894367e-4 -0.280612788217177 0.34 0.387 1 1 ZFP36
1.9696388279072e-4 -0.276233002128688 0.202 0.251 1 1 PLAC8
5.1333613219431e-4 -0.269423502128829 0.15 0.193 1 1 FNDC3B
0.00113513415144221 -0.254525153132138 0.151 0.191 1 1 MXD1
0.00329220082221618 -0.281691015884793 0.31 0.35 1 1 PARP14
0.0039285306043018 -0.308410134931227 0.186 0.222 1 1 APOBEC3A
0.00811725509203484 -0.28907852276903 0.782 0.739 1 1 S100A12
0.00891293660333666 -0.258400005368329 0.48 0.501 1 1 PLBD1
7.50361847084182e-50 -0.507840457639253 0.801 0.952 1.2861202059022898e-45 2 GAPDH
4.13962914242087e-40 -0.419015064454529 0.788 0.944 7.09532435010937e-36 2 ACTG1
1.90331159217185e-37 0.370842361061807 1 0.999 3.26227606898256e-33 2 MALAT1
1.01089782592845e-34 -0.360925878415282 0.895 0.965 1.73267887364137e-30 2 VIM
6.51518687476098e-34 -0.457128569346628 0.996 0.994 1.11670303033403e-29 2 S100A9
4.4094987290082894e-31 -0.34893698984469 0.784 0.942 7.557880821520199e-27 2 RACK1
2.27069219740115e-29 -0.404727499424504 0.751 0.91 3.8919664263455695e-25 2 S100A10
3.1789205593136297e-28 0.270562968175935 0.993 0.996 5.4486698386635604e-24 2 CTSS
3.15591917004754e-26 -0.42538191319152 0.345 0.53 5.40924545746148e-22 2 PLBD1
1.72092625990194e-25 -0.480963357428495 0.272 0.448 2.9496676094719203e-21 2 RNH1
4.30922919818624e-25 -0.378513064000708 0.418 0.609 7.386018845691211e-21 2 PKM
2.30353608137675e-24 -0.3340655527769 0.74 0.908 3.94826084347975e-20 2 IFI30
4.5214152265817994e-24 -0.358860361936137 0.66 0.855 7.74970569836121e-20 2 RPLP0
7.42628350639113e-24 -0.336342607414043 0.516 0.718 1.2728649929954398e-19 2 PRELID1
1.85487913321564e-23 -0.280835855420505 0.591 0.777 3.1792628343315997e-19 2 TALDO1
4.86934991499395e-22 -0.261299675875056 0.756 0.905 8.34606575429962e-18 2 ARPC1B
4.88153223269646e-22 -0.38434686052511 0.42 0.6 8.36694624684173e-18 2 JUNB
1.06665136617081e-21 -0.296212019196952 0.562 0.747 1.82824044161676e-17 2 NME2
2.97023774045665e-21 -0.316466484459328 0.212 0.375 5.09098748714271e-17 2 BIN2
3.90295815046763e-21 -0.303855375063489 0.903 0.98 6.68967026990151e-17 2 CST3
2.99277676606176e-20 -0.33201489722172 0.629 0.813 5.12961937702985e-16 2 EEF1B2
3.16799654381065e-20 -0.378902584083239 0.635 0.773 5.42994607609145e-16 2 S100A12
5.69674066572663e-20 -0.423472505739251 0.208 0.353 9.76421350105544e-16 2 MGST1
9.25076943087684e-20 -0.346619528434217 0.406 0.564 1.5855818804522901e-15 2 CD63
1.19681484135382e-19 -0.33735005753256597 0.417 0.588 2.05134063808044e-15 2 CFP
1.58483061515473e-19 -0.290901168518223 0.578 0.761 2.7163996743752003e-15 2 ANXA2
2.7569403268634096e-19 0.306384364654041 0.976 0.984 4.72539572024389e-15 2 NEAT1
5.19452357699181e-19 -0.291491069623073 0.607 0.791 8.90341341096396e-15 2 SLC25A6
2.92634552147288e-18 -0.258390368446058 0.754 0.894 5.0157562238045204e-14 2 FCER1G
4.59299792509328e-18 -0.279131579169606 0.617 0.796 7.87239844360988e-14 2 ARHGDIB
7.07316487207794e-18 -0.349982400105548 0.3 0.451 1.21234045907416e-13 2 CD99
1.03843367928622e-17 -0.283662402102456 0.336 0.494 1.77987532629658e-13 2 COPE
2.1722159232715902e-17 -0.312205479233927 0.35 0.495 3.7231780924875097e-13 2 PSMB9
6.00263153858807e-17 -0.260336957604664 0.633 0.828 1.028851045714e-12 2 BTF3
7.8733922763879e-17 -0.348743644164273 0.377 0.529 1.34949943617289e-12 2 PSME2
9.25145003993949e-17 -0.262134610544629 0.548 0.712 1.58569853684563e-12 2 GNAS
1.0668003335722499e-16 -0.290512541446888 0.314 0.46 1.82849577174284e-12 2 PSMB8
2.59117000665235e-16 -0.260399266831482 0.604 0.779 4.44126539140212e-12 2 CORO1A
2.91248014140561e-16 -0.334702869020381 0.219 0.353 4.99199096236922e-12 2 NRGN
3.1959439643872e-16 -0.28898104253234 0.43 0.583 5.47784795495966e-12 2 TIMP1
4.43375529258311e-16 -0.259590657598662 0.699 0.856 7.599456571487449e-12 2 TKT
4.57095632917547e-16 -0.267827800003375 0.709 0.868 7.83461914820675e-12 2 EEF1G
7.41258130674606e-16 -0.363641143293361 0.17 0.291 1.2705164359762698e-11 2 UBE2L6
1.5918639498312901e-15 -0.548084544052215 0.041 0.126 2.7284548100108396e-11 2 HLA-DQA2
1.6659949002539601e-15 -0.273643322642956 0.414 0.571 2.85551525903528e-11 2 EIF3F
1.98005412286683e-15 -0.357069638810114 0.283 0.416 3.3938127665937397e-11 2 PLP2
1.98648124485298e-15 -0.732253142071003 0.16 0.27 3.40482885367801e-11 2 ISG15
2.4868118480046e-15 -0.287438517050367 0.163 0.281 4.26239550747989e-11 2 CIAO2B
2.9010429251954803e-15 -0.496787500087882 0.058 0.149 4.97238757378506e-11 2 MX1
1.04070908815463e-14 -0.571135033627745 0.159 0.269 1.78377537709704e-10 2 IFITM3
3.59556384951905e-14 -0.280107007457456 0.049 0.133 6.16279643807565e-10 2 PADI4
3.72400078159499e-14 -0.362121259093608 0.098 0.197 6.38293733965381e-10 2 CES1
4.46975463864681e-14 -0.444553993961676 0.209 0.322 7.66115945064063e-10 2 LY6E
5.13363052690118e-14 -0.255690111390924 0.439 0.586 8.79904272310862e-10 2 PPIB
6.84298563658875e-13 -0.253840380301282 0.446 0.587 1.17288773811131e-8 2 HIGD2A
8.4269793591038e-13 -0.279405520258986 0.317 0.449 1.44438426215039e-8 2 IER2
1.19042844927566e-12 -0.270772299218287 0.1 0.191 2.04039436205849e-8 2 QPCT
2.4097434615894997e-12 -0.262654253532453 0.186 0.294 4.13030029316441e-8 2 TIMM13
2.65025256291681e-12 -0.299485898160232 0.181 0.285 4.54253289283941e-8 2 MAP2K2
7.76457139942023e-12 -0.260908458400414 0.332 0.454 1.33084753786063e-7 2 KLF2
1.18576402360345e-11 -0.254505963170842 0.227 0.338 2.03239953645632e-7 2 LDHA
1.77786532116115e-11 -0.599362368166725 0.036 0.1 3.04726116047021e-7 2 EGR1
1.8623553323610002e-11 -0.274333200897701 0.559 0.693 3.19207703966676e-7 2 CD52
3.8438399276916596e-11 -0.268408001475224 0.307 0.424 6.58834163606351e-7 2 UCP2
2.56452490701229e-10 -0.353723255406718 0.142 0.231 4.39559569061907e-6 2 APOBEC3A
2.71203123382507e-10 -0.318247874008912 0.115 0.195 4.64842153477617e-6 2 OAS1
3.55063516157319e-10 -0.311831085814972 0.125 0.21 6.08578866693644e-6 2 RETN
4.08052103637504e-10 -0.273135050635575 0.052 0.117 6.99401305634682e-6 2 EPSTI1
4.1358973612471006e-10 -0.635571553149906 0.085 0.16 7.08892807717753e-6 2 PPBP
6.7257704121525e-10 -0.460390354834734 0.051 0.113 1.15279704864294e-5 2 IFI44L
8.74320272713234e-10 0.448985893208325 0.633 0.607 1.49858494743048e-5 2 ZFP36L1
1.4444208475549502e-9 -0.308198431865234 0.179 0.264 2.47573733270919e-5 2 XAF1
1.4510736005672502e-9 -0.253248593955241 0.183 0.272 2.48714015137227e-5 2 PLD3
1.5785646091795301e-9 -0.310475204195777 0.089 0.163 2.70565974013371e-5 2 FOLR3
1.84526356641921e-9 -0.274352869623051 0.078 0.147 3.16278175284253e-5 2 OAS2
2.13121686394822e-9 -0.280683010293024 0.114 0.19 3.65290570480725e-5 2 MAGOH
2.2593678108398404e-9 -0.317879717810695 0.138 0.215 3.87255642777949e-5 2 ECH1
1.12223055130644e-8 -0.258232686206063 0.164 0.245 1.9235031649392e-4 2 LRPAP1
1.53112860403748e-8 -0.253156784101254 0.122 0.194 2.6243544273202e-4 2 NDUFS3
3.46907332100042e-8 -0.260736513861978 0.052 0.108 5.9459916721947e-4 2 IFI44
2.1802812978633e-7 -0.250973299631972 0.112 0.172 0.0037370021445377 2 SDF2L1
6.29166095724478e-7 -0.361296515295191 0.081 0.133 0.0107839068807175 2 GBP1
6.17671183991437e-6 -0.326581400348781 0.172 0.232 0.105868840936132 2 HLA-DQA1
7.98117628706532e-6 -0.252987671955276 0.515 0.605 0.1367973615603 2 CRIP1
4.9252085920117e-4 0.285955570599211 0.655 0.688 1 2 ZEB2
6.3564874455138e-4 0.31556310432543 0.611 0.618 1 2 CSF3R
8.3699601819029e-4 0.369268970793358 0.556 0.55 1 2 CD93
8.8960818292242e-4 0.304808384113229 0.612 0.612 1 2 DUSP6
0.00270427762596931 0.373623223876691 0.565 0.593 1 2 CLEC12A
0.00468806337141953 0.282539749548639 0.245 0.209 1 2 CIITA
0.00695230370238066 0.292530732644631 0.658 0.713 1 2 DDX17
0.00859392415883865 0.375239648350453 0.558 0.588 1 2 VMP1
0.00964611065178005 0.253477794729708 0.657 0.7 1 2 DAZAP2
5.54417910300143e-251 -2.0463546352181 0.912 0.992 9.502722982544451e-247 3 S100A8
6.25496991040893e-232 -1.63690573137037 0.978 0.997 1.07210184264409e-227 3 S100A9
1.33712103232787e-213 1.59937110313282 0.955 0.684 2.29182544940997e-209 3 HLA-DPA1
5.750444059535239e-210 1.22271999690064 0.993 0.915 9.856261118043409e-206 3 HLA-DRA
5.13247507280095e-208 1.6342831971779 0.945 0.627 8.79706227478083e-204 3 HLA-DPB1
6.161446708127488e-171 1.02076846945249 0.99 0.902 1.0560719657730499e-166 3 CD74
3.3668910215771597e-141 -1.20478833081323 0.79 0.953 5.77085121098325e-137 3 VCAN
3.5674235566110395e-140 1.426989869746 0.934 0.71 6.114563976031329e-136 3 HLA-DRB1
3.19076277182076e-137 -1.88897922985607 0.416 0.795 5.468967390900789e-133 3 S100A12
1.7431087425488196e-107 1.33972670032623 0.518 0.179 2.98768838472867e-103 3 HLA-DQA1
5.17281744290514e-105 1.18882426551053 0.796 0.444 8.866209097139419e-101 3 HLA-DQB1
1.69778931849317e-93 -0.801709703325075 0.904 0.956 2.9100108918973e-89 3 MNDA
2.6606598663404303e-93 1.02579382322527 0.773 0.433 4.560371010907489e-89 3 HLA-DMA
7.17022926127597e-83 0.801032469409187 0.193 0.029 1.2289772953826998e-78 3 CLEC10A
2.6795339741290197e-82 0.770609609665001 0.245 0.049 4.59272123165715e-78 3 RHOC
3.3056683109088197e-75 1.11935492923104 0.252 0.057 5.66591548489772e-71 3 FCGR3A
1.0458104416096501e-73 -0.44955741444764 1 0.999 1.79251909691895e-69 3 LYZ
2.83555514696164e-73 0.592840073705293 0.995 0.962 4.86014152189225e-69 3 CST3
3.87350379407864e-72 1.0518760457275 0.632 0.339 6.63918550305079e-68 3 TUBA1B
7.58297332482935e-71 0.54141420252452 0.136 0.015 1.29972162787575e-66 3 HLA-DOA
9.08289923752774e-66 0.888534734997866 0.781 0.504 1.5568089293122603e-61 3 MARCKS
4.1787171245095705e-61 0.836880552587361 0.733 0.469 7.1623211514094e-57 3 PSME2
1.11584734327082e-59 0.77795662631433 0.359 0.128 1.9125623463661798e-55 3 ABI3
4.95594612110976e-52 1.02617551006192 0.648 0.402 8.49449165158214e-48 3 KLF2
1.42826397506411e-50 0.44431375389408 0.979 0.957 2.44804445325989e-46 3 AIF1
1.58887386116227e-46 0.532911526659582 0.955 0.867 2.7233297980321297e-42 3 IFI30
5.315721942602731e-46 -1.39758396103221 0.103 0.362 9.111147409621069e-42 3 CYP1B1
3.7092142227798594e-45 0.646285183858476 0.705 0.43 6.357593177844679e-41 3 ITGA4
6.03956583023301e-45 0.63131176530043 0.882 0.722 1.03518158330194e-40 3 HSP90AA1
8.466318796626469e-45 0.563576770514731 0.877 0.753 1.4511270417417799e-40 3 YBX1
2.1133565441090995e-44 0.779315966566287 0.599 0.362 3.6222931166029898e-40 3 CALHM6
1.9426048661287297e-43 0.753812481148398 0.501 0.264 3.32962474054464e-39 3 CSF1R
4.9056425984701697e-42 0.569603628431789 0.856 0.684 8.40827141377787e-38 3 NPC2
3.85686663118582e-41 0.943561736124441 0.273 0.103 6.61066940585249e-37 3 GBP1
1.3773078635526798e-40 0.799285787453713 0.445 0.221 2.3607056781292997e-36 3 IFITM3
7.56192645460755e-40 -0.394134854852734 0.995 0.991 1.29611419431973e-35 3 S100A6
9.212005983349269e-40 0.603609047780495 0.103 0.017 1.5789378255460698e-35 3 LMNA
1.58144274518344e-39 0.478703879907059 0.13 0.028 2.7105928652444196e-35 3 BATF3
5.28053915321687e-38 0.556107181624824 0.836 0.66 9.05084410861371e-34 3 PRELID1
6.189660757619831e-38 0.519553196089472 0.853 0.654 1.06090785385604e-33 3 CPVL
1.9824649695283598e-36 0.864837631369015 0.416 0.217 3.3979449577715995e-32 3 PLAC8
7.18470435032387e-35 0.553617355311263 0.685 0.467 1.2314583256455098e-30 3 HLA-DMB
8.3157774050787e-34 -0.934917208484692 0.393 0.591 1.42532424723049e-29 3 RGS2
8.93313808535568e-34 -0.892215018850407 0.308 0.519 1.53113986782996e-29 3 SELL
1.42173245169639e-32 -0.585900604774421 0.755 0.816 2.43684942220761e-28 3 EVI2B
1.8691678629237901e-32 -0.955562997916119 0.055 0.252 3.2037537170513697e-28 3 VNN2
1.97525474826038e-32 0.565768415345406 0.347 0.163 3.3855866385182896e-28 3 PID1
7.16353735262322e-32 0.630811116543803 0.234 0.09 1.22783030223962e-27 3 GBP4
1.1677413715917198e-31 0.567041103463541 0.558 0.344 2.00150871090821e-27 3 DOK2
2.31874476263675e-31 -0.64109162654814 0.658 0.757 3.97432852315939e-27 3 CTSD
3.2504605659382695e-31 0.64265618598205 0.415 0.221 5.5712894100181996e-27 3 IER5
3.5168323079152797e-31 0.581037776585786 0.23 0.088 6.02785057576679e-27 3 TCF7L2
5.44196885181153e-31 0.526331006211095 0.247 0.098 9.32753461200495e-27 3 EVL
5.802691598496949e-31 -0.689365475122826 0.458 0.639 9.94581339982378e-27 3 CSF3R
7.66304923716719e-31 0.572729406336982 0.23 0.089 1.31344663925046e-26 3 MARCKSL1
1.85424347176255e-30 -0.363966785646578 0.947 0.953 3.17817331060101e-26 3 VIM
6.78163440688753e-30 -0.546190272594122 0.638 0.761 1.16237213734052e-25 3 ANXA1
8.162784612760689e-30 0.583768616859365 0.677 0.48 1.39910128262718e-25 3 HSPA8
1.12833022167157e-29 0.43637365440296 0.91 0.807 1.9339579999450598e-25 3 RPLP0
2.66308488953296e-29 0.657735514680115 0.508 0.322 4.564527500659489e-25 3 CALR
2.7231659369273597e-29 0.632417365313592 0.522 0.316 4.667506415893501e-25 3 WARS
3.24446346808234e-29 0.330473248076961 1 0.997 5.5610103842931195e-25 3 FTH1
1.32072913996252e-28 0.503709506675985 0.188 0.067 2.2637297458957602e-24 3 RUNX3
1.89724722577646e-28 0.54193472213675 0.4 0.212 3.25188174498085e-24 3 SECTM1
2.0259848466427797e-28 0.476456934807804 0.234 0.094 3.47253802714573e-24 3 DOCK10
2.26737108254799e-28 0.636288775105722 0.344 0.175 3.88627403548725e-24 3 LIPA
2.32977203059009e-28 -0.855446770504815 0.39 0.559 3.99322926043142e-24 3 MEGF9
4.02592164671103e-28 -0.482665231875964 0.804 0.831 6.90042970246271e-24 3 TKT
4.0763777384745795e-28 0.518042683912259 0.737 0.544 6.98691144374543e-24 3 JUNB
5.35049828367418e-28 0.39243733603288 0.914 0.792 9.17075405821754e-24 3 RPSA
7.16241012675914e-28 0.578007048994937 0.27 0.119 1.2276370957265199e-23 3 RHOB
1.75763821097205e-27 0.480997589441763 0.938 0.862 3.0125918936060896e-23 3 SAT1
2.22081475125906e-27 0.535604834524679 0.727 0.531 3.8064764836580394e-23 3 HSP90AB1
2.43415031447073e-27 0.406971052965462 0.122 0.033 4.17213363900283e-23 3 SASH1
3.59619178834226e-27 0.4487684776123 0.841 0.696 6.16387272521863e-23 3 NME2
4.61472653715757e-27 -0.60186385033305 0.697 0.775 7.909641284688079e-23 3 BTG1
5.1761926554402396e-27 0.457616265016215 0.153 0.05 8.87199421142457e-23 3 CDKN1A
6.13154208677272e-27 -1.00588858191572 0.095 0.274 1.0509463136728399e-22 3 SLC2A3
2.0746085411143e-26 -0.696572824105689 0.507 0.656 3.55587903946991e-22 3 NCF1
2.6462690110790003e-26 0.465844945822146 0.421 0.229 4.53570508498941e-22 3 HMOX1
4.36985321019353e-26 0.564309727793826 0.712 0.533 7.489928402271709e-22 3 TIMP1
6.7401435574494e-26 0.402767042296064 0.125 0.036 1.15526060574683e-21 3 PLD4
7.99181370822392e-26 0.509101409283206 0.577 0.379 1.36979686958958e-21 3 UCP2
1.3095118607311e-25 0.486573446135137 0.181 0.068 2.2445033292931103e-21 3 MTSS1
2.5821436061101696e-25 -0.786363453231159 0.319 0.497 4.4257941408728304e-21 3 LRRK2
4.0254216185156594e-25 -0.982182646465776 0.032 0.183 6.89957265413583e-21 3 ALOX5AP
4.18971883012533e-25 -0.856044310722371 0.36 0.516 7.18117807483481e-21 3 PLBD1
4.23143109699153e-25 -0.543365520526501 0.688 0.751 7.25267290024349e-21 3 TALDO1
4.2626447326884e-25 0.394635839658752 0.214 0.087 7.30617307182792e-21 3 SIGLEC10
2.41040111375226e-24 0.526042157295168 0.322 0.164 4.1314275089713796e-20 3 PEA15
3.30176708108536e-24 0.407762960702344 0.168 0.063 5.65922877698031e-20 3 NME1
3.70418743077744e-24 0.732173430305958 0.188 0.074 6.348977256352529e-20 3 EGR1
6.72577478105043e-24 0.494480262765556 0.377 0.208 1.15279779747204e-19 3 C15orf39
7.145203233578181e-24 0.485686761507865 0.301 0.151 1.2246878342353e-19 3 PPP1R14B
9.887200701189071e-24 -0.508910299114261 0.719 0.77 1.6946662001838098e-19 3 APLP2
1.8328684549758898e-23 0.388434246503597 0.184 0.071 3.14153653182867e-19 3 PMVK
3.2649240728124397e-23 0.518029078119338 0.188 0.076 5.59607986080052e-19 3 ATF5
3.9923141625601896e-23 0.469644083091466 0.512 0.326 6.842826474628159e-19 3 NAAA
4.08440010886555e-23 0.398485542645734 0.338 0.177 7.000661786595549e-19 3 HSPE1
5.1148464234056895e-23 0.438620284910952 0.274 0.131 8.766846769717348e-19 3 CAMK1
6.00935618006907e-23 -0.836180387448938 0.144 0.314 1.03000364926384e-18 3 IRS2
6.82641483305873e-23 0.403493714271291 0.216 0.093 1.17004750238627e-18 3 BIRC3
1.2182748672544699e-22 -0.678372871562676 0.389 0.535 2.08812312247417e-18 3 METTL9
1.40299730403656e-22 0.450958431433837 0.378 0.211 2.4047373791186598e-18 3 LILRB1
2.02638942927857e-22 0.47442370225404 0.581 0.393 3.47323148178346e-18 3 RNH1
4.2268466114653296e-22 0.576825233226945 0.438 0.27 7.24481509205158e-18 3 ID2
4.421757353686669e-22 -0.848111751995078 0.319 0.468 7.57889210421896e-18 3 RBP7
1.2034765198568201e-21 0.404230309909738 0.462 0.279 2.06275875503458e-17 3 LY6E
1.4980822172609201e-21 -0.783685083393222 0.053 0.197 2.56771292038522e-17 3 CES1
1.91014607868114e-21 -0.813915812579241 0.089 0.242 3.27399037885948e-17 3 ALDH1A1
1.96014283524303e-21 0.434874348266356 0.652 0.469 3.35968481960655e-17 3 PLEKHO1
2.2895281908398502e-21 0.525803820856799 0.579 0.403 3.9242513190995e-17 3 IER2
2.33204495120149e-21 0.410275221439741 0.352 0.192 3.99712504635935e-17 3 GPBAR1
3.31676314662405e-21 -0.743476537433584 0.012 0.133 5.68493203331361e-17 3 PADI4
4.45596964185414e-21 0.635842965280478 0.344 0.197 7.637531966138e-17 3 APOBEC3A
6.52913466235882e-21 0.447027258590955 0.293 0.152 1.1190936811283001e-16 3 CD300A
7.84868661690417e-21 0.456198224815899 0.475 0.301 1.34526488613738e-16 3 EIF5A
1.02874099951937e-20 0.28778467323522 0.984 0.95 1.76326207317619e-16 3 COTL1
2.7041151528748998e-20 0.390742488300069 0.823 0.698 4.63485337202758e-16 3 PPIA
4.14930952543109e-20 0.463475924072427 0.255 0.127 7.11191652658889e-16 3 RRAS
4.6872689080440195e-20 0.366384460108097 0.879 0.766 8.03397890838745e-16 3 EEF1B2
4.80380958617769e-20 0.516750515077152 0.414 0.252 8.23372963070857e-16 3 MAFB
6.24412664520964e-20 0.359756609043354 0.133 0.048 1.0702433069889302e-15 3 HSPB1
6.84000043188066e-20 0.429969079527927 0.656 0.467 1.17237607402435e-15 3 LGALS2
7.19357295588421e-20 0.485804464887749 0.499 0.328 1.2329784046385501e-15 3 UTRN
8.793124283635519e-20 0.448717113701608 0.445 0.275 1.50714150221513e-15 3 LAP3
8.97486532928525e-20 -0.782906907765934 0.27 0.421 1.53829191743949e-15 3 HMGB2
1.0613208979156099e-19 0.437338486853397 0.252 0.125 1.81910401902736e-15 3 ICAM2
3.2684426348955897e-19 -0.533444124380851 0.615 0.689 5.60211067621105e-15 3 SDCBP
3.6013745166766196e-19 -0.331227596119311 0.936 0.923 6.17275592158373e-15 3 GAPDH
6.359451111631679e-19 0.388424700637868 0.289 0.154 1.09000992053367e-14 3 FGD2
7.884438722068739e-19 -0.738790745164491 0.192 0.343 1.3513927969625801e-14 3 RAB27A
8.4697860307494e-19 0.389590344644233 0.412 0.249 1.45172132567045e-14 3 UBE2L6
1.94670480805359e-18 0.423616614660477 0.319 0.176 3.3366520410038504e-14 3 PLAAT4
2.06001161313666e-18 -0.634780584356126 0.189 0.346 3.53085990491624e-14 3 MGST1
2.28102383595321e-18 0.408461540884477 0.274 0.146 3.9096748548238e-14 3 SDF2L1
2.5026375224461198e-18 0.385608833490029 0.66 0.488 4.2895207134726503e-14 3 MIF
3.0147091013259497e-18 -0.669032569411388 0.303 0.447 5.16721139967269e-14 3 PGD
4.0825289946874194e-18 0.328583438605837 0.104 0.035 6.997454696894241e-14 3 SRC
6.837492279596069e-18 0.315720052803625 0.108 0.037 1.17194617672277e-13 3 GPR183
8.776503363617379e-18 0.433622249579672 0.34 0.198 1.5042926765240199e-13 3 CIITA
1.3439264902953e-17 0.406991683188147 0.326 0.186 2.30349000436615e-13 3 CX3CR1
1.36978053462751e-17 0.439244877059556 0.112 0.04 2.34780383635155e-13 3 IL1B
2.3857073900925402e-17 0.500396142218734 0.448 0.296 4.08910246661862e-13 3 VAMP5
2.59766505285229e-17 0.303735624579935 0.104 0.035 4.45239790058883e-13 3 ZNF703
2.7819926246183e-17 -0.71233641783833 0.232 0.374 4.76833535859576e-13 3 CDA
4.6886408003605e-17 0.345904811020606 0.611 0.439 8.0363303318179e-13 3 NFKBIA
6.579338091913e-17 -0.638386143259036 0.058 0.179 1.1276985489538899e-12 3 NFE2
8.75691196828928e-17 0.335244414729916 0.151 0.063 1.5009347113647799e-12 3 PTGIR
1.13995958983745e-16 0.374249768765977 0.671 0.516 1.95389073698139e-12 3 CD63
1.42659057045685e-16 0.319688716540668 0.381 0.228 2.44517623776305e-12 3 LSM4
1.45150417470775e-16 0.293072105552638 0.921 0.811 2.48787815544908e-12 3 CALM2
1.66832603769346e-16 0.475207706721163 0.211 0.106 2.8595108286066e-12 3 FAM118A
1.86866470166902e-16 0.376349793076752 0.681 0.519 3.2028912986606995e-12 3 RNASET2
2.1504841159916599e-16 -0.506413840061831 0.589 0.666 3.685929774809699e-12 3 SERPINB1
2.45517767897e-16 0.362569805743845 0.778 0.635 4.20817454175458e-12 3 NAP1L1
5.32103974130311e-16 0.511530894032361 0.127 0.051 9.12026211659353e-12 3 GBP5
5.52974458491514e-16 0.322657870922337 0.807 0.687 9.477982218544539e-12 3 C1orf162
6.26518822229614e-16 0.355661271007073 0.284 0.159 1.0738532613015599e-11 3 FUOM
7.745420569319839e-16 -0.526286188295345 0.429 0.542 1.3275650855814199e-11 3 RTN3
1.06223077847098e-15 0.350499320667321 0.379 0.237 1.82066355429925e-11 3 ATP1B3
1.1092802436482601e-15 0.346139843508525 0.751 0.592 1.9013063376131198e-11 3 DUSP6
1.2076710634851801e-15 0.256361175702526 0.959 0.902 2.0699482028136e-11 3 PFN1
1.4350316004242301e-15 0.356989940520346 0.679 0.518 2.4596441631271197e-11 3 SLC25A5
1.6937782482442502e-15 0.352326276744363 0.13 0.053 2.90313591749064e-11 3 RASGEF1B
1.87849367827288e-15 0.383188881474751 0.733 0.595 3.21973816455971e-11 3 CEBPB
1.93869561375702e-15 0.380691825895588 0.601 0.451 3.32292428197953e-11 3 PSMB9
1.9905232755837603e-15 0.297584543734473 0.255 0.137 3.41175689435056e-11 3 CORO1B
2.42151590306272e-15 0.327206797067571 0.705 0.562 4.1504782578495094e-11 3 UBB
3.99284739111917e-15 0.317224324716805 0.21 0.106 6.84374042837827e-11 3 EML4
4.0338119894527905e-15 -0.702523832897234 0.193 0.322 6.91395374992208e-11 3 EMB
6.25510851389519e-15 0.368117794710647 0.467 0.314 1.07212559928164e-10 3 SNRPB
6.59114219852235e-15 0.325884442200359 0.159 0.073 1.1297217728267301e-10 3 DNPH1
7.0893691819285e-15 -0.668315916787279 0.078 0.194 1.21511787778255e-10 3 CRISPLD2
8.374890026956581e-15 0.459299546914282 0.326 0.198 1.43545615062036e-10 3 EZR
1.06801507574689e-14 0.365685973425042 0.162 0.075 1.83057783983016e-10 3 IER5L
1.1280426716475e-14 -0.58729510948326 0.437 0.541 1.93346513920381e-10 3 GCA
1.56302784364987e-14 -0.480755301686135 0.599 0.676 2.6790297240158803e-10 3 CD36
1.844870171835e-14 -0.504905452841344 0.636 0.695 3.16210747452519e-10 3 STXBP2
2.57533849359189e-14 0.344066992607296 0.258 0.145 4.4141301780165005e-10 3 NENF
2.66478220854533e-14 0.388282524267649 0.196 0.1 4.56743670544669e-10 3 CAMK1D
2.68337450481233e-14 0.339239852142483 0.211 0.11 4.5993039012483403e-10 3 LAIR1
2.8297342360199997e-14 0.367298068550793 0.405 0.264 4.85016448053828e-10 3 PDIA6
2.87588217388196e-14 0.42742755490302 0.401 0.265 4.929262046033681e-10 3 AC004687.1
3.35138826068924e-14 0.341939377439309 0.532 0.374 5.74427947882135e-10 3 SEPTIN9
4.8775954960942e-14 0.332149539168255 0.353 0.222 8.36019868030546e-10 3 GADD45GIP1
5.68409683374601e-14 0.294078488833635 0.859 0.744 9.74254197304065e-10 3 SLC25A6
6.5100199125802e-14 0.287807130617755 0.158 0.074 1.11581741301625e-9 3 FAM162A
1.11743627165301e-13 0.285803611467125 0.353 0.219 1.9152857696132603e-9 3 C17orf49
1.60762862671284e-13 0.318086388679124 0.81 0.669 2.75547546618581e-9 3 TNFRSF1B
1.63626493222778e-13 0.338990685684756 0.122 0.052 2.8045580938384204e-9 3 CYP51A1
1.7065160942747998e-13 -0.439817849863553 0.645 0.693 2.9249685855870103e-9 3 CSTA
1.90234825753921e-13 0.324909842679772 0.315 0.191 3.2606249134222104e-9 3 ADGRE2
2.2696230525712699e-13 0.290943401033104 0.422 0.274 3.890133912107161e-9 3 SCIMP
2.45232235166584e-13 0.290052279922392 0.107 0.043 4.20328051075524e-9 3 TMEM106A
2.61663788415314e-13 0.273302237779953 0.214 0.114 4.4849173334384704e-9 3 NT5C
2.83145750306975e-13 0.350543305296813 0.516 0.364 4.85311816026155e-9 3 RAN
2.870077233167e-13 0.290103883292466 0.763 0.617 4.91931237764823e-9 3 CTSZ
3.0115306648308996e-13 0.304477002273536 0.874 0.803 5.161763559520171e-9 3 EMP3
3.22107152362927e-13 0.328490255478887 0.526 0.375 5.5209165915005605e-9 3 RGS10
3.37943510328118e-13 -0.610128522764791 0.241 0.359 5.7923517670239506e-9 3 ITGAM
3.67606524505806e-13 0.307270726719296 0.333 0.208 6.30077583002951e-9 3 CLEC2B
3.69471616557455e-13 0.320946509699955 0.432 0.294 6.332743507794781e-9 3 BID
4.18172929490636e-13 0.337266618369825 0.418 0.281 7.1674840114695e-9 3 NDUFA12
4.32750026676063e-13 0.368611313775424 0.179 0.093 7.41733545722771e-9 3 MARCO
4.7137257447935e-13 -0.599945019898385 0.038 0.13 8.079325926576051e-9 3 MCEMP1
6.345468837003059e-13 0.382427415159839 0.466 0.329 1.08761335866232e-8 3 CSK
7.00494274607875e-13 0.32473635255779 0.482 0.338 1.2006471866779e-8 3 DDX21
9.009075353036899e-13 -0.512013566893186 0.521 0.591 1.54415551551052e-8 3 VMP1
1.00119939958763e-12 -0.444117670149126 0.029 0.116 1.7160557708932e-8 3 STEAP4
1.08382648809717e-12 0.291802354955547 0.236 0.133 1.85767860059855e-8 3 EPB41L3
1.18371523147046e-12 0.330697792439135 0.588 0.448 2.02888790674037e-8 3 MS4A7
1.2431198616150999e-12 0.326895908564431 0.656 0.515 2.13070744280829e-8 3 HSP90B1
1.2984408030447399e-12 -0.31195908594064 0.744 0.794 2.22552753641869e-8 3 CD14
2.5035687200072898e-12 0.378556706444229 0.388 0.261 4.2911167860925e-8 3 SPN
2.6245477512009e-12 0.277672711804069 0.486 0.34 4.49847484555834e-8 3 ZNF706
2.94346653828633e-12 0.31614282891056 0.378 0.251 5.04510164662277e-8 3 BANF1
3.08252079884525e-12 0.339040426734913 0.677 0.541 5.28344064922075e-8 3 CFP
3.39084767057077e-12 0.298996701352405 0.138 0.066 5.8119129073583e-8 3 FABP5
4.40274331115226e-12 -0.402027035241627 0.685 0.705 7.54630203531497e-8 3 CD302
4.427717890575399e-12 0.306614929747421 0.697 0.571 7.58910846444623e-8 3 IGSF6
4.56250718763428e-12 0.371890151484443 0.327 0.209 7.82013731960515e-8 3 IGFLR1
5.1656784943926095e-12 0.330394777598772 0.156 0.078 8.85397293938893e-8 3 MYOF
5.47261080536269e-12 0.331360371627374 0.448 0.315 9.38005492039166e-8 3 HSPA5
5.54615966598718e-12 0.312767071581819 0.188 0.1 9.50611766750203e-8 3 CREBL2
5.56261680978149e-12 -0.571042630878354 0.26 0.373 9.53432521196547e-8 3 CDC42EP3
5.9108461791429295e-12 0.315119202408538 0.329 0.21 1.0131190351051e-7 3 CCDC12
6.2874593469345094e-12 0.308652508254561 0.395 0.263 1.07767053206458e-7 3 BLVRA
6.3603282629772e-12 0.300097399407729 0.181 0.095 1.09016026427429e-7 3 ARL4C
6.94303594011215e-12 -0.441429073018778 0.492 0.584 1.19003636013522e-7 3 FPR1
7.1607890704165996e-12 0.302827156327617 0.497 0.357 1.2273592466694e-7 3 CIB1
7.27780725165697e-12 0.288043658570665 0.333 0.213 1.247416162934e-7 3 C1QBP
9.48863648535809e-12 0.313709870555384 0.44 0.308 1.62635229359038e-7 3 PHPT1
9.83654132521849e-12 0.336465959196853 0.67 0.544 1.68598318314245e-7 3 PPIB
1.09732544166581e-11 0.272847616483293 0.282 0.171 1.88081580701519e-7 3 SSBP4
1.1366824244733599e-11 -0.5272002548966 0.088 0.187 1.94827367554734e-7 3 QPCT
1.3667251105095099e-11 0.307788902549366 0.71 0.572 2.3425668394133e-7 3 CSTB
1.4146134572904099e-11 -0.378585496305106 0.673 0.722 2.42464746579577e-7 3 NCF2
1.49887518496789e-11 -0.48001981713883 0.027 0.106 2.56907206703497e-7 3 MARC1
1.55514402769496e-11 0.25076076370067 0.211 0.118 2.66551686346916e-7 3 PRMT1
1.9839095218171097e-11 -0.273525016585551 0.912 0.902 3.40042092039452e-7 3 TSPO
1.9897761558360498e-11 -0.495908932241 0.211 0.329 3.410476331103e-7 3 CLEC4E
2.90656624751369e-11 0.279859922074533 0.703 0.566 4.98185454823847e-7 3 NPM1
3.00152776155015e-11 -0.453996786799081 0.025 0.1 5.14461858329696e-7 3 F5
3.5161204003928e-11 0.270402152803476 0.107 0.047 6.02663036627326e-7 3 DDIT4
3.93967604385372e-11 -0.53558573337093 0.104 0.205 6.75260473916527e-7 3 KIAA0319L
4.8341661595917897e-11 0.260988655871495 0.607 0.46 8.28576079754033e-7 3 PSMB10
5.773723935563069e-11 0.424868463734613 0.3 0.197 9.8961628255551e-7 3 BTG2
6.324812365021629e-11 0.255932138237008 0.315 0.202 1.08407283936471e-6 3 CYCS
9.283868242871319e-11 0.275618851033085 0.792 0.674 1.59125501682814e-6 3 VAMP8
9.78522262700621e-11 0.262618149550795 0.885 0.777 1.67718715826887e-6 3 SAMHD1
9.85210974617261e-11 0.262305185085494 0.375 0.253 1.68865161049398e-6 3 PABPC4
1.0798666148297001e-10 -0.45426316481212 0.519 0.598 1.85089137781811e-6 3 CLEC12A
1.15228273557728e-10 0.276667957723936 0.525 0.383 1.97501260877946e-6 3 PDIA3
1.19571810373433e-10 0.309194037286315 0.621 0.505 2.04946082980064e-6 3 IFITM2
1.3961219640253002e-10 0.291461753668155 0.579 0.444 2.39295304633936e-6 3 AOAH
1.46991056827912e-10 0.26217321129067 0.199 0.113 2.5194267140304e-6 3 MTHFD2
1.60398445009524e-10 0.292817252400927 0.326 0.215 2.74922934746324e-6 3 FAM174C
2.05352500510259e-10 0.320823452917347 0.184 0.104 3.51974185874584e-6 3 LILRB4
2.18943600085907e-10 0.262865093338639 0.6 0.461 3.75269330547244e-6 3 CD4
2.42740375981934e-10 0.255651531945844 0.416 0.292 4.16057004433035e-6 3 LMO2
2.86014424211528e-10 0.25636432057914 0.164 0.089 4.9022872309856e-6 3 FNIP2
2.89944950189981e-10 0.31586368169169 0.415 0.302 4.96965644625627e-6 3 CHCHD10
3.13000794115766e-10 -0.579804904570847 0.179 0.279 5.36483361114423e-6 3 AGTPBP1
3.2064414548509004e-10 0.292450873536909 0.342 0.231 5.49584065361445e-6 3 SFT2D2
3.23481820391683e-10 -0.314166258050832 0.77 0.775 5.54447840151345e-6 3 CD44
3.35388870975765e-10 0.256556602085735 0.133 0.067 5.74856524852461e-6 3 SLC25A39
3.56172737395458e-10 0.662356311732513 0.175 0.102 6.10480071895815e-6 3 HLA-DQA2
4.32210987191827e-10 0.262673162021265 0.532 0.407 7.40809632046791e-6 3 POMP
4.50185855304679e-10 -0.463145741736915 0.634 0.669 7.7161855599222e-6 3 MCL1
6.07349212317054e-10 -0.417064731255532 0.303 0.404 1.04099654991143e-5 3 PLP2
9.29347091350321e-10 0.324283217180188 0.39 0.274 1.59290091457445e-5 3 MIDN
9.40060819101304e-10 0.272146090202548 0.478 0.356 1.61126424393964e-5 3 NDUFB8
1.1453823894035802e-9 0.260082755336033 0.31 0.203 1.96318541543774e-5 3 ATP1A1
1.1618028534322302e-9 0.38099094952473 0.692 0.574 1.99133009078284e-5 3 CRIP1
1.22742647040535e-9 -0.48841476423433 0.1 0.19 2.10380897027476e-5 3 CR1
1.27307317197498e-9 0.258701677792155 0.326 0.219 2.18204741676512e-5 3 SH2B3
1.30561524550528e-9 -0.551923921028773 0.11 0.197 2.23782453079604e-5 3 RFLNB
1.3177868588386501e-9 0.315286326760316 0.327 0.225 2.25868667604945e-5 3 HSPD1
1.3313276039754702e-9 0.285281487056672 0.227 0.139 2.28189551321395e-5 3 IDH2
1.5132864380875401e-9 0.28406364868895 0.29 0.191 2.59377295488204e-5 3 GTF3C6
1.6911883843070402e-9 0.354349004965267 0.233 0.147 2.89869689070227e-5 3 ERAP2
1.7295355436829102e-9 -0.394942577544583 0.603 0.642 2.96442392187251e-5 3 GLRX
2.1350663510863303e-9 -0.499085167890464 0.416 0.492 3.65950372576196e-5 3 IRAK3
2.2550150466451904e-9 0.289428851867679 0.479 0.363 3.86509578994985e-5 3 ZFP36
2.73276762483635e-9 0.311973047602032 0.759 0.656 4.6839637089695e-5 3 CD52
6.829629468672131e-9 -0.418102969368804 0.044 0.114 1.1705984909304e-4 3 CLEC4D
1.10327106358471e-8 0.255275389557022 0.59 0.468 1.8910066029842e-4 3 IRF1
1.12120194205172e-8 -0.530242329275542 0.142 0.228 1.9217401286766e-4 3 ABHD5
1.17586350300304e-8 -0.479325502501897 0.17 0.262 2.0154300441472e-4 3 CKAP4
1.18514528541564e-8 -0.442620489495647 0.122 0.208 2.0313390192024e-4 3 CPD
1.29261894641277e-8 0.303212545979623 0.168 0.099 2.2155488741514e-4 3 APOL3
1.40387782027016e-8 0.260491921730221 0.368 0.26 2.406246583943e-4 3 NUCKS1
1.43730092125808e-8 0.270998717119756 0.34 0.239 2.4635337790363e-4 3 MICOS13
1.60528183990934e-8 -0.422931293762025 0.088 0.166 2.7514530736046e-4 3 MPP7
1.62295682416949e-8 0.273648618494609 0.214 0.134 2.7817479966265e-4 3 ITPA
2.1892334440714e-8 0.252874476237198 0.207 0.128 3.7523461231383e-4 3 DEGS1
2.59133578080937e-8 0.306346370376388 0.274 0.185 4.4415495283072e-4 3 HNRNPAB
3.112940607501e-8 -0.453035060791409 0.126 0.207 5.3355802012567e-4 3 BASP1
3.15440654052598e-8 -0.375325301666665 0.074 0.149 5.4066528104615e-4 3 RNASE2
3.47997900425802e-8 0.253468600340038 0.185 0.112 5.9646840132982e-4 3 CAMK2D
3.61468077793707e-8 0.314671655185785 0.408 0.306 6.1955628533841e-4 3 STAT1
4.79892255416334e-8 0.267637947006164 0.364 0.263 8.2253532578359e-4 3 SYNGR2
4.9241528232383e-8 0.307053958914041 0.227 0.147 8.4399979390304e-4 3 PDK4
5.69418753512265e-8 0.258871153695992 0.314 0.222 9.7598374352002e-4 3 CD47
6.04094006089739e-8 0.351301622194431 0.249 0.166 0.00103541712643781 3 TAP1
6.56312139460772e-8 0.272371854815773 0.53 0.421 0.00112491900703576 3 ADGRE5
7.27678512620173e-8 -0.500032741097885 0.34 0.412 0.00124724097063098 3 CD55
7.8669550852136e-8 -0.409889332071005 0.46 0.523 0.00134839610160561 3 SLC11A1
8.39470610249893e-8 -0.487353402007838 0.618 0.672 0.00143885262596832 3 FOS
9.15183293783952e-8 -0.427442484814772 0.201 0.29 0.00156862416554569 3 FAM200B
1.00206007183523e-7 -0.369998874044707 0.447 0.514 0.00171753096312559 3 RAB11FIP1
1.31504961657258e-7 -0.399457376613701 0.438 0.508 0.0022539950428054 3 EVI2A
1.5699198195773e-7 0.253191382964727 0.416 0.312 0.00269084257075549 3 AC090559.1
1.62520546875626e-7 -0.441437860521851 0.136 0.214 0.00278560217344824 3 IGF2R
2.10008790738625e-7 -0.34124439480001 0.641 0.66 0.00359955067326003 3 ATP5MPL
2.10183564091346e-7 -0.523273603455292 0.088 0.158 0.00360254628852567 3 FOLR3
2.44021217146804e-7 -0.27525453086963 0.579 0.623 0.00418252366189622 3 SOD2
2.48505317761716e-7 -0.479924135577406 0.223 0.3 0.00425938114643582 3 MSRB1
2.85470145273507e-7 -0.404970425173557 0.401 0.476 0.00489295828998791 3 FBXL5
3.33861910049514e-7 -0.470039095673942 0.129 0.204 0.00572239313824867 3 RETN
5.52530044794258e-7 -0.378455526357501 0.575 0.602 0.00947036496777358 3 LTA4H
5.73669436267216e-7 -0.365052933182619 0.067 0.131 0.00983269413762008 3 RNF24
6.0300618295088e-7 -0.469498862150133 0.177 0.253 0.0103355259757781 3 MAPK14
1.02161360846556e-6 -0.445504322463998 0.392 0.446 0.0175104572490997 3 SCPEP1
1.02570162821896e-6 -0.348007716222817 0.544 0.588 0.017580525907673 3 NUP214
1.11602640294827e-6 -0.351378205515322 0.519 0.572 0.0191286925465334 3 USP15
1.24430673423999e-6 -0.446601550158064 0.14 0.21 0.0213274174248734 3 AL034397.3
1.54458928134561e-6 0.251062762015621 0.223 0.151 0.0264742602822638 3 GSDMD
1.8153415930605e-6 -0.450563273619386 0.175 0.247 0.031114954905057 3 PYGL
1.8330361643041e-6 -0.307587049170721 0.734 0.739 0.0314182398561723 3 ELOB
2.25265564582292e-6 -0.320329434724199 0.055 0.112 0.0386105177694049 3 GLT1D1
2.29660201678363e-6 -0.361252565176564 0.068 0.128 0.0393637585676715 3 NLRP12
2.61239138796345e-6 -0.37489062758445 0.349 0.419 0.0447763883896935 3 NAIP
2.90762565168113e-6 -0.387486462080686 0.077 0.137 0.0498367036698146 3 VSTM1
2.97618542566888e-6 -0.380479920483472 0.407 0.464 0.0510118181959646 3 IL17RA
3.52209758835016e-6 -0.408627008642763 0.182 0.255 0.0603687526643218 3 MAP4K4
3.80703106407489e-6 -0.428620779087211 0.263 0.333 0.0652525124382435 3 BST1
4.47985461701728e-6 -0.434851392230894 0.323 0.386 0.0767847081356761 3 ICAM3
4.51280598283742e-6 -0.409192420875567 0.127 0.191 0.0773494945458333 3 MXD1
5.10754158270807e-6 -0.406774835256214 0.208 0.279 0.0875432627276163 3 GASK1B
5.13906850207004e-6 -0.347997266623689 0.121 0.187 0.0880836341254804 3 CPEB4
5.98366046038798e-6 -0.29106812941598 0.085 0.146 0.10255994029105 3 CLMN
6.85015008721989e-6 -0.388394268940082 0.105 0.168 0.117411572494949 3 TUBA4A
8.52236632655985e-6 -0.347319068086537 0.166 0.231 0.146073358837236 3 AGO4
9.5371548615466e-6 -0.412594210201883 0.212 0.28 0.163466834326909 3 CD163
1.08982265194051e-5 -0.365621063791635 0.103 0.164 0.186795602542603 3 AP5B1
1.31235082291071e-5 -0.396238414752365 0.115 0.175 0.224936931046896 3 PCNX1
1.32184548550925e-5 -0.344550207461577 0.096 0.154 0.226564316216286 3 PNPLA2
1.38233525924536e-5 -0.312880292027878 0.056 0.108 0.236932263434655 3 AQP9
1.44036663917374e-5 -0.370185001877855 0.208 0.279 0.246878841954379 3 CREB5
1.90658142987415e-5 -0.383001424588955 0.137 0.198 0.326788057080429 3 ANXA6
2.16756723449632e-5 -0.319462129943636 0.078 0.132 0.371521023992669 3 TMEM71
2.26974699377393e-5 -0.358517829869158 0.481 0.514 0.389034634732851 3 AGTRAP
3.11231025459396e-5 -0.320878422925407 0.697 0.704 0.533449977637405 3 DDX17
3.36205973007636e-5 -0.329610710579263 0.111 0.169 0.576257037735088 3 SAP30
3.39673876597573e-5 -0.281868595517116 0.052 0.1 0.582201024488241 3 DGCR2
3.71212754275841e-5 -0.41482844283894 0.288 0.34 0.636258660828791 3 LBR
4.92843186236464e-5 -0.353307910488672 0.144 0.202 0.844733221209299 3 PARP8
5.83181530071768e-5 -0.347807083612746 0.245 0.3 0.99957314254301 3 CREG1
6.11162161795492e-5 -0.385896959991721 0.323 0.377 1 3 MAP3K2
6.17139884019411e-5 -0.288346611615701 0.636 0.643 1 3 KCTD12
6.48872936385594e-5 -0.355800126010572 0.304 0.363 1 3 TMEM154
6.74586003043032e-5 -0.33854130709509 0.47 0.502 1 3 ALDH2
6.95028639056454e-5 -0.381752529883179 0.148 0.205 1 3 IVNS1ABP
6.96282459036433e-5 -0.286722983438771 0.064 0.112 1 3 ARHGAP24
6.96718526743048e-5 -0.384023651625711 0.119 0.174 1 3 SLC40A1
7.11242116982075e-5 -0.337540509308441 0.107 0.161 1 3 SGMS2
8.09075868946627e-5 -0.394600339908368 0.262 0.317 1 3 RGS18
9.12535219531e-5 -0.348822105898679 0.084 0.133 1 3 ADAM8
9.99723050713435e-5 -0.325184316693197 0.314 0.367 1 3 PRAM1
1.0141057324824e-4 -0.287016838311957 0.136 0.194 1 3 TREM1
1.0429210327269e-4 -0.315005559426126 0.227 0.286 1 3 KCNE3
1.1067539777893e-4 -0.342872138939458 0.359 0.412 1 3 SMCHD1
1.3083055255373e-4 -0.327843374585403 0.54 0.568 1 3 STK17B
1.362413407637e-4 -0.289209412873575 0.525 0.56 1 3 OGFRL1
1.5536845374006e-4 -0.314357906475738 0.312 0.371 1 3 RNASE6
1.6191776765683e-4 -0.250364023673882 0.685 0.671 1 3 GLIPR1
1.6704303315364e-4 -0.291291881274468 0.137 0.194 1 3 GM2A
1.9986449206223e-4 -0.350676621518771 0.148 0.201 1 3 EIF4E3
2.0764673366047e-4 -0.38834190328607 0.284 0.336 1 3 NRGN
2.0915212669253e-4 -0.326205141663728 0.386 0.422 1 3 SORL1
2.227100821086e-4 -0.295031118487739 0.523 0.555 1 3 CD93
2.3313493204454e-4 -0.329630195929485 0.088 0.133 1 3 PIP4P2
3.2599103078985e-4 -0.322360013930468 0.46 0.495 1 3 DMXL2
3.4609549920942e-4 -0.357122153902216 0.234 0.284 1 3 DHRS7
3.6217097200674e-4 -0.341221015952181 0.162 0.212 1 3 MBD4
3.7001415513868e-4 -0.347855985156266 0.112 0.161 1 3 TMEM91
3.9545057109022e-4 -0.351900301388114 0.337 0.376 1 3 HEBP2
4.2211292488313e-4 -0.275893348458547 0.612 0.624 1 3 TNFSF13B
4.6912298534109e-4 -0.286682480952629 0.063 0.104 1 3 FAM13A
4.9545901639011e-4 -0.309245515328322 0.164 0.214 1 3 SPTSSA
5.3772301045685e-4 -0.286947785249255 0.379 0.423 1 3 GTF2I
5.5418533555552e-4 -0.319779938148766 0.253 0.303 1 3 CTSA
5.7372691281488e-4 -0.341385629333877 0.195 0.244 1 3 CARS2
5.77859258901e-4 -0.313359757122344 0.132 0.178 1 3 SERINC5
5.8943805991567e-4 -0.28385004030161 0.289 0.341 1 3 C19orf38
6.0922332017195e-4 -0.315226952618303 0.186 0.237 1 3 GAPT
6.1351553506319e-4 -0.328997982583423 0.251 0.298 1 3 TMEM170B
6.3687628881833e-4 -0.327433852013377 0.285 0.333 1 3 HELZ
6.4768523087139e-4 -0.300566189581239 0.605 0.601 1 3 BLVRB
6.7228329670238e-4 -0.296330587375487 0.405 0.452 1 3 SKAP2
6.7285350388427e-4 -0.318713055692536 0.105 0.15 1 3 PLCB1
7.2554524556815e-4 -0.366819630173402 0.2 0.247 1 3 RBM47
7.6745073581882e-4 -0.395115015083646 0.166 0.212 1 3 MX2
7.8993698752194e-4 -0.321313835912483 0.36 0.398 1 3 ADAM10
8.4918614902124e-4 -0.328221350683654 0.238 0.286 1 3 RBM5
8.6424622879806e-4 -0.358570196570791 0.448 0.477 1 3 CKLF
9.8955514625038e-4 -0.319872717791217 0.399 0.429 1 3 C4orf48
0.00102736625632504 -0.333667670284252 0.203 0.248 1 3 PTK2B
0.00107129328923514 -0.292630024621268 0.119 0.162 1 3 LTB4R
0.00112316398689275 -0.299312806858976 0.105 0.148 1 3 KIF13A
0.00121683011645368 -0.290134650418208 0.448 0.477 1 3 TIMP2
0.00137688996889276 -0.330949985957252 0.332 0.365 1 3 MAPK1
0.00159694677457035 -0.283593922268236 0.182 0.227 1 3 WDR26
0.00165588297799582 -0.366993019387709 0.148 0.19 1 3 FNDC3B
0.00165889061612798 -0.315209951756983 0.189 0.232 1 3 UPP1
0.00176668693403496 -0.303138568737741 0.277 0.319 1 3 SP3
0.00177347658123115 -0.317097994944139 0.421 0.446 1 3 RCSD1
0.00177836928426955 -0.275896457534615 0.204 0.248 1 3 TFEC
0.0018720680930812 -0.292703351555677 0.151 0.195 1 3 ACTN1
0.00196993707584508 -0.275128536998273 0.258 0.303 1 3 ADD3
0.00221387182994256 -0.310665344811569 0.238 0.281 1 3 CUX1
0.002234896172255 -0.287101561859809 0.162 0.204 1 3 RNF144B
0.00298305750648617 -0.298593310457085 0.221 0.263 1 3 CCPG1
0.00299143093584309 -0.316874570557667 0.174 0.215 1 3 EDEM3
0.00300262041739836 -0.293875973057457 0.216 0.258 1 3 CSGALNACT2
0.00360559350660659 -0.283255764512405 0.127 0.163 1 3 MICU1
0.00414158343390595 -0.264559337461002 0.225 0.262 1 3 AGFG1
0.00429957864451119 -0.301042093247323 0.29 0.323 1 3 ATP6V1A
0.00456576612359811 -0.281630307163919 0.23 0.27 1 3 PDXK
0.0049186078672799 -0.306356648886304 0.326 0.361 1 3 HIF1A
0.0050943999023381 -0.294982478655527 0.104 0.138 1 3 SAMSN1
0.00623440590717629 -0.275821716748643 0.275 0.309 1 3 GPCPD1
0.00664933058301106 -0.287684966471242 0.277 0.311 1 3 PHIP
0.00714156788466578 -0.289804841919308 0.442 0.456 1 3 XRN2
0.00811298560907251 -0.275056537782134 0.16 0.195 1 3 FOXO3
0.00831710840512112 -0.260986629206216 0.366 0.398 1 3 UBE2D1
0.00880886151711361 -0.261952513130126 0.312 0.343 1 3 HIPK3
0.00911161061533048 -0.287619559611147 0.105 0.137 1 3 PPP3R1
0.00922363166186407 -0.274125702426446 0.267 0.301 1 3 TLR2
0.00939820238751292 -0.26285899039495 0.103 0.134 1 3 MIB1
0.00944475418568417 -0.285280511223461 0.182 0.219 1 3 SLC25A37
0.00968112940445115 -0.257773748912853 0.164 0.199 1 3 FLOT2
0.00986833162088909 -0.284168675237875 0.159 0.192 1 3 NHSL2
0.00997957317453442 -0.283531599286104 0.164 0.198 1 3 USP48
0.0099966914603952 -0.251066240423291 0.19 0.225 1 3 AZI2
8.63775442090915e-293 2.39779626736897 0.677 0.087 1.48051110774383e-293 4 MX1
2.1488417043484796e-267 2.14505226006685 0.563 0.063 3.6831146812533e-263 4 IFI44L
2.1780474075502e-258 1.60931787513114 0.321 0.012 3.7331732565410505e-254 4 IFIT1
5.386233165325099e-211 2.56060740563603 0.773 0.207 9.232003645367219e-207 4 ISG15
6.32288403750182e-202 1.94971158742309 0.38 0.033 1.0837423240278099e-197 4 IFIT2
2.8251856232782298e-198 1.92565476031629 0.404 0.04 4.8423681582988894e-194 4 IFIT3
8.20651750286196e-191 1.56922873209191 0.33 0.025 1.40659709999054e-186 4 HERC5
8.838195764241687e-170 1.39188918573242 0.365 0.038 1.5148667539910199e-165 4 OAS3
2.3351092432525197e-162 1.56160213181207 0.454 0.068 4.00237724293482e-158 4 IFI44
7.0364043802969185e-140 1.55100344635499 0.504 0.104 1.2060397107828899e-135 4 OAS2
1.63756797894951e-137 1.35029287642062 0.231 0.016 2.8067915159194597e-133 4 RSAD2
3.11063396672227e-135 1.65166333142765 0.692 0.211 5.33162661896197e-131 4 XAF1
8.65655193241261e-119 0.986796325749471 0.247 0.024 1.4837330012155198e-114 4 CMPK2
1.3966396460249399e-117 1.48655224965669 0.574 0.157 2.3938403532867397e-113 4 EIF2AK2
9.842807687425459e-114 1.47120483677385 0.496 0.118 1.68705723762472e-109 4 IFI6
6.537601098924958e-107 1.28123651661277 0.4 0.08 1.12054482835574e-102 4 EPSTI1
8.727722301164899e-107 1.63127644873635 0.705 0.268 1.49593160241966e-102 4 LY6E
3.14501157957177e-104 1.53724863556005 0.572 0.176 5.390549847386009e-100 4 MX2
4.422219354765969e-84 1.44751328099191 0.69 0.313 7.57968397406887e-80 4 PARP14
1.1640284631347599e-82 1.2226440794542 0.461 0.132 1.99514478581298e-78 4 PARP9
4.22416347693046e-78 1.15576760498373 0.332 0.072 7.2402161994588e-74 4 DDX58
5.83765075194251e-73 1.2986684475411 0.397 0.112 1.00057333888295e-68 4 SAMD9L
2.26016315098805e-72 1.46617152897436 0.563 0.223 3.87391964079351e-68 4 IFITM3
2.98324248499629e-69 0.748731476539227 0.155 0.016 5.11327761928364e-65 4 OASL
1.00054806142238e-68 0.561457770803061 0.127 0.01 1.71493937727796e-64 4 SIGLEC1
1.8598916340836002e-62 1.09945790705019 0.764 0.453 3.1878542608193e-58 4 RNF213
5.03596570513898e-55 1.12873078117911 0.437 0.159 8.63164521860821e-51 4 OAS1
5.63298627236913e-53 0.955422407124336 0.347 0.105 9.654938470840689e-49 4 IRF7
6.65728821365526e-53 1.0484061681487 0.618 0.294 1.1410591998205099e-48 4 STAT1
2.9065292654305202e-52 1.32261372437147 0.478 0.193 4.9817911609479095e-48 4 APOBEC3A
2.21953443103601e-50 0.951886723558877 0.415 0.148 3.80428201479573e-46 4 SAMD9
3.11840024417448e-46 1.08616212091572 0.771 0.505 5.34493801851506e-42 4 TNFSF10
3.33086895971169e-46 0.953477236770148 0.566 0.274 5.7091093969458396e-42 4 LAP3
2.00149352174808e-41 0.816620010564146 0.21 0.051 3.43055989627621e-37 4 DDX60
1.25495226210621e-40 0.525087551093601 0.107 0.014 2.15098817725004e-36 4 HERC6
5.184779473434379e-40 0.652537141126436 0.181 0.04 8.88671201746653e-36 4 HELZ2
7.63828894700411e-38 0.561556538782689 0.952 0.884 1.3092027255165e-33 4 TYMP
7.39996758322393e-37 0.792845567901567 0.376 0.151 1.26835444376458e-32 4 IFI35
4.0894513386737e-36 0.758749107645911 0.365 0.143 7.00931959448673e-32 4 DDX60L
2.92082730205383e-34 0.593965834158964 0.205 0.056 5.0062979957202695e-30 4 PNPT1
4.2205247804844895e-33 0.808437897226439 0.712 0.481 7.233979473750419e-29 4 IFI16
1.4824176804614998e-32 0.812672536454024 0.531 0.284 2.54086390431102e-28 4 PLSCR1
7.266813918423579e-31 0.755913673766615 0.459 0.231 1.2455319056177999e-26 4 TRIM22
3.1027023266212e-30 0.427532214704168 0.12 0.024 5.31803178782874e-26 4 NEXN
3.30964431941844e-30 0.781844912365172 0.493 0.256 5.672730363483199e-26 4 APOL6
2.03644230569173e-28 0.831811901766014 0.476 0.252 3.49046211195563e-24 4 UBE2L6
4.53542615345191e-28 0.784468202094692 0.284 0.11 7.77372042701657e-24 4 GBP1
2.59033713761078e-27 0.723410453377599 0.712 0.498 4.43983785386488e-23 4 TMEM123
2.48430401542378e-25 0.639306961701552 0.561 0.337 4.25809708243636e-21 4 ADAR
1.81627353740626e-24 0.838782031214474 0.347 0.166 3.11309284311433e-20 4 DTX3L
2.92043605308908e-24 0.745344587650843 0.721 0.522 5.0056273949946897e-20 4 MARCKS
6.39306940215481e-24 0.736534475895468 0.478 0.273 1.09577209552933e-19 4 STAT2
2.5283496475129598e-23 0.623298841321893 0.231 0.088 4.33359129583721e-19 4 IFIH1
1.10532847488496e-22 0.712426469125878 0.493 0.296 1.8945330059528298e-18 4 SP110
1.55138663997698e-21 0.611756265972406 0.24 0.097 2.6590767009205502e-17 4 GBP4
2.6210738766040302e-21 0.705912484243167 0.594 0.389 4.4925206244993e-17 4 SMCHD1
9.844129028792269e-19 0.642732371372164 0.611 0.419 1.6872837155349998e-14 4 BST2
2.09297530498324e-18 0.374270070240768 0.148 0.049 3.58735967274128e-14 4 HSH2D
8.536702324666949e-18 0.661358572797689 0.432 0.266 1.4631907784479199e-13 4 BLVRA
1.03396756114451e-17 0.60495118105439 0.498 0.317 1.77222039980169e-13 4 SCO2
6.44580297614013e-17 0.506245443998929 0.764 0.611 1.10481063011042e-12 4 TNFSF13B
9.48548042295536e-17 0.519115441693983 0.153 0.055 1.6258113444945499e-12 4 PPM1K
5.14835335756325e-16 0.431418360622215 0.166 0.064 8.824277654863409e-12 4 PARP12
9.23269336081589e-16 0.740071498230786 0.474 0.31 1.58248364204384e-11 4 MT2A
1.49260736640542e-15 0.53762010590064 0.162 0.063 2.55832902601889e-11 4 ISG20
3.0920819026539904e-15 0.491544759897557 0.194 0.083 5.2998283811489296e-11 4 SHFL
5.72278624189352e-15 0.497434523439747 0.404 0.241 9.808855618605489e-11 4 CCR1
1.35174112485197e-14 0.596959617011272 0.203 0.092 2.31688428799628e-10 4 SLFN5
2.3283571776543802e-14 0.460404137091251 0.142 0.054 3.99080420249961e-10 4 GBP5
6.45433705633231e-14 0.42077687687884 0.17 0.072 1.10627337145536e-9 4 PML
3.33965996331058e-13 0.594686787396452 0.41 0.26 5.72417717711433e-9 4 MAFB
3.72467759073046e-13 0.553908624197628 0.659 0.507 6.384097390512011e-9 4 IFITM2
6.83787341905871e-13 0.321709003834811 0.12 0.044 1.17201150402666e-8 4 SAMD4A
1.18352516691559e-12 0.508813935512137 0.338 0.201 2.02856213609332e-8 4 ZC3HAV1
1.32216753461773e-12 0.36024818760259 0.131 0.051 2.26619515433479e-8 4 AC009950.1
3.24699611578831e-12 0.598242695521827 0.297 0.169 5.56535134246116e-8 4 CHMP5
9.52476434031484e-12 0.453129896744158 0.738 0.601 1.63254460792996e-7 4 DUSP6
1.3976414562596899e-11 0.467840305434552 0.369 0.23 2.3955574560291e-7 4 JAK2
1.9256290779321497e-11 0.375067457083171 0.279 0.155 3.30052823957571e-7 4 TENT5A
2.02984411202159e-11 0.392599915107393 0.258 0.14 3.47915280800501e-7 4 PHF11
4.4766951862873497e-11 0.413937280696012 0.367 0.232 7.67305554929653e-7 4 RABGAP1L
5.876070590686349e-11 0.427930793432684 0.118 0.047 1.00715849924364e-6 4 IFIT5
1.11281421638632e-10 0.362884166933676 0.153 0.069 1.90736356688616e-6 4 ZCCHC2
2.08257670266842e-10 0.322119286929731 0.849 0.77 3.56953646837367e-6 4 FYB1
3.04871334377478e-10 0.429194149560331 0.332 0.21 5.22549467122996e-6 4 GBP2
6.810424226872301e-10 0.318427106645327 0.924 0.867 1.16730671248591e-5 4 SAT1
4.58948500150073e-9 0.371558607956873 0.373 0.25 7.86637729257226e-5 4 UNC93B1
5.1488907126206505e-9 0.328571968330359 0.192 0.102 8.82519868143179e-5 4 GCH1
6.4432579489007304e-9 0.312878480094934 0.747 0.628 1.1043744124415e-4 4 NCF1
1.28264421590122e-8 0.400932998529541 0.574 0.46 2.1984521860546e-4 4 PSMB9
1.47219646595609e-8 0.431160541183834 0.273 0.169 2.5233447426487e-4 4 TAP1
1.82354382688673e-8 0.389749256858902 0.45 0.329 3.1255541192838e-4 4 DRAP1
1.83363865807583e-8 0.417491400624134 0.614 0.492 3.1428566599419e-4 4 PSME2
1.95121905907321e-8 0.414974425325639 0.485 0.354 3.3443894672514e-4 4 SP100
4.02256499096202e-8 0.273048868086308 0.124 0.059 6.8946763945089e-4 4 TRIM5
6.84682844247493e-8 0.362777585018712 0.275 0.173 0.0011735463950402 4 NAPA
8.41620081879081e-8 0.278989448696078 0.192 0.107 0.00144253682034074 4 TRIM25
1.41617514294094e-7 0.261136090405505 0.12 0.057 0.00242732419500078 4 CD2AP
1.67030009555847e-7 0.393086421907903 0.325 0.222 0.00286289436378721 4 NMI
2.29797090310434e-7 0.324899426380329 0.397 0.282 0.00393872212792084 4 SSB
2.53539085983818e-7 0.29795183288157 0.177 0.099 0.00434565993376265 4 TRIM14
3.60776106239251e-7 0.35017389771206 0.199 0.117 0.00618370246094076 4 SRGAP2
4.26774839439592e-7 0.39058022546584 0.338 0.233 0.00731492074799461 4 PLAC8
5.39881445946326e-7 0.322461161059321 0.332 0.227 0.00925356798352002 4 SECTM1
6.42933170934767e-7 0.266188813947659 0.148 0.08 0.0110198745498219 4 TCF4
7.45185914986301e-7 0.327797900946932 0.459 0.344 0.0127724865828652 4 LGALS9
9.07088425022304e-7 0.31196515492752 0.57 0.465 0.0155474956048823 4 NAGK
1.5200682794239e-6 0.39036521963716 0.262 0.173 0.0260539703093257 4 XRN1
1.80539904817914e-6 0.277943398331766 0.312 0.214 0.0309445396857904 4 SCARB2
2.30819690119646e-6 0.269082701242117 0.21 0.129 0.0395624948865074 4 RTCB
2.91600474266866e-6 0.357871144612989 0.177 0.105 0.0499803212893407 4 CUL1
3.21341174897503e-6 0.250834803570738 0.24 0.153 0.055077877377432 4 IRF9
4.27366800861578e-6 0.312770513778019 0.384 0.285 0.0732506696676745 4 SCIMP
4.84629193945015e-6 0.319875036590871 0.151 0.087 0.0830654438421755 4 ST3GAL5
6.0621665041793e-6 0.328893076752845 0.269 0.183 0.103905533881633 4 SHISA5
6.64023511295146e-6 0.315028260963143 0.29 0.201 0.113813629835988 4 SLC31A2
7.11583488851802e-6 0.301049268627874 0.107 0.055 0.121965409989199 4 BTN3A3
1.05267194560767e-5 0.312323208174997 0.428 0.331 0.180427971477155 4 DYNLT1
1.48265487505473e-5 0.333009056077127 0.69 0.585 0.254127045584381 4 KLF6
3.33458485146915e-5 0.256239177725448 0.118 0.066 0.571547843541812 4 CDYL
4.49566254671044e-5 0.350246677456756 0.332 0.252 0.77055656050617 4 RAB8A
4.82725313147438e-5 0.271177996345652 0.413 0.325 0.827391186734709 4 PIK3AP1
4.83841461269554e-5 0.25150695718189803 0.229 0.154 0.829304264616015 4 C3AR1
9.27874162973623e-5 0.295280227797753 0.168 0.106 1 4 IL1RN
1.2693889899223e-4 0.262493319171516 0.378 0.293 1 4 GIMAP1
1.2956631514442e-4 0.293274956809684 0.142 0.088 1 4 ZNFX1
1.4406830569721e-4 -0.332148756831733 0.085 0.147 1 4 SRPRA
1.5143045383644e-4 0.26388723939346 0.247 0.174 1 4 CNTRL
1.5970175835398e-4 0.262078384299272 0.295 0.218 1 4 ALDH1A1
1.9438394335147e-4 0.277254265662958 0.118 0.071 1 4 C5orf56
2.7737335717033e-4 0.287755966073958 0.57 0.484 1 4 LGALS2
3.5587046525149e-4 0.251196037570771 0.135 0.085 1 4 CHKB
4.6273429675892e-4 0.265004978592045 0.142 0.092 1 4 RIC1
5.1904386934698e-4 0.274105781810522 0.168 0.114 1 4 XPO6
7.2646638459192e-4 -0.29517604487697 0.118 0.18 1 4 QPCT
8.3804841138719e-4 0.267408395769167 0.271 0.203 1 4 PYURF
0.00105844789153311 0.264435090942672 0.282 0.214 1 4 WAPL
0.00106814663972008 0.264659982606375 0.424 0.339 1 4 IFNGR2
0.00119093686616779 0.28356766273726 0.362 0.291 1 4 TLR2
0.00142667938353432 0.302087635394129 0.225 0.166 1 4 MRPS18C
0.0021332638954362 -0.306275956081187 0.323 0.379 1 4 TUBA1B
0.00223759685827499 0.301717008195204 0.144 0.1 1 4 HERPUD2
0.00283628085814593 -0.263988227354584 0.264 0.325 1 4 H2AFV
0.00409779119402525 -0.264314651457076 0.221 0.276 1 4 CMTM3
0.00507847197578454 -0.292850547584202 0.079 0.122 1 4 FAM118A
8.804142673047689e-144 1.93186642153789 0.96 0.641 1.5090300541603698e-139 5 FOS
2.6766354799622596e-136 1.96098258178116 0.251 0.02 4.5877532126552994e-132 5 G0S2
1.1697619968605199e-135 1.53205791273749 0.361 0.049 2.0049720626189297e-131 5 FOSB
4.38434560274893e-106 1.61724607401594 0.895 0.571 7.51476836311166e-102 5 DUSP1
1.3624540281499998e-87 1.64795667343022 0.132 0.007 2.3352462042491e-83 5 CXCL8
5.112895084006479e-77 1.4635605335008 0.749 0.383 8.76350217398711e-73 5 NAMPT
4.0702123461566e-73 1.5653979104299 0.585 0.239 6.97634396131242e-69 5 AC020916.1
8.63078673402872e-71 1.4456650435795 0.448 0.142 1.47931684621252e-66 5 ATP2B1-AS1
1.4912567762692802e-67 1.16044014898741 0.823 0.547 2.55601411452554e-63 5 JUNB
1.52998969012975e-57 1.19359693074584 0.713 0.402 2.6224023288824e-53 5 IER2
4.02931441438397e-44 1.09287106338055 0.206 0.047 6.906244906254119e-40 5 JUN
4.66600278229406e-41 0.621799218615447 0.152 0.028 7.99752876885201e-37 5 NR4A2
9.54130858045309e-41 1.02108520752145 0.623 0.358 1.63538029068966e-36 5 ZFP36
1.7395229392659498e-40 1.10674769544278 0.695 0.441 2.98154231790183e-36 5 NFKBIA
5.03881428663584e-35 -0.814548060696883 0.859 0.93 8.63652768729383e-31 5 HLA-DRA
5.15158619884415e-35 0.917547673672339 0.942 0.866 8.82981874481888e-31 5 SAT1
9.911977701277008e-35 0.995839653208031 0.157 0.034 1.69891297799888e-30 5 PTGS2
1.45033009602707e-34 -0.745847495020106 0.854 0.917 2.4858657845904e-30 5 CD74
8.30307433283441e-32 -1.1340425382158 0.536 0.732 1.42314694064782e-27 5 HLA-DPA1
3.1680352021575995e-31 -1.23953317573925 0.135 0.406 5.43001233649812e-27 5 TMEM176B
1.03278946519301e-30 1.12391538821663 0.233 0.076 1.77020114334082e-26 5 EGR1
1.08361835040388e-28 -0.284987749506012 1 0.999 1.85732185259225e-24 5 B2M
1.46460309421943e-26 0.706341138805112 0.318 0.134 2.51032970349211e-22 5 PER1
5.042834977939169e-25 -1.05046461214442 0.496 0.68 8.64341915218775e-21 5 HLA-DPB1
3.74732957979187e-24 0.72155599096577006 0.561 0.343 6.42292289976326e-20 5 CDC42EP3
2.8671711840076496e-23 -0.428480429624169 0.915 0.942 4.914331409389119e-19 5 HLA-A
1.07794056438315e-22 0.994048663585552 0.426 0.238 1.84759012735272e-18 5 SLC2A3
1.78807405288413e-22 0.74292076047389 0.332 0.159 3.0647589266434e-18 5 PPP1R15A
3.01026797212258e-22 0.730363944004763 0.744 0.581 5.1595993042181e-18 5 KLF6
4.53079383076644e-22 0.60037582995425 0.139 0.039 7.76578062593368e-18 5 PHACTR1
5.52113558818779e-21 0.562819500904146 0.121 0.032 9.463226398153871e-17 5 CD83
2.84829388432281e-19 -0.642935813589265 0.475 0.685 4.8819757177293e-15 5 CD52
2.38456558631002e-18 -0.910264436424017 0.316 0.505 4.08714541493537e-14 5 LGALS2
2.0777276054203302e-17 0.551714626696908 0.146 0.05 3.56122511569044e-13 5 AC253572.2
2.9180185572227804e-17 -0.844795296619271 0.085 0.264 5.00148380707984e-13 5 TMEM176A
3.8661702181942904e-17 0.569841652040936 0.758 0.624 6.62661575398502e-13 5 JUND
5.48225561121805e-17 0.5882939595798 0.726 0.553 9.39658611762774e-13 5 RGS2
9.279778675385561e-17 0.39631752918572 0.996 0.982 1.59055406496109e-12 5 NEAT1
9.560855029350251e-17 -0.862225098843673 0.321 0.501 1.63873055203063e-12 5 HLA-DQB1
8.70372892467541e-16 0.535438272770669 0.117 0.038 1.49181913768937e-11 5 SOCS3
1.2898896019546402e-15 0.599262821510035 0.307 0.163 2.21087077775025e-11 5 SGK1
4.0146852587591705e-15 0.485616557007669 0.15 0.057 6.881170533513219e-11 5 GABARAPL1
1.0528870294259099e-13 -0.335260414406619 0.946 0.968 1.80464836843601e-9 5 CST3
1.8463014887906799e-13 0.428013949518711 0.146 0.058 3.1645607517872204e-9 5 TRIB1
4.3473331399195897e-13 -1.31482607673184 0.011 0.126 7.45132900182217e-9 5 HLA-DRB5
1.46059085834084e-12 0.621799131192962 0.33 0.2 2.5034527311962e-8 5 BTG2
2.1998035130134897e-12 0.626698515288731 0.52 0.388 3.77046322130512e-8 5 CCNL1
5.85490439416825e-12 0.452286861521892 0.769 0.656 1.00353061316044e-7 5 MCL1
1.1635361480377199e-11 0.607958821086799 0.159 0.071 1.99430095773665e-7 5 AC103591.3
1.6340018666531897e-11 -0.539670772279655 0.46 0.599 2.80067919944356e-7 5 CLEC12A
2.4880321575405e-11 0.583090121637176 0.312 0.19 4.26448711802441e-7 5 KLF4
3.10193348561108e-11 0.499136834571438 0.717 0.603 5.3167139943374e-7 5 ZFP36L1
3.50337282110658e-11 -0.460004081916603 0.623 0.731 6.00478101537669e-7 5 CFD
3.9487692895912894e-11 -0.600600756699376 0.339 0.486 6.76819056235947e-7 5 HLA-DMA
4.5647529882474e-11 0.489814166690941 0.143 0.063 7.82398662185605e-7 5 PLK3
1.11121762176633e-10 0.44463823974461397 0.247 0.137 1.90462700370749e-6 5 IGKC
1.43686927440844e-10 0.596539247131274 0.534 0.414 2.46279393633607e-6 5 KLF10
1.58724292252839e-10 -0.801256461531349 0.105 0.23 2.72053436921366e-6 5 HLA-DQA1
2.07769940310682e-10 -0.759935374130433 0.02 0.118 3.5611767769251e-6 5 HLA-DQA2
2.17078780951936e-10 0.499881371030472 0.276 0.161 3.72073030551618e-6 5 ANPEP
4.54635058175848e-10 0.320291682005608 0.937 0.897 7.79244489713403e-6 5 H3F3B
5.09570312818661e-10 0.533716756336066 0.556 0.433 8.73403516171185e-6 5 TUBA1A
5.24036356790133e-10 0.519704760721914 0.343 0.223 8.98198315538289e-6 5 PLAUR
5.330180888011781e-10 0.413483997847967 0.224 0.123 9.13593004205219e-6 5 MAP3K8
8.86164518134483e-10 -0.543551461863602 0.339 0.474 1.5188859840825e-5 5 ITGA4
1.03010843696318e-9 -0.252435576054419 0.944 0.96 1.7656058609549e-5 5 CYBA
1.0597770325259102e-9 0.410889373063336 0.635 0.511 1.8164578337494e-5 5 DDX3X
1.4263268754013501e-9 0.657521388259239 0.283 0.177 2.44472426443792e-5 5 TNFAIP3
1.8784676948482303e-9 -0.504818331995523 0.377 0.512 3.21969362896987e-5 5 PSME2
2.4405722289997304e-9 -0.342794697159185 0.78 0.844 4.18314080050553e-5 5 MS4A6A
3.1105568189363e-9 0.412309783246273 0.247 0.143 5.33149438765683e-5 5 BCL2A1
4.630058613577641e-9 0.564060017799518 0.226 0.13 7.93592046367208e-5 5 RHOB
6.6619019331412805e-9 0.311441960750752 1 0.999 1.1418499913404e-4 5 MALAT1
7.924293820955441e-9 -0.548465198210564 0.182 0.309 1.3582239609117e-4 5 HSPA1A
1.37695852796168e-8 0.399052187277686 0.123 0.058 2.3601069169263e-4 5 VEGFA
2.09114247963465e-8 0.438705106047437 0.238 0.141 3.5842182100937e-4 5 CYP27A1
2.2309330460192e-8 0.350028510859717 0.146 0.072 3.8238192408769e-4 5 ARL4A
2.83487482982295e-8 0.339302257244299 0.592 0.472 4.8589754583165e-4 5 PTPRE
3.77002439163319e-8 -0.547403888347869 0.289 0.406 6.4618218072592e-4 5 SNHG5
4.00971374722576e-8 0.431385848816894 0.709 0.61 6.8726493627449e-4 5 SOD2
5.06043067056784e-8 -0.439234013706383 0.285 0.412 8.6735781693532e-4 5 GIMAP7
6.45233020571892e-8 -0.625998027659117 0.686 0.741 0.00110592939726022 5 HLA-DRB1
9.13452565986044e-8 -0.274404578240614 0.861 0.889 0.00156565769810008 5 GSTP1
1.21869436464038e-7 -0.455154862027895 0.404 0.512 0.00208884214099362 5 HSPA8
1.30366946662205e-7 0.57582395305389 0.289 0.196 0.00223448946579019 5 NFKBIZ
1.45785651082304e-7 -0.501350968642291 0.209 0.323 0.00249876605955069 5 VAMP5
2.01756838037665e-7 0.42219002012326 0.141 0.074 0.00345811220396558 5 ZBTB16
2.55756331810392e-7 0.354865900359089 0.175 0.098 0.00438366352723011 5 NECAP1
3.10790457703005e-7 0.358525127354612 0.648 0.557 0.0053269484450295 5 STK17B
5.32070197515999e-7 0.37931399250256 0.383 0.281 0.00911968318542422 5 MIDN
5.41711363002426e-7 0.368246888527215 0.197 0.118 0.00928493276186158 5 SERTAD2
5.97542237610376e-7 -0.366749660637653 0.605 0.685 0.0102418739526418 5 CPVL
6.83149667800277e-7 0.392355706065503 0.139 0.074 0.0117091853060967 5 OTUD1
7.46511964013484e-7 0.30857384053399 0.141 0.075 0.0127952150631911 5 PMAIP1
7.66878664351306e-7 0.412543186771889 0.522 0.433 0.0131443003069814 5 OSBPL8
1.3548690385917e-6 -0.494653077574403 0.146 0.243 0.0232224553214617 5 AC020656.1
1.47744351470031e-6 0.325773344880917 0.184 0.109 0.0253233818419634 5 PIM3
1.51855646420212e-6 0.336870628578379 0.599 0.498 0.0260280577964243 5 RAB11FIP1
1.8235782481086e-6 -0.422921824895259 0.381 0.476 0.0312561311725814 5 PSMB9
2.09114216879309e-6 0.305526844767345 0.603 0.509 0.0358421767731135 5 SLC11A1
2.12172982669439e-6 -0.33102269886044 0.435 0.548 0.0363664492295419 5 RNASET2
2.4725849170234e-6 -0.378968489760952 0.39 0.496 0.0423801054777811 5 GIMAP4
3.12635744587001e-6 -0.437218116363201 0.105 0.192 0.053585766622212 5 CCR2
3.39464844793997e-6 -0.344936271377776 0.078 0.163 0.0581842743976911 5 ABI3
3.88288322683515e-6 0.386087810898268 0.26 0.177 0.0665526185079545 5 MXD1
4.09331918680914e-6 0.306786767678983 0.549 0.433 0.0701594908619087 5 XIST
4.41431236169378e-6 0.464492433109476 0.446 0.354 0.0756613138794314 5 GLUL
4.84901513075101e-6 -0.33225832142822 0.348 0.458 0.0831121193410724 5 TMEM59
5.927265278861e-6 -0.512764782732378 0.437 0.532 0.101593326879677 5 TNFSF10
6.26494822645507e-6 0.34097921952321 0.123 0.067 0.10738121260144 5 NFIL3
6.60569905297084e-6 -0.349821428286565 0.453 0.542 0.11322168176792 5 CD63
6.74158939223176e-6 0.629972148614494 0.11 0.058 0.115550842182852 5 THBS1
7.97641799558169e-6 -0.259116165983981 0.843 0.885 0.13671580444427 5 S100A10
8.04637894171565e-6 0.262687824746212 0.691 0.617 0.137914935061006 5 MYO1F
8.34777800267274e-6 0.337172280201032 0.2 0.127 0.143080914965811 5 PLEKHO2
8.82312242468914e-6 0.419666489797721 0.413 0.331 0.151228318359172 5 C5AR1
9.03839613179172e-6 0.264327463077445 0.159 0.095 0.15491810969891 5 MNT
1.04862012611059e-5 0.28456751424476 0.363 0.269 0.179733489615355 5 CUX1
1.24384461479191e-5 -0.354362217700473 0.092 0.171 0.213194966975334 5 GSN
1.24684088645386e-5 0.324921122407009 0.217 0.143 0.213708527938192 5 SIRT7
1.41750677131424e-5 0.351399466937804 0.451 0.363 0.242960660603261 5 BCLAF1
1.41940774523613e-5 -0.297273792326724 0.679 0.747 0.243286487533472 5 HSP90AA1
1.56762343683775e-5 -0.348672200087306 0.242 0.342 0.26869065707399 5 STX7
2.47200331338016e-5 -0.426765371460499 0.061 0.129 0.423701367913359 5 GBP1
2.49924324482263e-5 0.263213858789576 0.132 0.077 0.428370292162598 5 SNHG15
2.81460404711825e-5 -0.337799144110404 0.383 0.48 0.482423133676068 5 NAGK
3.00025331889282e-5 0.377193649379089 0.215 0.147 0.514243418858229 5 CLK1
3.18626633821796e-5 0.418643057635567 0.498 0.427 0.546126050370559 5 PLEK
3.30699478568693e-5 0.302890486215557 0.511 0.439 0.566818906266739 5 ZFAND5
3.60909871735312e-5 -0.349439168902997 0.15 0.235 0.618599520154325 5 DECR1
3.65629430931628e-5 0.378351747113156 0.294 0.215 0.62668884461681 5 ABTB1
3.76118578827337e-5 0.38361570139331 0.186 0.122 0.644667244110056 5 BCL6
4.11213019001812e-5 -0.339608431056316 0.491 0.579 0.704819114569106 5 DYNLL1
4.46706455257228e-5 0.296495357563104 0.305 0.228 0.765654864310888 5 PPP1R2
4.56335339323349e-5 0.259149597533972 0.316 0.232 0.782158771600221 5 CXCR4
5.08809881531635e-5 -0.272512096246941 0.567 0.661 0.872100136945223 5 ATP6V0E1
5.18859966551311e-5 0.336444796565663 0.37 0.294 0.889325982668948 5 ATF4
6.43424597473442e-5 -0.314913504501796 0.482 0.565 1 5 PPIB
6.59207175718915e-5 -0.345324269105982 0.166 0.251 1 5 APAF1
7.17687498878806e-5 0.3670574883503 0.247 0.178 1 5 UBE2J1
8.58458527009361e-5 -0.294976576663069 0.047 0.106 1 5 ZBTB38
1.0956832787977e-4 -0.29670898086382 0.103 0.175 1 5 DCXR
1.1062195964275e-4 0.331823946524676 0.244 0.172 1 5 ACSL1
1.2163779706346e-4 0.324407557350004 0.321 0.249 1 5 YPEL5
1.3268003758201e-4 -0.340207913489932 0.305 0.389 1 5 RAN
1.4910894440857e-4 0.321226560126955 0.343 0.266 1 5 MAFB
1.6962793170043e-4 -0.293488711533075 0.103 0.174 1 5 SAMD9
1.7589990567542e-4 -0.290407920027655 0.054 0.112 1 5 GBP4
2.058737821936e-4 0.287271858909966 0.148 0.095 1 5 ARRDC4
2.1157333714646e-4 -0.308584120466969 0.052 0.107 1 5 SIGLEC10
2.3148618461061e-4 0.267290032692065 0.177 0.119 1 5 TOB1
2.4601013728453e-4 0.307842357098198 0.482 0.409 1 5 SQSTM1
2.4665641648091e-4 0.268603929884883 0.291 0.218 1 5 ALDH1A1
2.6095105299122e-4 -0.289442256964165 0.511 0.592 1 5 IGSF6
3.0199157602498e-4 -0.316811366415348 0.426 0.5 1 5 HLA-DMB
3.3279799070299e-4 -0.339830100274065 0.108 0.171 1 5 MORC3
3.7393461179986e-4 0.48389272856599 0.173 0.121 1 5 LINC00877
4.1379420797644e-4 0.264511878228301 0.628 0.576 1 5 SMAP2
4.849369805882e-4 -0.317973722090899 0.267 0.344 1 5 DYNLT1
5.1351888197653e-4 -0.303260410603488 0.265 0.338 1 5 SNRPB
6.8309007141019e-4 -0.313854058562679 0.41 0.483 1 5 PSMB10
6.9895970381039e-4 0.253391749241239 0.202 0.145 1 5 DENND3
7.2427752629626e-4 0.273927580578005 0.3 0.232 1 5 VCL
7.6648139476102e-4 -0.255777461420475 0.078 0.133 1 5 CCM2
7.8502943433226e-4 0.313830530591873 0.217 0.165 1 5 PLIN2
9.9388841356329e-4 -0.277517520898126 0.114 0.175 1 5 FGD2
0.00102608806154581 -0.2959379852585 0.11 0.172 1 5 SLC40A1
0.00117875211845736 0.288853178172378 0.188 0.136 1 5 PPP1R15B
0.00119522692093673 -0.258407964186476 0.108 0.167 1 5 FUNDC2
0.001253952995591 -0.313054385327955 0.114 0.173 1 5 GIMAP2
0.00132546514297553 -0.416820773340882 0.184 0.246 1 5 PLAC8
0.00140517412310814 -0.300032619933507 0.114 0.173 1 5 IFI35
0.00151683093511169 -0.315071182431253 0.128 0.187 1 5 FAM50A
0.00151738614444267 -0.308087908276956 0.067 0.115 1 5 HSPH1
0.00174873348466762 -0.276278522890847 0.173 0.238 1 5 IRF2
0.00180109683088128 -0.368187763645052 0.141 0.198 1 5 PLAAT4
0.00181042802559984 -0.292507774985272 0.13 0.19 1 5 GIMAP8
0.00183576360508591 -0.302213462706495 0.072 0.12 1 5 EVL
0.00194402053659494 -0.264264321524977 0.496 0.56 1 5 TIMP1
0.0020280676004928 -0.261951118045486 0.078 0.13 1 5 CEPT1
0.00212363274145737 0.275833814953697 0.22 0.166 1 5 FYTTD1
0.00221268232785244 0.296349806894322 0.309 0.255 1 5 OSCAR
0.00226724808789081 0.275905100784426 0.168 0.121 1 5 PPIF
0.00227715576982034 0.332373817597309 0.26 0.209 1 5 ADAM17
0.0024300884175978 -0.250376821927192 0.581 0.64 1 5 CTSZ
0.00253185658689818 -0.254685479695977 0.482 0.541 1 5 APRT
0.00253761845321275 -0.266952678018013 0.251 0.322 1 5 UFC1
0.00255314521398801 0.272084871338483 0.406 0.352 1 5 DDX21
0.00258871307012693 -0.266950916762635 0.078 0.127 1 5 CERS6
0.00267326559621762 -0.280604172422158 0.148 0.205 1 5 RNASEH2B
0.0028382884764464 -0.253066739924517 0.101 0.153 1 5 ELK3
0.00288076406189643 0.292186754626801 0.388 0.325 1 5 CYP1B1
0.00295108850751694 -0.254783623202005 0.076 0.123 1 5 MRPS33
0.00303915992921473 0.262453249691504 0.177 0.13 1 5 SAMSN1
0.00316047010572967 0.253834261182764 0.123 0.084 1 5 IFRD1
0.00319394613929651 0.346380693602582 0.363 0.311 1 5 POLR2J3
0.00325598434184014 0.250984383906492 0.26 0.204 1 5 LPP
0.00335240976948311 -0.334857185893151 0.285 0.346 1 5 PARP14
0.00352127961218673 -0.369968860743979 0.197 0.253 1 5 IFITM3
0.00353298120097388 -0.259902579955097 0.2 0.262 1 5 PPA1
0.00365817529394672 0.319735535783584 0.24 0.194 1 5 NCOA1
0.00368228218571126 0.275626841504804 0.307 0.253 1 5 AGFG1
0.00373967120954565 -0.266473343909298 0.182 0.244 1 5 TNFAIP8
0.00393725936692562 0.313466144599817 0.383 0.328 1 5 H1FX
0.00443157012065777 -0.340389983051613 0.103 0.153 1 5 FOLR3
0.0048376393258463 -0.313499503866487 0.132 0.184 1 5 CES1
0.00536887203083582 -0.265822274295268 0.096 0.144 1 5 RNASE2
0.00545316013540611 -0.261050685302275 0.175 0.234 1 5 TRIM56
0.00573473200870456 -0.266346057314849 0.141 0.193 1 5 CACYBP
0.00582872612360105 -0.410604821866759 0.096 0.141 1 5 LTB
0.00585651743689255 0.266922581169164 0.285 0.234 1 5 PYGL
0.00594132624386779 -0.298591103949325 0.226 0.281 1 5 SPN
0.00615473587090581 -0.264431733877756 0.101 0.147 1 5 VCPIP1
0.00628610143193868 0.25795831322974 0.141 0.103 1 5 ARL4C
0.00640209884562888 -0.250066446957894 0.166 0.219 1 5 LARP7
0.0071623610741057 -0.299658827611347 0.251 0.306 1 5 LY6E
0.00718915609438247 0.270642426024112 0.112 0.078 1 5 MFSD14A
0.00762884978684223 0.287628825168429 0.209 0.161 1 5 ALOX5AP
0.00856984249869212 -0.321830510444876 0.096 0.138 1 5 OAS2
0.00923844006216978 0.271227172760613 0.305 0.257 1 5 C9orf72
0 2.68659150265491 0.637 0.03 0 6 GP1BB
0 2.32696955294397 0.593 0.03 0 6 GNG11
0 2.13640869941897 0.536 0.024 0 6 CAVIN2
9.22790282411623e-293 3.13420469242384 0.811 0.109 1.58166254405352e-289 6 PPBP
1.74594171977561e-273 2.13737292041074 0.549 0.041 2.9925441076954e-269 6 PF4
1.39467827199429e-243 1.65195806104926 0.35 0.014 2.3904785581982102e-239 6 TUBB1
4.42597081019623e-126 1.67530186792884 0.435 0.062 7.586113968676329e-122 6 CCL5
1.5059625423824998e-121 1.53197643072237 0.375 0.047 2.5812197976435997e-117 6 HIST1H2AC
6.461550309796899e-115 1.07539059188049 0.211 0.013 1.1075097230991901e-110 6 CLU
3.7476458952995597e-103 1.95794731301881 0.779 0.304 6.42346506454345e-99 6 NRGN
3.966983257807569e-89 1.25297802135513 0.271 0.033 6.79940930388218e-85 6 PRKAR2B
3.26410951091382e-81 0.63184943903466 0.114 0.004 5.594683701706289e-77 6 TREML1
5.4623753771772695e-78 0.910839184799549 0.18 0.015 9.36251139648184e-74 6 SPARC
1.13411835032533e-73 0.671598816683306 0.12 0.006 1.94387885245761e-69 6 MYL9
5.43011012727706e-57 0.713097926847933 0.11 0.007 9.30720875815289e-53 6 PF4V1
3.64178021454758e-51 0.768906056796474 0.151 0.017 6.24201128773456e-47 6 ACRBP
3.0240287689305103e-46 0.608503281877837 0.11 0.01 5.1831853099469e-42 6 PDLIM1
2.2640558971631797e-44 0.473996303231122 0.101 0.008 3.8805918077376795e-40 6 GRAP2
2.71775485347841e-24 0.843675160265859 0.29 0.106 4.658231818862e-20 6 MAP3K7CL
9.07364572103175e-18 0.565894796732766 0.11 0.026 1.55522287658484e-13 6 TSC22D1
6.03369629941024e-16 0.509983668268006 0.142 0.043 1.0341755457189198e-11 6 MTURN
3.46461278950813e-13 0.522666933347326 0.196 0.079 5.938346321216941e-9 6 PGRMC1
2.4980733516656197e-11 0.698558089232562 0.297 0.163 4.28169772475487e-7 6 F13A1
1.14691729321928e-10 0.512500431966867 0.136 0.051 1.96581624057785e-6 6 ODC1
1.6785231386511501e-9 0.439168474676749 0.779 0.677 2.87698865964807e-5 6 GNAS
4.351827679008161e-9 0.632192950153654 0.438 0.303 7.45903264181998e-5 6 RGS18
2.59724821816222e-8 0.453023099197254 0.114 0.045 4.45168344593e-4 6 PTGS1
4.82955137052918e-8 0.590454600824618 0.208 0.112 8.277851049087e-4 6 MARCH2
6.26444375364517e-8 0.569128236413976 0.454 0.327 0.00107372565937478 6 LIMS1
2.53993056308805e-7 0.387469355087855 0.126 0.056 0.00435344098513292 6 MCUR1
4.71696480100171e-7 0.30878691913375 0.814 0.724 0.00808487766891693 6 MYL12A
5.99702640925318e-7 0.508107978750861 0.256 0.155 0.01027890326546 6 TUBA4A
1.59693201714896e-6 0.441915688595598 0.205 0.118 0.0273714147739332 6 RUFY1
2.8584914733052e-6 0.425344698413111 0.126 0.061 0.0489945438524511 6 SNCA
1.74056340758203e-5 0.544764116756949 0.476 0.389 0.298332568059559 6 RGS10
3.79254554813093e-5 0.362765573088205 0.653 0.593 0.650042306949641 6 OST4
4.74511479051865e-5 0.411892980015493 0.177 0.107 0.813312675094897 6 KIF2A
5.59013169866716e-5 0.360994601043593 0.104 0.052 0.95814857315155 6 ZNF185
6.56551276809097e-5 0.295637341739162 0.199 0.123 1 6 ACLY
8.19742836685735e-5 0.387531021309579 0.609 0.539 1 6 NCOA4
9.16583520679151e-5 0.331004801453949 0.675 0.603 1 6 TAGLN2
1.7304790292932e-4 0.283683211119954 0.675 0.611 1 6 MTPN
2.8640490225605e-4 0.279444681304135 0.543 0.443 1 6 RAB32
3.7110991938443e-4 0.341037325957302 0.17 0.106 1 6 F11R
4.8540517041443e-4 -0.369671453199511 0.145 0.228 1 6 CLEC2B
5.2897741421465e-4 0.308997954317786 0.262 0.186 1 6 ACTN1
7.2234605406518e-4 0.340366478470258 0.379 0.307 1 6 CDKN2D
7.5036779096469e-4 0.270852247756352 0.129 0.078 1 6 SSH1
0.00106168328418373 -0.306792304637746 0.546 0.615 1 6 ZFP36L1
0.00115140510847071 -0.353726156925781 0.11 0.182 1 6 NFATC2IP
0.00153731033382556 0.273070435535704 0.183 0.124 1 6 PIP4P2
0.00155368593411299 0.295675482166031 0.303 0.229 1 6 CMPK1
0.00163700546329748 0.293237967893705 0.268 0.199 1 6 MAX
0.00166757693503615 0.299254963349045 0.174 0.117 1 6 NT5C3A
0.00199175531319761 0.35327462136255 0.36 0.292 1 6 TES
0.00205162845073743 0.261558624327894 0.502 0.423 1 6 TGFB1
0.00228085673601575 -0.263092960758805 0.183 0.262 1 6 MRPL52
0.00262772089924152 -0.318004764726797 0.114 0.179 1 6 FCGR1A
0.00268121939639287 0.2851232537064 0.315 0.247 1 6 TMEM176A
0.00298508670918885 0.318529026270946 0.451 0.38 1 6 CALM3
0.00334489406439619 0.278853483835258 0.268 0.202 1 6 PPP1R9B
0.00335101367475921 0.3199155512529 0.158 0.107 1 6 RNF11
0.00340629509116806 0.263381313130269 0.224 0.162 1 6 PQBP1
0.00344288165089098 0.253007958547149 0.539 0.462 1 6 SNX10
0.0035651743921373 -0.32313415043314 0.202 0.273 1 6 LDHB
0.0037583458363189 0.275341783740411 0.139 0.091 1 6 ELP2
0.00376007170137063 -0.257218199098393 0.151 0.227 1 6 TMED2
0.00388448701540758 -0.338617888341264 0.508 0.564 1 6 CARD16
0.0039619323545753 0.327835580767827 0.233 0.177 1 6 PXN
0.00406846270147101 -0.260723441019174 0.391 0.477 1 6 RAB5IF
0.0045052563417384 -0.25845121561333 0.274 0.362 1 6 ATP2B1
0.00451960965994671 -0.324479205056282 0.12 0.181 1 6 CHD2
0.00490528329444863 0.25538841780875 0.489 0.42 1 6 CD99
0.00492899653791776 -0.323319057064285 0.372 0.446 1 6 TXN
0.00496622450091647 0.26396824102904 0.192 0.137 1 6 HPCAL1
0.0050914508345069 0.323377589209261 0.101 0.063 1 6 VIM-AS1
0.00520205022352799 -0.304656976294553 0.06 0.109 1 6 CUL4A
0.00560596633856683 -0.256592170164073 0.183 0.256 1 6 DDX24
0.00564124452659403 -0.292454585746182 0.085 0.139 1 6 TCERG1
0.00589113875743911 -0.254755869801152 0.24 0.313 1 6 XRCC6
0.00595746985311532 0.253154559178405 0.306 0.24 1 6 G3BP2
0.00608522526646387 -0.276830999858109 0.177 0.241 1 6 RASSF5
0.0062911994346208 -0.296949331757227 0.117 0.177 1 6 TMEM259
0.00692207246405917 -0.251661932619387 0.448 0.523 1 6 IFITM2
0.00707792837201651 0.34148055138008 0.252 0.195 1 6 YWHAH
0.00750137311361229 0.301842332489752 0.132 0.089 1 6 USF3
0.00772289523125774 -0.255929975719463 0.066 0.115 1 6 CAMK1D
0.00801470846110376 -0.273965527157835 0.132 0.193 1 6 PARL
0.00832455160383845 0.276410146704383 0.297 0.241 1 6 STK10
0.00927917689966508 0.267342351254639 0.199 0.146 1 6 CYTOR
0.00944629829819411 -0.268884017122366 0.205 0.269 1 6 MAP2K2
0.00995356006858481 -0.392495802397349 0.085 0.135 1 6 MX1
1.3870469532209299e-146 1.78992328136492 0.383 0.026 2.37739847782068e-142 7 BCL11B
1.2395460884854198e-120 1.98702311027681 0.399 0.036 2.12458199566402e-116 7 IL7R
7.857488285479499e-85 0.649992916187583 0.154 0.006 1.34677349213119e-80 7 ITK
2.90512087540645e-72 1.07041492217182 0.234 0.02 4.97937718044666e-68 7 TCF7
5.41306591588193e-69 0.847929380575432 0.181 0.012 9.27799497982162e-65 7 PRKCQ-AS1
5.17292893679274e-68 0.689523357381175 0.133 0.006 8.86640019766275e-64 7 CCR7
8.87432511594506e-65 1.15226933987842 0.165 0.01 1.5210593248729798e-60 7 TRAC
2.71389635126354e-64 1.01995755888331 0.138 0.007 4.65161834606572e-60 7 GZMM
2.90972014750635e-64 1.13925567373133 0.239 0.024 4.98726033282589e-60 7 ETS1
2.391391183617e-62 0.889916790656084 0.154 0.009 4.0988444887195405e-58 7 CD247
7.61300585309796e-58 1.06407720473343 0.197 0.018 1.3048692032209901e-53 7 LINC00861
1.0017318876574099e-56 1.05468801821271 0.165 0.012 1.71696845544481e-52 7 RORA
1.03576834354944e-56 1.00444124364511 0.16 0.011 1.77530694084374e-52 7 LCK
1.1856529256359099e-54 0.952705970372231 0.16 0.012 2.03220911453994e-50 7 SYNE2
9.797288346561991e-53 0.982281498880601 0.17 0.014 1.67925522260073e-48 7 SLC38A1
1.30508954394634e-52 0.696746969068665 0.133 0.008 2.23692347832403e-48 7 RASGRP1
6.50442291490189e-52 0.750161524960991 0.144 0.01 1.11485808761418e-47 7 TRABD2A
1.56566399034352e-51 1.24180587228117 0.122 0.007 2.6835480794487903e-47 7 PRF1
2.09395917370963e-50 0.796479386448495 0.106 0.005 3.5890460237383105e-46 7 KLRK1
1.76162346730094e-48 0.588469401072715 0.101 0.005 3.0194226229538197e-44 7 RHOH
9.81475099268068e-47 1.09972887839849 0.197 0.022 1.68224832014547e-42 7 IL32
3.4047985910729998e-46 1.17556854210985 0.202 0.024 5.83582478509912e-42 7 CD7
6.749909143155821e-46 1.1785821544347 0.176 0.018 1.15693442713691e-41 7 CD3D
1.1938039722332197e-43 1.45090667663326 1 0.999 2.04618000840773e-39 7 MALAT1
1.6413696855941698e-42 0.584371893750089 0.122 0.009 2.81330764110841e-38 7 FCMR
2.65174891582098e-41 1.01191469368107 0.138 0.012 4.54509764171715e-37 7 TRBC1
4.31360539190441e-41 0.942978550841045 0.165 0.018 7.39351964172416e-37 7 TRBC2
9.71671719113357e-40 0.952232768030506 0.25 0.041 1.66544532656029e-35 7 SNHG14
6.72453887110419e-38 0.58560488257607 0.112 0.009 1.1525859625072599e-33 7 LEF1
7.4902427105561e-38 0.608391884810936 0.112 0.009 1.2838276005893199e-33 7 SPOCK2
1.00196034876101e-37 0.861253615582285 0.117 0.01 1.71736003777637e-33 7 CD3E
2.10377087147864e-37 0.561941993591109 0.101 0.007 3.60586327371438e-33 7 ZAP70
3.06326982005464e-37 1.18994957056632 0.138 0.014 5.25044447157365e-33 7 CST7
7.886883907545299e-37 2.44916461325609 0.309 0.07 1.35181190175326e-32 7 GNLY
1.64997717456301e-36 0.829978091509385 0.117 0.01 2.8280608772009995e-32 7 CTSW
7.404925014280559e-35 2.2239101945428 0.319 0.079 1.2692041474476899e-30 7 NKG7
3.7842938305872796e-34 0.799282105497074 0.149 0.017 6.4862796256266e-30 7 LIME1
4.92365311345208e-34 1.25149841604241 0.388 0.108 8.439141436456869e-30 7 EVL
5.49825352221221e-34 0.845764520744952 0.128 0.013 9.424006537071729e-30 7 CD3G
2.77183262910811e-32 0.979670600642428 0.207 0.035 4.7509211262913e-28 7 PCED1B-AS1
2.6082685678660097e-31 0.904461735602521 0.112 0.011 4.47057232532234e-27 7 KLRB1
4.477198866246299e-31 0.537866957533474 0.112 0.011 7.67391885674617e-27 7 IKZF3
7.47010696087389e-28 1.07850135172545 0.122 0.015 1.28037633309379e-23 7 GZMA
2.29642494408866e-27 0.956333610386909 0.239 0.053 3.93607235416796e-23 7 PIK3IP1
3.84118876580457e-26 1.73085613075806 0.282 0.076 6.58379754458903e-22 7 CCL5
1.75007751805152e-24 0.724095788326626 0.106 0.013 2.99963286594031e-20 7 KLRD1
1.9157283697384202e-24 1.0186442923705 0.112 0.014 3.28355842573165e-20 7 GZMB
1.1841824338181499e-23 0.756496416931328 0.128 0.019 2.0296886915643097e-19 7 CD2
1.54574556330786e-23 1.91172393014932 0.362 0.13 2.6494078955096597e-19 7 LTB
2.30174737783135e-20 0.819053273278652 0.223 0.058 3.94519500560293e-16 7 CLEC2D
1.20809549127494e-19 0.558127841385703 0.112 0.017 2.07067567204525e-15 7 BCL2
4.2052809281329798e-19 0.663192012208041 0.181 0.042 7.207851510819931e-15 7 PGGHG
1.28760728547936e-18 0.525800517913964 0.128 0.023 2.20695888731162e-14 7 LAT
1.5410503560108e-17 0.461881706663787 0.122 0.022 2.64136031020251e-13 7 SPTBN1
3.0500434979453e-17 -0.464400289658414 0.941 0.997 5.22777455547825e-13 7 CTSS
6.51455330872728e-16 1.07210038781667 0.277 0.1 1.1165944371158598e-11 7 ARL4C
2.2753743223271402e-15 -0.398843842039051 0.936 0.993 3.89999158846871e-11 7 S100A4
6.58174634400373e-14 0.566184214981693 0.165 0.045 1.12811132336224e-9 7 PLEKHA1
1.0211916291209098e-11 0.699508413711236 0.213 0.076 1.75032245231323e-7 7 MHENCR
5.86650985671307e-11 -0.56762322203243 0.814 0.937 1.00551978944062e-6 7 VCAN
1.66514068588369e-10 -0.29028288950739 0.995 1 2.85405113560464e-6 7 FTL
1.67515251759052e-10 0.530680083711314 0.133 0.039 2.87121141515015e-6 7 TSTD1
2.49792898723877e-10 0.588118970995168 0.165 0.056 4.28145028412725e-6 7 RCAN3
4.49270117738566e-10 -0.359860428775805 0.867 0.952 7.70048981803902e-6 7 PSAP
5.40597306365823e-10 0.840657108002019 0.298 0.143 9.2658378311102e-6 7 C1orf56
6.53228838820044e-10 -0.491184027821673 0.771 0.893 1.11963422973755e-5 7 TYMP
1.53781820584604e-9 0.756724564935682 0.691 0.52 2.63582040482012e-5 7 HNRNPH1
1.6694003014095101e-9 -0.275789642846962 0.995 0.999 2.86135211661591e-5 7 LYZ
1.87694501736163e-9 -0.356454173810511 0.899 0.985 3.21708375975783e-5 7 NEAT1
3.5203208356850604e-9 0.44457451804187 0.154 0.053 6.0338299123642e-5 7 DGKA
7.42631987438764e-9 0.523496759735555 0.207 0.086 1.27287122647e-4 7 LINC-PINT
1.722874910065e-8 -0.488088140154378 0.691 0.844 2.9530075958514e-4 7 MS4A6A
3.30212602535436e-8 0.711514094117694 0.207 0.093 5.6598440074573e-4 7 ACAP1
3.82938336049514e-8 -0.460258855584063 0.739 0.869 6.5635630798886e-4 7 CYBB
5.17612913467994e-8 0.463377279545555 0.117 0.038 8.8718853368414e-4 7 STK17A
5.82165419713928e-8 0.622368856150597 0.463 0.304 9.9783152938967e-4 7 ATM
7.90569958239689e-8 -0.298068328613228 0.957 0.993 0.00135503690842283 7 S100A6
8.91092427012366e-8 -0.447282245600369 0.681 0.814 0.0015273324198992 7 AHNAK
1.29818665440714e-7 0.499295849697751 0.106 0.034 0.00222509192565384 7 DUSP2
2.20352303806497e-7 0.656399771180746 0.213 0.099 0.00377683848724336 7 TBC1D10C
3.05179546133547e-7 -0.703664124149328 0.441 0.617 0.005230777420729 7 DUSP6
3.24179282075967e-7 0.733866313634703 0.351 0.212 0.00555643289478207 7 PCSK7
3.73887512758507e-7 -0.555735144598574 0.479 0.672 0.00640843196868082 7 CD36
4.57237727322509e-7 -0.3469777473647 0.851 0.953 0.0078370546463078 7 MNDA
4.78840673100715e-7 0.735434029836165 0.16 0.068 0.00820732913694626 7 ISG20
5.51308564891229e-7 0.426908895770791 0.101 0.033 0.00944942880223567 7 WDR59
6.02287187975511e-7 -0.284500895466083 0.883 0.944 0.0103232024019003 7 GABARAP
7.16287004655409e-7 0.632259561774318 0.33 0.195 0.0122771592597937 7 AAK1
7.49703547092456e-7 0.536037111903889 0.287 0.156 0.0128499187971647 7 JPX
1.19620588077252e-6 -0.381816479616407 0.963 0.996 0.0205029687964411 7 S100A9
1.38156770451789e-6 -0.362915011246676 0.793 0.881 0.0236800704554366 7 IFI30
1.57352480863801e-6 -0.387610835644514 0.729 0.851 0.0269702152200554 7 ARPC5
1.59147907900806e-6 -0.286892670122215 0.92 0.962 0.0272779514141982 7 FCN1
2.22010674069872e-6 0.468228195348825 0.819 0.764 0.0380526295355761 7 BTG1
2.27080454602746e-6 0.557310602902015 0.564 0.428 0.0389215899189106 7 KLF2
2.34330289612464e-6 0.520089752240422 0.293 0.168 0.0401642116395763 7 SERINC5
2.7203863431638e-6 -0.552949607332075 0.447 0.583 0.0466274219218274 7 MOB1A
2.83343341103383e-6 0.532716670649683 0.282 0.156 0.0485650486651198 7 SEPTIN6
3.54060546796417e-6 -0.336441308703089 0.798 0.871 0.060685977720906 7 FCER1G
3.74552667081731e-6 -0.294487232794078 0.91 0.956 0.0641983271378087 7 COTL1
4.70350520492247e-6 0.452457797056916 0.128 0.052 0.0806180792123711 7 DDIT4
4.78731325896506e-6 0.354191732434546 0.122 0.048 0.0820545492586611 7 CDC14A
4.99979267894514e-6 -0.277300861309458 0.846 0.938 0.0856964465171198 7 S100A11
5.91856343011711e-6 -0.531078718515664 0.457 0.59 0.101444177192207 7 IGSF6
6.56096061937636e-6 0.535372858707014 0.128 0.053 0.112454865016111 7 TMEM63A
7.27514158389049e-6 0.469243855204628 0.277 0.157 0.124695926747883 7 PAG1
7.62380560036543e-6 -0.408312011097692 0.553 0.681 0.130672027990263 7 AP2S1
8.46844924321272e-6 0.489368886445437 0.17 0.081 0.145149220028666 7 TMC8
9.05044312135299e-6 0.618775678624 0.484 0.349 0.15512459509999 7 TLE5
9.41365103122946e-6 0.619770593894163 0.282 0.168 0.161349978675273 7 GABPB1-AS1
1.0422755761744e-5 0.414970521787207 0.17 0.081 0.178646033756291 7 MTERF4
1.18355909785e-5 0.354349388863092 0.181 0.088 0.20286202937149 7 MGAT4A
1.34021122118876e-5 0.297773728331908 0.106 0.041 0.229712203311754 7 OFD1
1.36076017789106e-5 -0.296245750605926 0.819 0.91 0.233234294490527 7 LST1
1.3779173578072e-5 -0.583561270294318 0.367 0.504 0.236175035128154 7 EVI2A
1.40379795095513e-5 -0.451743551922747 0.559 0.66 0.24061096879371 7 SERPINB1
1.45621696249827e-5 0.524002776583325 0.346 0.217 0.249595587372203 7 OGT
1.55179694345926e-5 -0.257511194091574 0.931 0.961 0.265977996108917 7 AIF1
1.60987341417392e-5 -0.598403464427377 0.08 0.207 0.275932303189409 7 MED13
1.69643955924511e-5 -0.560300952683472 0.09 0.222 0.290769740454612 7 EVI5
1.73263516034533e-5 0.47753326015686 0.138 0.061 0.29697366648319 7 PDE3B
1.79469689581651e-5 0.353521126859405 0.16 0.075 0.30761104794295 7 TMEM161B-AS1
2.13876318758083e-5 -0.386023051523121 0.628 0.741 0.366584010351355 7 IQGAP1
2.28830453687895e-5 0.728309359825691 0.197 0.105 0.392215397621053 7 GYPC
2.34148728676751e-5 0.597978560934443 0.17 0.085 0.401330920951951 7 C12orf57
2.35642817186369e-5 0.28549251231941 0.16 0.075 0.403891788657437 7 RAPGEF6
2.38311992872449e-5 -0.343824657520839 0.819 0.919 0.408466755783378 7 FGL2
2.65570618598741e-5 0.508900032615362 0.191 0.098 0.455188040278243 7 SLFN5
3.2885032462788e-5 -0.37650150726994 0.628 0.757 0.563649456412187 7 MPEG1
3.46242880991555e-5 -0.347044066358403 0.835 0.883 0.593460298019525 7 S100A10
3.7302973321689e-5 0.558958202122152 0.633 0.542 0.63937296273375 7 LIMD2
3.89928946966417e-5 0.443535232350325 0.207 0.111 0.668338215100439 7 SATB1
4.00763203480793e-5 0.487379231346388 0.122 0.053 0.68690813076608 7 SLC39A10
4.21766498960869e-5 0.413548916416366 0.197 0.105 0.722907779218929 7 TMEM243
4.37998433180964e-5 0.409988801173822 0.213 0.116 0.750729314472172 7 EML4
4.7690180758655e-5 0.521178574645672 0.16 0.079 0.817409698203347 7 RUNX3
5.1106686141003e-5 0.310474886983011 0.138 0.063 0.875968600456791 7 HCG18
5.13170056431782e-5 -0.445230888344834 0.319 0.475 0.879573476724074 7 PLXDC2
5.32909306398118e-5 -0.305151651532976 0.856 0.952 0.913406551166374 7 SRGN
5.80466061430283e-5 -0.53140988476751 0.33 0.471 0.994918829291505 7 RAB31
5.85274527009513e-5 -0.475039675553408 0.516 0.647 1 7 KCTD12
6.36283286513649e-5 -0.418387530425441 0.537 0.638 1 7 CTSZ
7.53113220232621e-5 -0.336451010574365 0.527 0.663 1 7 EFHD2
8.06987986928916e-5 -0.32344239527034 0.67 0.776 1 7 EEF2
8.19890792067134e-5 -0.486565345584362 0.394 0.53 1 7 ADA2
9.50143998364329e-5 -0.450712286350117 0.266 0.405 1 7 ZYX
9.64397335656409e-5 0.356083650132521 0.133 0.062 1 7 POLR2C
1.0249228710042e-4 -0.269260220691307 0.702 0.813 1 7 GRN
1.0427929499948e-4 -0.390488405163621 0.707 0.811 1 7 EVI2B
1.0902848234281e-4 -0.302205549864991 0.665 0.77 1 7 TPM3
1.1157624121194e-4 -0.446770618064005 0.537 0.655 1 7 SH3BGRL
1.1957498901623e-4 0.509318272076235 0.468 0.351 1 7 ARGLU1
1.229359060436e-4 -0.469176372072943 0.25 0.375 1 7 RGS19
1.3317231941445e-4 -0.472031704219731 0.176 0.312 1 7 LMO2
1.4595769667567e-4 -0.448412318317093 0.457 0.561 1 7 CNPY3
1.5152543441803e-4 0.45252485016074 0.122 0.057 1 7 CHMP7
1.6441343146144e-4 -0.308679751255194 0.564 0.679 1 7 TRAPPC5
1.7248073403227e-4 -0.387202709733035 0.553 0.666 1 7 JAML
1.7404396544219e-4 -0.265144858116077 0.707 0.826 1 7 ACTR2
1.8923229906987e-4 0.260022812853482 0.112 0.05 1 7 CYFIP2
1.9221562514119e-4 -0.540323900446369 0.16 0.275 1 7 CD163
1.9430277995777e-4 -0.315657339611613 0.532 0.708 1 7 CD302
1.9549690529998e-4 0.432424326537793 0.106 0.047 1 7 DENND2D
2.0349115540736e-4 -0.420836137385425 0.638 0.75 1 7 ANXA1
2.0390112546235e-4 0.39086543397917 0.41 0.287 1 7 PPP2R5C
2.0886932988721e-4 -0.369502032983343 0.415 0.527 1 7 TLN1
2.1677710739824e-4 -0.337650432127639 0.782 0.874 1 7 LCP1
2.2454368216444e-4 0.458713071908019 0.186 0.102 1 7 THUMPD3-AS1
2.250715439335e-4 -0.451435989056076 0.218 0.345 1 7 GAS7
2.339987394441e-4 -0.329959596416883 0.66 0.767 1 7 APLP2
2.5093608696963e-4 -0.458248805450552 0.415 0.533 1 7 LYST
2.5357929495731e-4 -0.32516740447076 0.633 0.749 1 7 LRRFIP1
2.5471472901062e-4 -0.460920509168445 0.479 0.597 1 7 KLF6
2.8203053683481e-4 -0.618959458566018 0.133 0.241 1 7 PYGL
2.8650971546509e-4 -0.450611898779475 0.229 0.36 1 7 TMEM154
2.9849960034464e-4 -0.283513525971595 0.67 0.787 1 7 RHOA
3.0862859815158e-4 0.564268939227366 0.835 0.806 1 7 RPSA
3.0893524270015e-4 -0.413154639491958 0.319 0.44 1 7 RAP1A
3.6839760718723e-4 -0.388922920391062 0.33 0.449 1 7 RBX1
3.9136310277411e-4 0.329335632970394 0.106 0.049 1 7 MAP4K2
3.9247560562545e-4 0.28841982055951 0.17 0.093 1 7 MLLT6
3.9682074283541e-4 -0.342799215534567 0.92 0.984 1 7 S100A8
4.202560671605e-4 0.608263739832899 0.149 0.081 1 7 SPTAN1
4.2240042456283e-4 -0.455903951400144 0.314 0.445 1 7 FCGR2A
4.2370158612371e-4 -0.329795909775601 0.468 0.581 1 7 EIF3H
4.2784924281255e-4 0.352442053163 0.452 0.333 1 7 ANKRD12
4.297839545589e-4 -0.380142012150413 0.436 0.546 1 7 NCOA4
4.3334952497299e-4 -0.444397421957088 0.378 0.51 1 7 RAB11FIP1
4.4531614813804e-4 -0.309542396769545 0.463 0.603 1 7 LTA4H
4.4575359583188e-4 -0.271424670084496 0.191 0.32 1 7 SPTLC2
4.7524947934867e-4 -0.441102004042117 0.282 0.386 1 7 ATG3
4.7633811483182e-4 0.439250991013266 0.394 0.292 1 7 NKTR
4.8172567211775e-4 -0.477216093706184 0.324 0.444 1 7 OSBPL8
4.8239950569537e-4 0.392652091017105 0.176 0.097 1 7 P2RY8
4.8842128228666e-4 -0.288172064991192 0.564 0.681 1 7 COX6B1
5.1173348451847e-4 0.49284258461311 0.819 0.779 1 7 EEF1B2
5.2724641105537e-4 -0.418007976170026 0.41 0.519 1 7 DEK
5.4538507756204e-4 0.54377806027032 0.197 0.118 1 7 KAT6B
5.7096623233665e-4 -0.387610335462155 0.25 0.356 1 7 BZW1
5.7813675359798e-4 -0.348808809512352 0.516 0.622 1 7 CTSB
5.8929409322551e-4 0.37955576191097 0.16 0.087 1 7 SNHG3
6.0220416580667e-4 0.607488420798109 0.17 0.097 1 7 IL2RG
6.0564375229144e-4 0.596225481017544 0.293 0.198 1 7 EPC1
6.0681128302394e-4 -0.345811784072671 0.479 0.613 1 7 TPI1
6.107990607262e-4 -0.383183750956386 0.457 0.551 1 7 LYN
6.140976490475e-4 0.552679932537254 0.314 0.223 1 7 ABHD17A
6.3525928965915e-4 0.452492898892225 0.117 0.058 1 7 LINC00623
6.4089400107956e-4 -0.425977865390519 0.431 0.526 1 7 QKI
6.4649247486331e-4 0.342606649096992 0.117 0.058 1 7 PDE4B
6.5194367702363e-4 -0.332896571126066 0.09 0.193 1 7 CYFIP1
6.7200204520287e-4 -0.306789794829897 0.729 0.828 1 7 AP1S2
6.7936814575822e-4 -0.415719482429836 0.388 0.494 1 7 DMXL2
6.8349684833127e-4 -0.389664675341829 0.346 0.468 1 7 COX7B
6.8857106868007e-4 -0.343704274600068 0.314 0.439 1 7 HSBP1
6.9909609510692e-4 -0.418467026326616 0.473 0.592 1 7 CLEC12A
6.9984763558968e-4 -0.323486301547221 0.303 0.42 1 7 LILRB3
7.0208972081061e-4 -0.319403082913849 0.245 0.375 1 7 DOK2
7.603401496046e-4 -0.266095371535917 0.691 0.811 1 7 SERPINA1
7.6317175948542e-4 0.538177118494965 0.261 0.171 1 7 TMEM259
8.3251378204508e-4 0.250669148763651 0.101 0.048 1 7 ATP9B
8.3754097067673e-4 -0.311516152820704 0.293 0.403 1 7 RAB10
8.5729854915123e-4 0.342196711248833 0.271 0.177 1 7 IL6ST
9.1370504494177e-4 -0.441139160429728 0.42 0.542 1 7 MARCKS
9.5615037484471e-4 0.507151051909051 0.335 0.241 1 7 CYLD
9.6252136402113e-4 -0.308684950359845 0.58 0.686 1 7 ZEB2
9.7742024096908e-4 -0.54110401519851 0.17 0.274 1 7 GASK1B
9.8773072545634e-4 -0.407190626106443 0.457 0.554 1 7 CD93
9.9734502265789e-4 -0.315233799757528 0.277 0.393 1 7 RASSF2
0.00101106984555613 -0.347743706882693 0.356 0.466 1 7 TGFBI
0.00101492940747582 -0.29852440252972 0.537 0.662 1 7 ATP5MPL
0.00103480469346999 0.300326465461428 0.117 0.06 1 7 PDE7A
0.00103641471521778 0.385387941718837 0.335 0.236 1 7 FTX
0.00105000820137019 -0.320497263028944 0.495 0.598 1 7 ACAP2
0.00107564247093336 -0.491390010054208 0.229 0.332 1 7 LPGAT1
0.00110735188499566 -0.331919058643091 0.032 0.107 1 7 THAP12
0.00111501268659416 -0.306766391514182 0.521 0.645 1 7 COX5B
0.00113615876519982 0.353003191037459 0.176 0.103 1 7 CEMIP2
0.00114019580170309 -0.318146578248393 0.394 0.518 1 7 MARCH1
0.00117000361139999 -0.308004665315065 0.644 0.734 1 7 PTP4A2
0.00118832913823373 -0.262151405160791 0.846 0.905 1 7 TSPO
0.00119774999931354 -0.381190546149192 0.362 0.476 1 7 NAGK
0.00120147285978219 0.402125244448163 0.388 0.292 1 7 TRAF3IP3
0.00123532995429047 0.45891116034756 0.202 0.125 1 7 PBX2
0.00124964895687266 -0.484970596508982 0.074 0.16 1 7 WASHC2C
0.00127612937603487 0.343065619604949 0.112 0.056 1 7 RAB37
0.00129175255670073 -0.388017017491568 0.511 0.62 1 7 CSF3R
0.00129676054578916 -0.492651232362489 0.234 0.335 1 7 PLXNC1
0.00138402277648488 -0.304277748615546 0.59 0.659 1 7 ANXA5
0.00145109997145138 -0.332032209100343 0.66 0.725 1 7 CFD
0.00146235770620551 0.451712231841245 0.574 0.495 1 7 PNISR
0.0014748778679671 0.46138541915846 0.356 0.256 1 7 HMGN1
0.00148146427554393 0.43640286434418 0.564 0.482 1 7 SF1
0.00149884426434285 -0.308325547922405 0.133 0.239 1 7 AC020656.1
0.00158485618003324 -0.444538433463075 0.191 0.293 1 7 CD86
0.00160806484215455 -0.3160953713549 0.606 0.718 1 7 PCBP1
0.00167686171403982 -0.312687288868665 0.681 0.77 1 7 CEBPD
0.00170781905571475 0.411180454737404 0.266 0.18 1 7 SEMA4D
0.00171404411592127 -0.336052918735104 0.372 0.482 1 7 CD4
0.00176104107970166 -0.34777139267673 0.362 0.469 1 7 SNX10
0.00178003914681583 -0.497398626436746 0.287 0.384 1 7 CD300E
0.00181047522343904 -0.337192984111226 0.362 0.47 1 7 FBXL5
0.00184279187513416 -0.499486669385432 0.229 0.317 1 7 HNMT
0.00188336686845223 0.290810138137267 0.282 0.188 1 7 SUN2
0.00191594300565173 -0.417999897255405 0.309 0.421 1 7 GTF2I
0.00191810749536602 0.337065588714076 0.117 0.061 1 7 PIM1
0.00202707824738282 -0.40131896744401 0.271 0.383 1 7 SETX
0.0020314403088133 -0.3376876144148 0.181 0.281 1 7 CHP1
0.00203280830738048 0.318821395693893 0.383 0.281 1 7 TTC3
0.00205767664655803 0.364328618077492 0.202 0.126 1 7 NAP1L4
0.00206394781687714 0.324284717996343 0.17 0.102 1 7 SLC35E3
0.00209595358756396 -0.377915743437986 0.266 0.381 1 7 AHR
0.00218211526994812 0.368971709472397 0.793 0.726 1 7 MYL12A
0.00220252056060967 -0.252541078348242 0.75 0.827 1 7 CALM2
0.002358006737668 -0.382038126099616 0.17 0.269 1 7 TMEM205
0.00240167920033594 -0.335458286672128 0.463 0.558 1 7 CANX
0.00243519796945858 -0.303541684185761 0.181 0.278 1 7 TIMM13
0.00244054227756099 0.424324623264641 0.489 0.405 1 7 LINC01578
0.0024405656976514 0.393714441860191 0.255 0.172 1 7 UBALD2
0.00248319165405564 0.409792883217895 0.457 0.374 1 7 FOXP1
0.00249903620141406 -0.447828411799366 0.537 0.614 1 7 ZFP36L1
0.00255049823549185 -0.357897212645775 0.676 0.75 1 7 S100A12
0.0025872821268348 0.269521976365238 0.112 0.059 1 7 LINC01089
0.00260492238165968 -0.388769847803962 0.282 0.381 1 7 LAMP2
0.00269327976056199 0.309069788477863 0.112 0.059 1 7 PPP1R35
0.00277460076821015 0.409332686451678 0.165 0.099 1 7 ARMH1
0.0028264063314563 -0.353652237800662 0.468 0.564 1 7 CARD16
0.00287776792859729 -0.41060099459902 0.122 0.209 1 7 NAGA
0.00294654967198859 -0.386603593583045 0.314 0.406 1 7 DICER1
0.00301007838359924 -0.352018737112398 0.484 0.575 1 7 FPR1
0.00303299277993115 -0.38555316397433 0.133 0.223 1 7 WDFY2
0.0031803008065529 -0.348751601622451 0.122 0.215 1 7 GPBAR1
0.00321789878619633 -0.255704028684089 0.516 0.618 1 7 MTPN
0.00322098051800952 -0.355524403756895 0.207 0.313 1 7 RGS18
0.00322696581509021 -0.489703304040425 0.101 0.179 1 7 LARP4B
0.00324720737702331 -0.422483254080906 0.335 0.429 1 7 YY1
0.00326732665628474 -0.380790238423592 0.101 0.181 1 7 MAP3K20
0.00327841906595984 -0.297192462435083 0.468 0.552 1 7 EID1
0.00330728365897805 -0.377246105140852 0.059 0.13 1 7 ACLY
0.00333327539087182 -0.360854316275307 0.372 0.485 1 7 PTPRE
0.00334338650793279 -0.357664334225898 0.149 0.245 1 7 SLC8A1
0.0033502768965864 0.391742494737723 0.149 0.086 1 7 TMEM245
0.00345594590488512 -0.283558219791208 0.622 0.726 1 7 CAST
0.00355840993341661 -0.350208976227183 0.037 0.101 1 7 FBXW11
0.00359756066328979 0.264121369982079 0.112 0.06 1 7 MSI2
0.0036009910345956 -0.397790921744301 0.346 0.448 1 7 ZFAND5
0.00360282406781582 -0.348152082257043 0.229 0.328 1 7 AC090559.1
0.00363260224657123 -0.378694051429274 0.197 0.295 1 7 RAB14
0.00365737462015451 0.286452480778351 0.112 0.06 1 7 SLC44A2
0.00374696704842276 -0.356116030233514 0.436 0.541 1 7 MEGF9
0.00384672200627852 -0.399139883179115 0.106 0.193 1 7 RC3H1
0.00387317936671694 -0.344774594604178 0.229 0.328 1 7 HACD4
0.0039067217155973 -0.345175864961564 0.298 0.394 1 7 PGAM1
0.00392228185066734 -0.292523793097834 0.106 0.191 1 7 NHSL2
0.00394540062622277 -0.397266386271572 0.176 0.265 1 7 ACSL4
0.00397271169643996 -0.47573820075193 0.202 0.29 1 7 SNAP23
0.0039730726086367 0.294707239798371 0.144 0.084 1 7 C15orf40
0.00400887885978247 0.322403346014854 0.202 0.131 1 7 GABPB1-IT1
0.00400896835368137 -0.368746726796751 0.191 0.278 1 7 EIF4E2
0.00402667431168799 -0.308722479775222 0.543 0.625 1 7 MYO1F
0.0041029111680676 0.274617507707998 0.138 0.08 1 7 BSDC1
0.00410817421680003 -0.255190904216208 0.404 0.52 1 7 NSA2
0.00410874055341871 0.345438496827854 0.101 0.053 1 7 ABL2
0.00413581890083589 0.307964496273513 0.117 0.064 1 7 DANCR
0.00423546384238436 -0.393361544131165 0.144 0.23 1 7 SHOC2
0.00428119790342245 -0.361481434554928 0.122 0.203 1 7 SLC6A6
0.00432894275336799 -0.30303007006253 0.122 0.207 1 7 HOTAIRM1
0.00443606646142359 0.31782015251048 0.149 0.09 1 7 SHFL
0.00445683002664913 -0.449597885378652 0.117 0.197 1 7 IMPDH1
0.00446541036757017 0.327605845488759 0.186 0.117 1 7 CNOT4
0.00451201527007107 0.25017623266729 0.144 0.084 1 7 SYNE1
0.00454714714446591 -0.263767254303167 0.293 0.397 1 7 BNIP2
0.00475430262539007 -0.309134772827288 0.309 0.399 1 7 BACH1
0.00481306018282697 -0.425224001505189 0.17 0.258 1 7 REL
0.00481451730786317 -0.369374949997448 0.266 0.353 1 7 HOOK3
0.0050127115524228 -0.266358507426252 0.048 0.114 1 7 ZMYM6
0.00501963824535624 -0.433517697956026 0.133 0.216 1 7 SMC1A
0.00506580628196215 -0.352365264650432 0.218 0.322 1 7 STAT1
0.0050855529919188 -0.365442672957518 0.553 0.64 1 7 NCF1
0.00510444874960483 -0.294799141690867 0.112 0.195 1 7 HSD17B10
0.00521557439583124 0.487138665824931 0.298 0.221 1 7 CLEC2B
0.0053368314795637 -0.383019156876006 0.394 0.485 1 7 IRAK3
0.00541436874664645 -0.355487952205834 0.266 0.364 1 7 SEC62
0.00553180606337327 -0.283308690966772 0.378 0.473 1 7 ATP5PB
0.00557469360749191 -0.330113798458579 0.234 0.33 1 7 EIF4EBP1
0.00559470814452372 0.709470076462591 0.335 0.267 1 7 LDHB
0.0056345408211068 -0.350003099204281 0.138 0.221 1 7 GIT2
0.00569647104680532 -0.380267043247544 0.223 0.299 1 7 TM9SF2
0.00591147709480543 -0.499341451130671 0.181 0.26 1 7 TLR8
0.00592488225021968 0.28177673503355 0.213 0.139 1 7 PRRC2B
0.00596293114593398 0.281683423029744 0.122 0.071 1 7 CCDC66
0.00597599239342344 -0.309045204282307 0.059 0.126 1 7 MTMR11
0.00604760955744318 -0.254687477345661 0.628 0.704 1 7 C1orf162
0.00612824896061172 -0.41890743653312 0.324 0.413 1 7 NAMPT
0.00617370236926258 -0.367185331119163 0.064 0.13 1 7 TIPRL
0.00618878588292627 -0.289916856200252 0.516 0.609 1 7 ACTR3
0.00619766879743119 -0.359030744550356 0.085 0.158 1 7 TBC1D1
0.00624386359029517 -0.355433893539086 0.41 0.49 1 7 PECAM1
0.00637345095220508 -0.400333431952892 0.16 0.244 1 7 JAK2
0.00645508841269254 -0.392503824152233 0.383 0.459 1 7 IL17RA
0.00676906668665007 0.448612696827013 0.218 0.154 1 7 ATXN7
0.00683860095191748 0.250407733118146 0.83 0.791 1 7 BTF3
0.00694500591624195 -0.282209774462198 0.128 0.209 1 7 ADGRE2
0.00706680990615008 0.281234646087544 0.106 0.059 1 7 ARHGEF18
0.00714424943476401 -0.312614558299146 0.282 0.378 1 7 GNS
0.00716896908985894 -0.399119387264148 0.069 0.134 1 7 TSG101
0.00727641574941569 -0.315518018906336 0.234 0.329 1 7 CEP350
0.00736373396210118 -0.33125991445847 0.516 0.589 1 7 MTDH
0.00744089513204223 -0.280987731999664 0.25 0.337 1 7 DBNL
0.00748954739010356 -0.274426003022413 0.128 0.207 1 7 CORO1C
0.00757576334091858 -0.267624474842126 0.255 0.34 1 7 SEM1
0.00766369566772698 0.379051313085778 0.218 0.15 1 7 CLK1
0.0077095829673707 -0.308121781878901 0.096 0.171 1 7 SPECC1
0.00772503524140741 -0.391222611305329 0.144 0.225 1 7 GNB4
0.00778562891704337 -0.301942959037227 0.415 0.512 1 7 RNF149
0.00782554570477491 0.383383892680366 0.138 0.085 1 7 GOPC
0.00788412762555982 -0.261840964101781 0.521 0.597 1 7 EIF4G2
0.00817919714316055 -0.356849980137866 0.165 0.246 1 7 MAPKAPK3
0.00825387562296482 -0.290855197774838 0.122 0.201 1 7 STARD7
0.00839397936919525 0.279582073170724 0.34 0.26 1 7 VAMP2
0.00840402293346147 -0.402495295004587 0.101 0.17 1 7 AC096667.1
0.00842454760123337 0.33252402830941 0.388 0.299 1 7 MBP
0.00842484147905569 -0.311442681452269 0.298 0.389 1 7 TRAM1
0.00864499138146189 -0.3379552342342 0.191 0.269 1 7 BANF1
0.00864941686689251 -0.443596514466379 0.149 0.221 1 7 SLC24A4
0.00879237891411926 -0.276601263015009 0.372 0.455 1 7 BNIP3L
0.00883973956238643 -0.381388666938564 0.186 0.264 1 7 BCAP31
0.00907227337402528 0.308970379963713 0.122 0.073 1 7 ANGEL2
0.00915192897492797 -0.349899400503969 0.101 0.173 1 7 F13A1
0.00932228655357414 -0.272763171029615 0.537 0.614 1 7 CEBPB
0.00939496907795044 -0.266643960674172 0.08 0.148 1 7 SARS
0.00963136799993272 0.334704183006001 0.309 0.232 1 7 SNRNP70
0.00963915106891116 -0.28368314581395 0.191 0.281 1 7 DHRS7
0.00975804441046878 -0.296834735682143 0.138 0.213 1 7 TMX1
0.00993101331722474 -0.307735654277255 0.255 0.338 1 7 RAP2B
