# Supplementary material for: MMR vaccination induces trained immunity via functional and metabolic reprogramming of γδ T cells
Source: J Clin Invest. 2024 Jan 30;134(7):e170848. doi: 10.1172/JCI170848 (PMC10977989; doi:10.1172/JCI170848)
Supplement: Supplemental data set 3 [file jci-134-170848-s190.txt]

p_val avg_log2FC pct.1 pct.2 p_val_adj cluster gene
1.5737904025025401e-58 1.60911655223338 0.64 0.233 2.69747674988935e-54 0 GZMK
2.28766182748916e-56 -0.611095236606355 0.988 0.999 3.92105237231642e-52 0 NKG7
8.85199783579974e-55 -1.33776536835362 0.375 0.741 1.51723242905608e-50 0 GZMH
6.15275069922909e-48 -1.26798256170173 0.347 0.71 1.0545814698478698e-43 0 GZMB
1.9525017464039202e-47 -1.26877154584312 0.354 0.721 3.3465879933363194e-43 0 FGFBP2
1.43339882815926e-37 -0.523590832006361 0.975 1 2.4568455914649698e-33 0 TMSB10
2.04276341749913e-37 -0.548970473294074 0.958 0.996 3.5012964975935e-33 0 S100A4
1.39026594413931e-32 -0.309666765723453 0.996 1 2.38291582825478e-28 0 TMSB4X
2.5052785418931396e-31 -0.551271601755637 0.935 0.977 4.29404742080484e-27 0 CD52
1.12435421464336e-28 -0.483597593267614 0.943 0.984 1.92714312389873e-24 0 SH3BGRL3
5.27967946987303e-24 -0.541165024995752 0.846 0.951 9.04937061136237e-20 0 HCST
3.29217175889339e-23 -0.537386036652044 0.936 0.976 5.64278239474326e-19 0 ACTB
1.0947310619477e-22 -0.660243417629626 0.775 0.894 1.87636904017836e-18 0 GNLY
2.28290584494606e-22 0.587993718459646 0.9 0.769 3.91290061823755e-18 0 IL7R
4.1091253321463395e-20 -0.430588298184964 0.919 0.955 7.04304081929883e-16 0 PFN1
1.12411111153753e-19 -0.496902565335417 0.835 0.937 1.92672644517533e-15 0 ACTG1
3.7135455702825294e-19 0.310412644327359 1 1 6.36501710746426e-15 0 MALAT1
9.545012439920459e-18 0.771609579192583 0.567 0.359 1.63601513220237e-13 0 PIK3R1
4.54374906709474e-17 -0.373013356071302 0.893 0.954 7.78798590100038e-13 0 MYL12A
6.784188184419511e-17 0.87687212907426 0.564 0.376 1.1628098548095e-12 0 LTB
2.8264597446895003e-16 -1.03082392137609 0.175 0.359 4.8445520023978e-12 0 LGALS1
6.2227877068558504e-15 -0.561589167354608 0.532 0.72 1.06658581295509e-10 0 PRF1
6.65745047649874e-15 0.443755666941935 0.925 0.875 1.14108701167188e-10 0 BTG1
1.94462266199221e-14 -0.410934892247479 0.436 0.65 3.33308324265464e-10 0 CCL4
4.71898156161485e-14 -0.516915037276486 0.535 0.714 8.08833439660785e-10 0 HOPX
2.25380082787177e-13 -0.599540803124726 0.586 0.75 3.8630146189722105e-9 0 CRIP1
2.35766894257892e-13 -0.370749011920266 0.847 0.932 4.04104456758027e-9 0 S100A6
3.76615142842037e-13 -0.683736273670357 0.115 0.268 6.4551835483125205e-9 0 CX3CR1
1.32100719277083e-12 0.692629103390273 0.546 0.371 2.2642063284092e-8 0 JUNB
1.4534676331243999e-12 -0.624499830836578 0.179 0.344 2.49124352317522e-8 0 SPON2
3.9160295077226195e-12 -0.313148208983781 0.875 0.943 6.71207457623657e-8 0 CFL1
4.41519846454962e-12 -0.338668258018028 0.853 0.941 7.56765016823804e-8 0 SERF2
6.53233553580283e-12 0.514195158317752 0.747 0.634 1.1196423108366e-7 0 DUSP2
1.2421013927856299e-11 0.412000073077012 0.857 0.777 2.12896178723458e-7 0 ZFP36L2
1.3730088443179699e-11 -0.662802373298411 0.186 0.344 2.353337159161e-7 0 FCGR3A
7.85401910476384e-11 0.402307349604659 0.8 0.709 1.34617887455652e-6 0 SRSF5
8.032115237979209e-11 -0.353220446065089 0.851 0.914 1.37670455178964e-6 0 MYL6
1.57340198553702e-10 -0.354148201546526 0.854 0.918 2.69681100321045e-6 0 CD3D
2.2295983570004901e-10 -0.411620925291833 0.579 0.706 3.82153158389885e-6 0 ABHD17A
2.29461744947424e-10 -0.405326906919053 0.693 0.804 3.93297430839885e-6 0 IFITM2
5.73744831167865e-10 -0.61092302869516 0.057 0.158 9.83398640621721e-6 0 ASCL2
5.78617009997928e-10 -0.381924338729878 0.69 0.792 9.91749555136449e-6 0 CTSW
6.62232843969629e-10 -0.585273810792763 0.05 0.147 1.13506709456394e-5 0 PRSS23
8.17154821958035e-10 -0.415368054765032 0.596 0.728 1.40060336483607e-5 0 CD247
9.57255937906663e-10 -0.651913186434499 0.092 0.205 1.64073667757202e-5 0 ADGRG1
1.4444035057184e-9 -0.366442027122092 0.682 0.811 2.47570760880134e-5 0 TMA7
1.8151978014851302e-9 -0.351720648624829 0.735 0.824 3.11124903174551e-5 0 ARPC2
4.4526306815936705e-9 0.305294431403889 0.917 0.864 7.63180898825155e-5 0 DDX5
6.8259811317778406e-9 -0.474340406264401 0.317 0.464 1.1699731659867e-4 0 KLRC1
8.90733538170929e-9 -0.502663620822617 0.162 0.291 1.5267172844249e-4 0 ZEB2
1.07536023169793e-8 -0.742342345125221 0.089 0.192 1.8431674371302e-4 0 KLRF1
1.62545682112086e-8 -0.295657530072457 0.814 0.891 2.7860329914011e-4 0 ATP5F1E
1.85127467858976e-8 0.425571910744181 0.683 0.573 3.1730847991028e-4 0 GAS5
1.9885260099179e-8 -0.463441245466883 0.39 0.527 3.4083335809992e-4 0 APOBEC3G
2.22095161190201e-8 -0.364320744044319 0.419 0.576 3.8067110628e-4 0 GSTP1
2.30284720200467e-8 -0.252402309191898 0.861 0.936 3.947080104236e-4 0 H3F3A
2.32860130430817e-8 -0.566661720430757 0.054 0.141 3.9912226355842e-4 0 ZNF683
2.49641670236667e-8 -0.456031522036685 0.41 0.548 4.2788582278564e-4 0 CD63
3.01970868900794e-8 -0.327815564976809 0.699 0.811 5.1757806929596e-4 0 CLIC1
4.49115223111765e-8 -0.444689198760851 0.435 0.566 7.6978349241356e-4 0 COX5B
5.16016644902947e-8 -0.669629299224781 0.158 0.271 8.8445252936365e-4 0 CLIC3
5.82884777792298e-8 0.519032131229512 0.322 0.2 9.9906450913599e-4 0 CD27
6.39591064426079e-8 -0.523513413578571 0.161 0.282 0.0010962590844263 0 CDK2AP2
6.62473393975038e-8 -0.546350428793234 0.194 0.317 0.00113547939727322 0 C17orf49
6.89014126977946e-8 -0.387073476159611 0.497 0.626 0.0011809702136402 0 COX6C
9.85805727623419e-8 -0.460125523266002 0.338 0.465 0.00168967101714654 0 MT2A
1.08749732814552e-7 -0.360417143280496 0.432 0.566 0.00186397042044141 0 ELOB
1.10511526410913e-7 -0.488848059311124 0.335 0.454 0.00189416756268305 0 DYNLL1
1.1877461565552e-7 -0.562530037702901 0.185 0.297 0.00203579691233562 0 IFITM1
2.53516147416861e-7 -0.290997574347908 0.669 0.778 0.00434526676672499 0 TRGC1
2.86608101427536e-7 -0.308793242698888 0.724 0.807 0.00491246285846796 0 CORO1A
2.94174215213386e-7 -0.389839685552047 0.433 0.559 0.00504214604875743 0 DBI
2.95957937547156e-7 0.561431144240103 0.226 0.125 0.00507271904955826 0 DUSP1
4.73627822185188e-7 -0.280897366190962 0.769 0.854 0.00811798087225412 0 ARHGDIB
7.65657851853583e-7 -0.46413119715951 0.154 0.261 0.0131233755807704 0 UPP1
7.67416321490921e-7 -0.381127337877679 0.426 0.541 0.0131535157503544 0 SEC61B
8.04480570073287e-7 -0.37898588405128 0.475 0.593 0.0137887969710561 0 UQCR11
9.72913221260881e-7 0.544989776768401 0.232 0.133 0.0166757326124115 0 TRA2A
1.22695248624826e-6 0.469266703603055 0.475 0.361 0.0210299656142951 0 HNRNPU
1.43688934652139e-6 0.586790675232679 0.194 0.107 0.0246282833993766 0 PHACTR2
1.56303089092654e-6 0.348288594953285 0.828 0.781 0.0267903494704809 0 KLRB1
1.58539780777415e-6 0.452565040488503 0.453 0.344 0.027173718425249 0 SRRM2
1.7821687257489e-6 -0.302337702198066 0.531 0.65 0.0305463719593361 0 S100A11
1.97652296095092e-6 -0.500600085980271 0.111 0.197 0.0338776035506987 0 DPY30
1.98723823888421e-6 -0.404583501215621 0.224 0.34 0.0340612634144754 0 DOK2
2.69865643582732e-6 0.365809769401105 0.592 0.499 0.0462549713100803 0 ZFAS1
2.80860775401066e-6 -0.39185619519427 0.272 0.384 0.0481395369037427 0 MICOS10
3.49638144752848e-6 -0.359991556920045 0.326 0.434 0.0599279780106381 0 COX7B
4.56700857890671e-6 0.492492703122797 0.247 0.154 0.0782785270424611 0 SATB1
4.68735562342169e-6 -0.363151824982051 0.46 0.556 0.0803412753854478 0 CD53
4.7973526811137e-6 0.469559321365449 0.383 0.283 0.0822266249542888 0 CCNL1
5.52893859812861e-6 -0.325940739054491 0.524 0.644 0.0947660075719244 0 PSMA7
5.72869143093207e-6 -0.317287448691391 0.362 0.48 0.0981897711261756 0 GLRX
6.85808430708773e-6 0.486623265791997 0.188 0.105 0.117547565023484 0 CLDND1
7.1731226557147e-6 0.503290668830932 0.372 0.265 0.12294732231895 0 CD69
9.13997857267681e-6 0.275385614846924 0.799 0.773 0.15665923273568 0 ARL4C
1.10763563785701e-5 -0.271009729753932 0.719 0.803 0.189848748328692 0 KLRD1
1.66569051627369e-5 0.427611054792901 0.133 0.065 0.285499354489311 0 EIF2AK2
1.76796814656192e-5 0.359958405184925 0.726 0.661 0.303029740320713 0 CXCR4
1.80194859018191e-5 -0.274370875705692 0.624 0.722 0.308853988357179 0 RAP1B
2.06227456110124e-5 -0.44505407159039 0.158 0.244 0.353473859772752 0 CAPNS1
2.14212486771941e-5 0.256776321057044 0.835 0.807 0.367160202327107 0 NPM1
2.23422822188807e-5 -0.423270414828115 0.208 0.305 0.382946717231616 0 SSBP4
2.30472929656034e-5 -0.332886589003034 0.392 0.505 0.395030601430442 0 CCND3
2.31692582924009e-5 -0.43078928975186 0.188 0.275 0.397121087131752 0 PPP1R18
2.71104331365159e-5 0.378018554310967 0.118 0.056 0.464672823959883 0 TENT5C
2.83729145416767e-5 0.382691870074043 0.112 0.052 0.486311755244339 0 JAML
2.84772708963646e-5 -0.289019685133297 0.393 0.497 0.488100423163689 0 NDUFB2
2.86884667228114e-5 -0.418154629616573 0.167 0.253 0.491720319628988 0 CTSD
2.90606199465356e-5 0.35513667978564 0.104 0.046 0.498099025883621 0 TAF3
3.21657797973727e-5 -0.269343479317525 0.451 0.563 0.551321465726969 0 ITGB2
4.0425690769006e-5 -0.352555141680626 0.278 0.377 0.692896339780763 0 NDUFA12
4.20229312562562e-5 -0.370777832735629 0.457 0.558 0.720273041732231 0 C12orf57
4.44971030617285e-5 -0.323356760137259 0.322 0.424 0.762680346478026 0 NDUFB7
4.55340160329183e-5 -0.309931342242496 0.306 0.401 0.780453034804219 0 ATP5MF
4.72877719588767e-5 -0.427225042928354 0.096 0.167 0.810512411375146 0 ITPA
4.94002302494321e-5 -0.368147751920886 0.3 0.396 0.846719946475267 0 POMP
4.98702910507213e-5 0.372019704583631 0.267 0.181 0.854776788609363 0 PARP8
5.03903107623351e-5 0.419817308340047 0.401 0.309 0.863689926466423 0 RORA
5.03911211413521e-5 -0.289659049568525 0.324 0.433 0.863703816362775 0 TYROBP
5.060731128515e-5 0.413858987707613 0.344 0.252 0.86740931542747 0 STK17B
5.08869661051414e-5 -0.311731906188045 0.325 0.431 0.872202599042124 0 NDUFC2
5.2658490187772e-5 -0.372230713053052 0.164 0.248 0.902566521818413 0 NAA38
5.76226828198954e-5 0.42069546359309 0.261 0.173 0.987652783533007 0 ANKRD11
6.32741168105209e-5 -0.379803879317854 0.111 0.185 1 0 S1PR5
6.36331448041735e-5 -0.362961554686983 0.438 0.54 1 0 LY6E
6.93942240475219e-5 0.410944424185913 0.175 0.102 1 0 TRAT1
7.05165925578861e-5 -0.327893559604421 0.382 0.483 1 0 NDUFA1
7.24559287755128e-5 -0.2711815319806 0.481 0.589 1 0 NDUFA13
7.57691463578727e-5 0.403932541537662 0.282 0.199 1 0 EPB41
7.57907156219494e-5 -0.250807307858275 0.631 0.721 1 0 CD99
7.80228656108227e-5 0.365217662285499 0.1 0.046 1 0 MARK3
7.9311671933541e-5 -0.262825397754443 0.528 0.627 1 0 ATP6V0E1
1.0339274210384e-4 -0.351117158372176 0.471 0.548 1 0 EFHD2
1.0519225055063e-4 0.40028608755333 0.244 0.167 1 0 NSD3
1.0721734917245e-4 0.461734845578349 0.165 0.099 1 0 CDK13
1.1459653107438e-4 -0.32469517145418 0.439 0.528 1 0 PLAC8
1.1732212652949e-4 -0.257645953463797 0.593 0.673 1 0 RAC2
1.2231483995553e-4 0.319561471544256 0.442 0.348 1 0 CD74
1.2356997415941e-4 0.252101785602615 0.731 0.659 1 0 PNRC1
1.3173644870064e-4 -0.290566386744376 0.318 0.415 1 0 GNG5
1.4045523329826e-4 -0.271009881609249 0.458 0.559 1 0 PARK7
1.4519107801695e-4 -0.324253946556317 0.262 0.352 1 0 CCDC107
1.5281448099499e-4 -0.343369909934167 0.244 0.335 1 0 ANXA6
1.6437943773097e-4 0.370235720520468 0.392 0.318 1 0 NAP1L1
1.6780793750425e-4 0.410364135235451 0.267 0.189 1 0 FNBP1
1.7090009365433e-4 0.494473059523043 0.193 0.125 1 0 MCUB
1.810290530174e-4 -0.391509092582376 0.131 0.203 1 0 ABI3
1.8114360414431e-4 -0.340027627194868 0.382 0.471 1 0 C12orf75
1.8369056184618e-4 -0.31282971800486 0.126 0.2 1 0 IFI27L2
1.9334105211101e-4 -0.348816279589211 0.132 0.205 1 0 ITGB1BP1
1.9519785364689e-4 0.395028097705174 0.111 0.057 1 0 AC044849.1
2.0552560821313e-4 0.422348700881273 0.143 0.083 1 0 PAG1
2.0620680049168e-4 -0.34681173334927 0.24 0.324 1 0 SCP2
2.0743250146951e-4 0.396613711374542 0.403 0.321 1 0 CD44
2.1258318059302e-4 -0.273380525098528 0.431 0.529 1 0 RHOA
2.1300349284305e-4 -0.340642713983952 0.299 0.386 1 0 ATP6V1F
2.1865052935169e-4 0.405750458981586 0.169 0.105 1 0 PDE3B
2.3397562219459e-4 0.367949359373474 0.164 0.099 1 0 CDC14A
2.4285195129912e-4 -0.333992996852872 0.112 0.18 1 0 GNPTAB
2.5141128770629e-4 -0.281510221230465 0.507 0.588 1 0 COX6B1
2.5334273223798e-4 -0.381273213896568 0.251 0.332 1 0 ORAI1
2.7132052131219e-4 -0.326766879108827 0.056 0.107 1 0 DDX39A
2.7337404484609e-4 -0.317573336196715 0.218 0.299 1 0 MRPL51
2.8616180570954e-4 -0.287116177114469 0.349 0.439 1 0 PLEK
3.0196176060517e-4 0.363191431617322 0.235 0.162 1 0 TTC39C
3.2306448592737e-4 -0.286669996496664 0.282 0.381 1 0 POLR2L
3.3944888978398e-4 -0.27857580191685 0.251 0.336 1 0 DDT
3.6561559200729e-4 -0.271267083530523 0.254 0.341 1 0 TAF10
4.0336889753841e-4 -0.274356913188953 0.208 0.29 1 0 SH3KBP1
4.1674577153268e-4 -0.25598178445008 0.321 0.416 1 0 TGFB1
4.2957758343922e-4 -0.263669833029139 0.525 0.61 1 0 CD7
4.3150077782638e-4 0.365638672913764 0.214 0.147 1 0 PBXIP1
4.816617308876e-4 0.307919653198662 0.551 0.49 1 0 PABPC1
4.9198020157689e-4 0.322210185715065 0.469 0.389 1 0 FAM107B
4.9261070722715e-4 -0.357315299927771 0.233 0.316 1 0 NOP10
5.0466825539023e-4 -0.440736492245156 0.156 0.219 1 0 CD320
5.5732216329175e-4 0.271670280205607 0.592 0.524 1 0 ETS1
5.6689443971308e-4 -0.257947454539895 0.208 0.288 1 0 UQCRQ
5.7347028589188e-4 -0.296258832683788 0.14 0.21 1 0 MRPS12
5.7991727958445e-4 -0.255981599156831 0.3 0.392 1 0 TBC1D10C
6.3228898836068e-4 0.271771057591538 0.461 0.382 1 0 IRF1
6.4634841694776e-4 0.351016973992343 0.208 0.14 1 0 DNAJB1
6.5666839202181e-4 0.405297662452877 0.207 0.14 1 0 CDKN1B
6.6592180761205e-4 -0.366339108699753 0.11 0.169 1 0 TBX21
6.7030763837708e-4 0.382948938612564 0.339 0.271 1 0 DDX3X
6.8908104821493e-4 -0.310318792351025 0.258 0.339 1 0 CARD16
7.1154847633474e-4 -0.289880574331856 0.193 0.265 1 0 CLTA
7.3068122328898e-4 -0.307842227595118 0.274 0.347 1 0 COPS9
7.4643167900103e-4 -0.378229021569991 0.075 0.128 1 0 STARD3NL
7.7948241826058e-4 0.331018827409247 0.222 0.152 1 0 ERN1
7.9439037023687e-4 0.394897505904317 0.115 0.067 1 0 SLCO3A1
8.1487133724418e-4 -0.254444474161295 0.197 0.276 1 0 ANAPC11
8.3899042123394e-4 0.342607007768014 0.151 0.094 1 0 ATR
8.4317129978661e-4 0.396216450276248 0.225 0.159 1 0 TTC3
8.4913464547399e-4 -0.324606909426986 0.094 0.154 1 0 TMEM173
8.5069511464799e-4 0.315822108539315 0.29 0.214 1 0 CSNK1A1
8.737312135069e-4 -0.384265955536143 0.108 0.167 1 0 STMN1
9.0109609754136e-4 0.334519768129744 0.304 0.235 1 0 CEBPD
9.1118527360085e-4 -0.256818813487123 0.379 0.46 1 0 CALR
9.4465805416367e-4 0.294533515425437 0.432 0.359 1 0 LEPROTL1
9.6780627366912e-4 0.346832423997484 0.296 0.219 1 0 RSL1D1
0.00102654247783553 0.37496534023144 0.225 0.158 1 0 ZC3HAV1
0.00108025475125315 0.332313270822287 0.106 0.059 1 0 CPNE2
0.00110164247987546 -0.326653726677898 0.138 0.2 1 0 TWF2
0.0011196584627042 -0.26412750847461 0.361 0.433 1 0 PPP1CA
0.00112481749457613 0.337988476127534 0.156 0.099 1 0 NIN
0.00113117811805618 -0.322011585501518 0.34 0.408 1 0 ATP5MD
0.00113822987823262 -0.336917357934284 0.071 0.121 1 0 GBP1
0.00116114691047306 0.263464199909753 0.622 0.573 1 0 EEF2
0.00123010979445794 -0.271278924998875 0.136 0.2 1 0 RNF181
0.00123629605783741 -0.303038514165927 0.186 0.259 1 0 APMAP
0.00130429383151738 -0.284620592063807 0.068 0.117 1 0 ORMDL2
0.0013375891643847 -0.274967533417853 0.421 0.493 1 0 TRAF3IP3
0.00136507626437381 -0.30382528537989 0.089 0.143 1 0 FGR
0.00142920823905434 -0.273177195779138 0.243 0.32 1 0 SPN
0.00147992879166411 0.333620143064955 0.156 0.101 1 0 ZNF652
0.00149282040674355 0.352929529386054 0.275 0.21 1 0 PSIP1
0.00154654346074834 0.322341944912553 0.104 0.06 1 0 RIF1
0.00161564978816293 -0.327380623472488 0.075 0.124 1 0 ATOX1
0.00167074528014848 -0.266159881750731 0.167 0.235 1 0 RHOC
0.0016777470719909 -0.250554697383656 0.424 0.499 1 0 VAMP8
0.00169253384697216 0.312188113008451 0.136 0.084 1 0 CDK12
0.00170150979406884 -0.26082588479388 0.464 0.535 1 0 GPSM3
0.00180648156664905 0.351182360041682 0.412 0.355 1 0 CDC42SE2
0.00180927011073945 -0.288215611613638 0.074 0.122 1 0 UNC50
0.00191506392560412 0.381180750836142 0.128 0.079 1 0 NPDC1
0.00209203492146999 0.346804871131415 0.278 0.212 1 0 CNN2
0.00212254898152763 -0.314906849646952 0.156 0.215 1 0 POLR2F
0.00216061181314189 -0.303077431496761 0.097 0.151 1 0 GTF2H5
0.0022484106912893 -0.292504175104336 0.124 0.181 1 0 NDUFB6
0.00238633752098436 -0.283385255922821 0.075 0.122 1 0 CRELD2
0.00255936945830291 0.316940100619616 0.108 0.064 1 0 RAD50
0.00257143018067224 -0.280213797673124 0.153 0.215 1 0 ZNF428
0.00257650481859416 0.296720253980251 0.294 0.226 1 0 CNOT6L
0.00263469679002797 -0.25634236993581 0.128 0.188 1 0 ILF2
0.00267278512416918 -0.295947876430908 0.068 0.113 1 0 TTC38
0.00272080995648663 0.347648191673545 0.292 0.227 1 0 SLC38A1
0.00278006571586483 -0.305207273698608 0.068 0.112 1 0 GRHPR
0.00287416699476026 -0.308564349847581 0.068 0.112 1 0 ZYX
0.00297161515930279 0.290061628413536 0.335 0.267 1 0 DDX6
0.00303239511877665 0.300508717136179 0.1 0.059 1 0 MAP3K2
0.00309562825830368 -0.261655830306669 0.26 0.331 1 0 LMAN2
0.00313821407660068 0.314883986255711 0.19 0.133 1 0 TRADD
0.00322139549837074 0.281316161105477 0.332 0.257 1 0 EIF2S3
0.00332235884364756 0.328370134157034 0.579 0.531 1 0 NEAT1
0.00340961205293129 -0.262086413652074 0.089 0.137 1 0 MRPL36
0.00342650922883038 -0.277710869939942 0.168 0.229 1 0 NBDY
0.00353503688814133 0.264289253255486 0.521 0.46 1 0 PNISR
0.00359983032655232 0.306958145687584 0.193 0.135 1 0 POLR2J3
0.0037596810418104 -0.30179816754831 0.262 0.328 1 0 NCR3
0.0037831248682688 0.379722764016735 0.257 0.2 1 0 CHD2
0.00390290056619188 0.278240860880435 0.444 0.385 1 0 HNRNPC
0.00392870230254476 -0.302060797843767 0.128 0.182 1 0 ADRM1
0.00394180619216015 -0.265119330727183 0.29 0.359 1 0 BST2
0.00400948884463833 -0.271108757232746 0.06 0.101 1 0 ATP6AP1
0.00403163230194252 0.290172059103898 0.362 0.297 1 0 KLF3
0.00406769873336261 0.339629344936531 0.114 0.072 1 0 HUWE1
0.00407185836666595 0.36299946608277 0.178 0.127 1 0 ZBTB16
0.00419440501350511 0.300177710175839 0.537 0.48 1 0 SF1
0.00434604070465699 0.265832231728336 0.188 0.132 1 0 GRK2
0.00459303880847813 0.37061486625439 0.118 0.075 1 0 COPA
0.0046465972833113 0.294826811737302 0.194 0.14 1 0 NIPBL
0.00478032886168675 -0.266982299168692 0.094 0.14 1 0 TXNDC17
0.00479866802739139 -0.3029827056198 0.193 0.256 1 0 SDF2L1
0.00485593483820154 -0.253327724691053 0.197 0.263 1 0 BSG
0.00511487464675833 0.357296759442404 0.201 0.15 1 0 TCF7
0.00511783528514967 -0.267404223994906 0.065 0.106 1 0 MORF4L2
0.00525985676855583 -0.267272274497979 0.094 0.141 1 0 GET3
0.0053609330009231 0.27202641823489 0.521 0.476 1 0 EIF4A2
0.00537726394959058 -0.282771430066841 0.104 0.152 1 0 TPM4
0.00538324740292725 0.262457806662353 0.199 0.143 1 0 DOCK8
0.00540342815352642 -0.256152198668516 0.168 0.223 1 0 SEPTIN9
0.00556717120566714 -0.264622919627153 0.154 0.21 1 0 CDC26
0.00569310753425972 -0.262410264840518 0.067 0.107 1 0 MRPL27
0.00574436977554622 0.289962424981679 0.112 0.071 1 0 TTC37
0.00576955451815353 0.343560373722671 0.16 0.113 1 0 COTL1
0.00579026895980391 -0.270539849174911 0.261 0.325 1 0 OSTF1
0.00587705505204305 0.3332324819993 0.317 0.257 1 0 SELL
0.00588049022404728 -0.261935972690235 0.257 0.321 1 0 BIN1
0.00618572734097853 -0.251402052073588 0.289 0.351 1 0 VAMP5
0.00643499421429229 -0.27731060496824 0.135 0.186 1 0 MIEN1
0.00659811156246416 0.356810390022875 0.135 0.091 1 0 GPR171
0.00664499006584513 0.271646587647846 0.144 0.099 1 0 AKIRIN1
0.0066783385550566 0.27180014853488 0.158 0.11 1 0 BDP1
0.00672836108545212 -0.271190538763507 0.088 0.132 1 0 EBP
0.00674493721866423 0.291116324602952 0.196 0.143 1 0 BTG2
0.00678109476893711 -0.260647079671352 0.147 0.197 1 0 JPT1
0.00708905748509472 0.397293575420799 0.239 0.186 1 0 CASP8
0.00730137412827976 0.331787471816167 0.262 0.205 1 0 B4GALT1
0.00731347714747266 0.259264448465103 0.101 0.063 1 0 NFU1
0.0073594001388743 -0.252723240790853 0.262 0.322 1 0 PSMA6
0.0074867871921898 0.276735221231327 0.108 0.069 1 0 SINHCAF
0.00760044474092881 0.338182916197008 0.179 0.132 1 0 USP34
0.00789307341983465 0.278042412537661 0.319 0.257 1 0 GCC2
0.00880939220392891 0.270788437795738 0.111 0.072 1 0 DYNC1LI1
0.00897518285023273 0.281464352772113 0.417 0.359 1 0 TOMM20
0.00900181883206324 0.268292241340922 0.167 0.12 1 0 FNBP4
0.00908059052758032 -0.274148028390522 0.253 0.312 1 0 GIMAP5
0.00912969017668456 0.256411748569452 0.107 0.068 1 0 ELOVL5
0.00919899468354775 0.265980728650916 0.456 0.388 1 0 PTP4A2
0.00921426235869834 0.264152428609408 0.3 0.244 1 0 CEBPB
0.00943023025160949 0.252965185014767 0.128 0.086 1 0 TBL1XR1
0.0095984399546828 -0.259647263594094 0.114 0.161 1 0 TGFBR3
0.00970683543075566 -0.251728912276517 0.289 0.35 1 0 PSMD8
0.00998705613979843 0.266715579906485 0.411 0.341 1 0 MPHOSPH8
5.14966233431586e-57 -1.60745705162239 0.227 0.63 8.82652124101738e-53 1 GZMK
1.20364777099946e-56 1.29768317543847 0.756 0.375 2.0630522794930703e-52 1 GZMH
1.23167216237168e-55 0.602412191122578 0.999 0.988 2.11108608630506e-51 1 NKG7
1.1320666084789399e-50 1.28615955833729 0.721 0.351 1.9403621669329e-46 1 GZMB
7.98041428777905e-49 1.26029140777157 0.734 0.356 1.3678430089253298e-44 1 FGFBP2
3.93930120408289e-39 0.529888550455666 1 0.976 6.751962263798079e-35 1 TMSB10
1.22981196170135e-36 0.538959388497923 0.996 0.96 2.10789770235612e-32 1 S100A4
4.27676247414936e-32 0.556207808959488 0.977 0.936 7.330370880691999e-28 1 CD52
9.58732318647293e-32 0.304997426494849 1 0.996 1.64326719416146e-27 1 TMSB4X
2.7580648713441996e-26 0.454469314185475 0.983 0.945 4.72732318948396e-22 1 SH3BGRL3
1.38970817909849e-24 0.676527633131665 0.902 0.772 2.38195981897481e-20 1 GNLY
2.9593744121365402e-24 0.535566946726656 0.953 0.848 5.07236774240202e-20 1 HCST
5.2573767247127e-22 -0.588523441977294 0.766 0.897 9.01114370615757e-18 1 IL7R
1.45046783750689e-21 0.505615654706826 0.976 0.937 2.48610187348681e-17 1 ACTB
3.04273307780226e-21 0.43796601161908 0.956 0.92 5.2152444953530704e-17 1 PFN1
9.97408184720797e-21 0.512082544457309 0.942 0.834 1.70955762861145e-16 1 ACTG1
8.93400963737113e-19 -0.933073672300407 0.367 0.565 1.53128925184541e-14 1 LTB
3.99227893442601e-18 -0.303743640155234 1 1 6.84276609360618e-14 1 MALAT1
6.278003829986029e-18 1.04999062949919 0.368 0.174 1.07604985645961e-13 1 LGALS1
1.0072510279494e-17 0.377029245484755 0.953 0.896 1.72642826190526e-13 1 MYL12A
3.87263270114179e-16 -0.731942043227732 0.358 0.559 6.637692449757029e-12 1 PIK3R1
1.24235136768544e-15 0.549725662841675 0.721 0.535 2.1293902442128498e-11 1 HOPX
1.90681022984376e-15 -0.443853873637366 0.871 0.927 3.2682727339522e-11 1 BTG1
8.078784162689271e-15 0.425780829649431 0.656 0.439 1.38470360548494e-10 1 CCL4
1.01919926321035e-14 0.72305450288449 0.276 0.113 1.74690753714254e-10 1 CX3CR1
4.7976551220720205e-14 0.530179568223153 0.717 0.542 8.223180879231441e-10 1 PRF1
5.754926928720731e-14 -0.726864859192721 0.361 0.549 9.86394475582734e-10 1 JUNB
2.8146192033915e-13 0.653097599701017 0.35 0.18 4.824257314613021e-9 1 SPON2
1.2851601395921e-12 0.321235132100989 0.946 0.874 2.20276447926086e-8 1 CFL1
1.7230021666897298e-12 0.36110864468487 0.935 0.848 2.95322571370619e-8 1 S100A6
3.1177261977949398e-12 -0.41773597543046 0.773 0.857 5.34378270302053e-8 1 ZFP36L2
3.38842628282728e-12 0.334079417922966 0.941 0.857 5.80776264876596e-8 1 SERF2
3.3995234740710996e-12 0.588895055780943 0.746 0.595 5.82678323455787e-8 1 CRIP1
7.01175184681683e-12 0.66060738242967 0.348 0.188 1.20181426654441e-7 1 FCGR3A
1.0961915349792199e-11 0.375808130028993 0.922 0.853 1.87887229095438e-7 1 CD3D
4.3259359100312095e-11 0.425166705153875 0.708 0.582 7.41465414979349e-7 1 ABHD17A
9.909861568756409e-11 -0.404205121686085 0.71 0.796 1.69855027288485e-6 1 SRSF5
1.07046783038293e-10 0.401681742336333 0.807 0.694 1.83478186127635e-6 1 IFITM2
1.32892694852731e-10 0.399444028145801 0.795 0.692 2.27778078977582e-6 1 CTSW
2.28541687564685e-10 0.603158369116892 0.15 0.051 3.9172045248587e-6 1 PRSS23
2.29511992937038e-10 0.368933810343181 0.824 0.738 3.93383555894083e-6 1 ARPC2
2.5093584628472e-10 0.38520529690679 0.816 0.682 4.3010404053201e-6 1 TMA7
2.7684714874591303e-10 -0.476936593860394 0.639 0.738 4.74516012950496e-6 1 DUSP2
3.8997207177002e-10 0.424803736196775 0.732 0.597 6.68412131013814e-6 1 CD247
3.9568326857683003e-10 0.634138046395312 0.21 0.092 6.78201122340687e-6 1 ADGRG1
4.04306566886274e-10 0.346646404507915 0.912 0.856 6.92981455643073e-6 1 MYL6
4.5217608761622004e-10 0.6168238078818 0.16 0.059 7.75029814174201e-6 1 ASCL2
8.91805900296187e-10 -0.31785768739411 0.864 0.915 1.52855531310766e-5 1 DDX5
2.3098483946559903e-9 0.250738771929457 0.939 0.896 3.95908014844037e-5 1 CST7
4.9621139214766e-9 0.506702558768621 0.295 0.164 8.50506326141089e-5 1 ZEB2
5.132460648785981e-9 0.654319100395371 0.278 0.156 8.79703755201918e-5 1 CLIC3
6.9648393675824e-9 0.395126674236113 0.574 0.43 1.1937734676036e-4 1 ELOB
8.637608317135351e-9 0.462996817417998 0.466 0.32 1.480486065557e-4 1 KLRC1
9.43952315869286e-9 0.745050300096443 0.194 0.091 1.6179342693999e-4 1 KLRF1
1.00652488564225e-8 -0.434095709340435 0.571 0.681 1.7251836539908e-4 1 GAS5
1.10788793299053e-8 0.366082579847328 0.581 0.421 1.8989199171457e-4 1 GSTP1
1.2390672165908e-8 0.299083336279849 0.894 0.814 2.1237612092366e-4 1 ATP5F1E
1.88042798319552e-8 0.337346068291274 0.812 0.702 3.2230535631971e-4 1 CLIC1
2.24313543272047e-8 0.576543200650509 0.143 0.056 3.8447341316828e-4 1 ZNF683
2.56943673838159e-8 -0.583594096783781 0.118 0.23 4.404014569586e-4 1 DUSP1
2.93019071501141e-8 0.45387096728545 0.55 0.414 5.0223468855295e-4 1 CD63
5.69159868307556e-8 0.262188940638195 0.929 0.84 9.7554001427915e-4 1 TRDC
5.73575570720383e-8 0.496778318724202 0.269 0.151 9.8310852821473e-4 1 UPP1
5.9906355278128e-8 0.536831714205104 0.32 0.196 0.00102679492946711 1 C17orf49
6.49032861027061e-8 0.306705616696568 0.785 0.668 0.00111244232380038 1 TRGC1
8.9819388799527e-8 0.44218465863751 0.525 0.397 0.00153950432402389 1 APOBEC3G
9.56704122741008e-8 0.481214436157743 0.456 0.338 0.00163979086637809 1 DYNLL1
1.11513207696644e-7 0.52675054917374 0.282 0.166 0.00191133637992048 1 CDK2AP2
2.22965952352639e-7 0.45712465496494 0.466 0.342 0.00382163642332423 1 MT2A
2.3191069705861e-7 -0.496764672138508 0.2 0.318 0.00397494934758458 1 CD27
2.61755008796328e-7 -0.404073982052953 0.783 0.824 0.00448648085076905 1 KLRB1
3.42583955459991e-7 -0.52086126085226 0.273 0.389 0.00587188899658425 1 CCNL1
3.929855467467e-7 -0.635331156290153 0.103 0.195 0.00673577227123843 1 PHACTR2
4.41125236549941e-7 0.370642353744578 0.623 0.505 0.00756088655446599 1 COX6C
5.32252755495748e-7 0.38625472968466 0.596 0.477 0.00912281222919712 1 UQCR11
5.88133360170727e-7 0.41025806624446 0.561 0.445 0.0100806057933263 1 COX5B
6.31362142868517e-7 0.357280078519428 0.559 0.438 0.0108215471287664 1 DBI
6.46567720491016e-7 0.271886871357367 0.841 0.786 0.011082170729216 1 GZMM
6.47637112359169e-7 0.27774911571481 0.854 0.773 0.0111005001058362 1 ARHGDIB
8.0841456060189e-7 0.508103271976431 0.295 0.191 0.0138562255687164 1 IFITM1
9.83268299423919e-7 0.298366319435049 0.806 0.728 0.016853218652126 1 CORO1A
1.10313396404612e-6 0.283443677945583 0.812 0.714 0.0189077161437505 1 KLRD1
1.40927759378352e-6 0.378231907444784 0.541 0.431 0.0241550179574496 1 SEC61B
1.41550579454134e-6 0.412211962080965 0.343 0.226 0.0242617693184386 1 DOK2
1.52594776264848e-6 0.345111151250602 0.484 0.363 0.0261547446517949 1 GLRX
1.6274509165308e-6 0.332641030467195 0.649 0.523 0.027894508709338 1 PSMA7
2.09772437733299e-6 0.374163842730639 0.436 0.328 0.0359549958274875 1 COX7B
2.10370521942714e-6 0.300600724203011 0.649 0.537 0.0360575074609811 1 S100A11
2.3913723131534e-6 -0.455615280446074 0.36 0.471 0.0409881214474492 1 HNRNPU
2.66405684282532e-6 -0.493230451728781 0.15 0.247 0.045661934286026 1 SATB1
2.84215020070305e-6 0.469811747228842 0.282 0.184 0.0487144544400502 1 PPP1R18
2.89029840035536e-6 0.492118043846991 0.198 0.113 0.0495397145820908 1 DPY30
3.70393199381183e-6 -0.431792718565738 0.343 0.45 0.0634853943739348 1 SRRM2
4.31022062178177e-6 0.411504734727068 0.404 0.296 0.0738771814573395 1 POMP
5.66364536166124e-6 0.361202974991578 0.385 0.275 0.0970748814988737 1 MICOS10
8.95501163426251e-6 0.266197179196918 0.727 0.623 0.153488899411259 1 RAP1B
9.14294826626294e-6 -0.491275118451344 0.263 0.37 0.156710133283747 1 CD69
1.26962098209042e-5 0.283373641085029 0.568 0.451 0.217613036330297 1 ITGB2
1.42579965234139e-5 -0.360905359526934 0.657 0.728 0.244382060411314 1 CXCR4
1.48250056835119e-5 -0.491657359547635 0.137 0.224 0.254100597415394 1 TRA2A
1.80314777118754e-5 0.340271205251979 0.507 0.394 0.309059527981544 1 CCND3
1.88382266258547e-5 -0.341771183045874 0.5 0.587 0.322887204367149 1 ZFAS1
2.0750439935749e-5 0.361444547730776 0.531 0.439 0.355662540498739 1 PLAC8
2.18695856988649e-5 0.26625861356884 0.727 0.629 0.374844698878545 1 CD99
2.30018982346026e-5 0.337421834385798 0.433 0.327 0.394252535741088 1 NDUFC2
2.37921230454668e-5 -0.413130802590526 0.31 0.397 0.407796988999301 1 NAP1L1
2.52317908484879e-5 0.380814480989609 0.544 0.438 0.432472895143083 1 LY6E
2.60413177382796e-5 0.414858856215715 0.245 0.16 0.446348186034112 1 CAPNS1
2.6211875378283e-5 -0.263422013443907 0.778 0.793 0.44927154398377 1 ARL4C
2.78663071455019e-5 0.278592909264579 0.674 0.595 0.477628504473903 1 RAC2
2.81543225779136e-5 -0.426829107433476 0.169 0.262 0.482565088985439 1 ANKRD11
2.89256779593867e-5 -0.373081704221744 0.177 0.267 0.495786120223888 1 PARP8
2.95259127201325e-5 0.290820394357998 0.592 0.482 0.506074144023072 1 NDUFA13
3.01988692862886e-5 0.327349298194068 0.426 0.324 0.517608619566987 1 NDUFB7
3.28279265288035e-5 -0.357885201445289 0.045 0.103 0.562670660703692 1 TAF3
3.47524208203499e-5 -0.445547582818979 0.106 0.183 0.595656492860797 1 CLDND1
3.68319721274776e-5 -0.399468736535065 0.065 0.131 0.631300002264966 1 EIF2AK2
3.81098863691605e-5 0.422332362398571 0.254 0.17 0.653203452367412 1 CTSD
3.98152645606023e-5 -0.372297924860496 0.051 0.111 0.682433634568723 1 JAML
4.76899970859715e-5 -0.402495173522489 0.099 0.175 0.817406550053551 1 TRAT1
5.44193539178842e-5 -0.429425781478763 0.054 0.112 0.932747726152534 1 AC044849.1
5.50738692517817e-5 -0.508694344039545 0.12 0.195 0.943966118975539 1 MCUB
5.52902127567882e-5 0.359344030832833 0.559 0.459 0.94767424665135 1 C12orf57
5.69630371781475e-5 0.400150712254175 0.305 0.212 0.976346457233447 1 SSBP4
6.22280002020468e-5 0.36159233378807 0.184 0.111 1 1 GNPTAB
6.4495775424181e-5 -0.449482252369963 0.079 0.144 1 1 PAG1
6.46417045920919e-5 0.309874669071844 0.348 0.251 1 1 TAF10
6.52760591895383e-5 -0.409058660199269 0.307 0.399 1 1 RORA
6.708764904715e-5 0.352728431943937 0.552 0.47 1 1 EFHD2
6.97374187769657e-5 0.276646105850503 0.496 0.398 1 1 NDUFB2
7.84940917517917e-5 0.297138604136357 0.613 0.525 1 1 CD7
8.28664811092242e-5 0.336670653689678 0.482 0.387 1 1 NDUFA1
8.40021189960152e-5 0.336155019683873 0.377 0.282 1 1 NDUFA12
8.59434178532143e-5 0.298183324792828 0.55 0.47 1 1 CD53
8.67232005246634e-5 0.419938589685187 0.167 0.099 1 1 ITPA
9.22359172887631e-5 -0.351276725746818 0.057 0.115 1 1 TENT5C
9.38324914701041e-5 0.344176826715537 0.186 0.113 1 1 S1PR5
9.57450031688771e-5 0.300755271442966 0.592 0.506 1 1 COX6B1
9.5867273856208607e-05 -0.463958311221586 0.098 0.164 1 1 CDK13
1.0190425917151e-4 -0.313354041917487 0.346 0.441 1 1 CD74
1.1648153973992e-4 0.332496023326007 0.337 0.246 1 1 ANXA6
1.2461354277441e-4 0.290943700505076 0.416 0.32 1 1 GNG5
1.2554156607095e-4 -0.389121317685323 0.166 0.243 1 1 NSD3
1.2733684667281e-4 0.364235890075824 0.246 0.168 1 1 NAA38
1.3003877419914e-4 -0.394466959093743 0.198 0.279 1 1 EPB41
1.3067383599344e-4 -0.400781429700622 0.186 0.267 1 1 FNBP1
1.3165041768132e-4 -0.371092266111672 0.096 0.164 1 1 CDC14A
1.3432327248418e-4 0.291811695849196 0.398 0.312 1 1 ATP5MF
1.3527748135071e-4 -0.348010765892045 0.351 0.437 1 1 LEPROTL1
1.4326163558232e-4 -0.393851743837671 0.252 0.34 1 1 STK17B
1.5196616244337e-4 0.342185412065236 0.39 0.299 1 1 ATP6V1F
1.5378870617766e-4 0.310059613972406 0.255 0.172 1 1 CYTOR
1.5537036094942e-4 0.349896598046061 0.473 0.383 1 1 C12orf75
1.597397707138e-4 -0.32596507312752 0.483 0.555 1 1 PABPC1
1.655632706588e-4 0.304517414603546 0.442 0.35 1 1 PLEK
1.6977457491339e-4 -0.37012351841603 0.054 0.108 1 1 CPNE2
1.7277242456792e-4 0.278587176374037 0.53 0.434 1 1 RHOA
1.9009895171118e-4 0.256913754503402 0.432 0.328 1 1 TYROBP
1.9168439043044e-4 0.338405780767816 0.109 0.056 1 1 DDX39A
1.9345552125143e-4 0.337170780872898 0.326 0.242 1 1 SCP2
2.0436537193032e-4 0.411831983136257 0.132 0.073 1 1 STARD3NL
2.2601078795657e-4 0.465451953850657 0.222 0.155 1 1 CD320
2.2679928647746e-4 0.299469328137548 0.201 0.128 1 1 IFI27L2
2.4470357298342e-4 -0.354070653148675 0.147 0.224 1 1 ERN1
2.462882031569e-4 0.321683972353566 0.351 0.267 1 1 CCDC107
2.5465307319684e-4 0.257155282735295 0.558 0.463 1 1 PARK7
2.7113489014805e-4 0.320512735599276 0.212 0.14 1 1 MRPS12
2.9057192640868e-4 0.36160212101794 0.157 0.093 1 1 TMEM173
3.0846001657767e-4 -0.37835629664552 0.16 0.234 1 1 TTC39C
3.7164823804049e-4 0.271597169686953 0.292 0.21 1 1 SH3KBP1
3.9418024517273e-4 0.286694867385473 0.381 0.286 1 1 POLR2L
4.0484249312113e-4 -0.385380741975654 0.105 0.167 1 1 PDE3B
4.0904662047218e-4 0.371813907712134 0.171 0.109 1 1 TBX21
4.1202038271436e-4 -0.274400387628013 0.523 0.59 1 1 ETS1
4.1394284817809e-4 -0.381877619932408 0.266 0.34 1 1 DDX3X
4.1435085066104e-4 -0.414899866219718 0.137 0.207 1 1 CDKN1B
4.5041079248253e-4 -0.314606413262943 0.387 0.469 1 1 FAM107B
5.0738231869237e-4 0.282480906256674 0.436 0.36 1 1 PPP1CA
5.1354563261105e-4 0.330115785138312 0.262 0.186 1 1 APMAP
5.2055442627737e-4 0.260314947528276 0.394 0.302 1 1 TBC1D10C
5.347053891478e-4 0.313804849035743 0.297 0.223 1 1 MRPL51
5.7507390979115e-4 -0.393405795170324 0.232 0.304 1 1 CEBPD
5.922661870372e-4 -0.269783941562949 0.571 0.622 1 1 EEF2
5.93428282323e-4 -0.3791868596526 0.523 0.585 1 1 NEAT1
6.0745835329893e-4 -0.377345868609989 0.154 0.226 1 1 ZC3HAV1
6.43840958245e-4 0.366400390108746 0.314 0.238 1 1 NOP10
6.9158348324723e-4 -0.311901511700443 0.15 0.22 1 1 EML4
6.9492889888665e-4 0.347344232991381 0.123 0.071 1 1 GBP1
7.3530616176588e-4 0.319171778136098 0.146 0.091 1 1 TXNDC17
7.6015817440393e-4 0.347138737383609 0.33 0.256 1 1 ORAI1
7.7452808347058e-4 0.289653743746716 0.348 0.275 1 1 COPS9
8.5775904688025e-4 0.299253190969367 0.336 0.258 1 1 LMAN2
8.6164263408299e-4 0.373693191346796 0.169 0.109 1 1 STMN1
8.6984041279179e-4 -0.264330297012957 0.381 0.459 1 1 IRF1
8.7053753392621e-4 -0.341045949797236 0.147 0.211 1 1 PBXIP1
8.7951770535118e-4 -0.358809592987298 0.323 0.398 1 1 CD44
8.9870503294028e-4 0.355649927782716 0.2 0.136 1 1 ABI3
9.3589553947896e-4 -0.340843935334822 0.098 0.155 1 1 NIN
9.702553563688e-4 -0.363168529214376 0.351 0.414 1 1 CDC42SE2
9.7659622800506e-4 0.324310796506078 0.144 0.089 1 1 FGR
9.8352615895765e-4 0.289235122395998 0.201 0.138 1 1 RNF181
9.9298317743227e-4 0.319491705563822 0.116 0.067 1 1 TTC38
0.00100501867398353 0.291045930046472 0.322 0.244 1 1 SPN
0.00104399332960414 -0.339976220522239 0.217 0.295 1 1 RSL1D1
0.00104501838422873 0.305588827138889 0.203 0.138 1 1 ITGB1BP1
0.00106839570285858 0.25399454502623 0.15 0.092 1 1 CCDC25
0.00110134131739197 0.303160393037244 0.339 0.262 1 1 CARD16
0.00111387340388277 0.265526428897493 0.203 0.139 1 1 FBXW5
0.00112647209894498 -0.335597112474708 0.093 0.15 1 1 ATR
0.00115691207076997 -0.285864621773884 0.184 0.256 1 1 KMT2A
0.00116007048086254 -0.330811222331753 0.14 0.206 1 1 DNAJB1
0.00120090007014547 -0.347599909501704 0.099 0.155 1 1 ZNF652
0.001211550389906 0.321821899791226 0.201 0.139 1 1 TWF2
0.00124090183189108 -0.325151965927174 0.248 0.326 1 1 GCC2
0.00130731277624221 0.251707543949286 0.333 0.258 1 1 DDT
0.00139442552282244 0.26765824037786 0.238 0.167 1 1 RHOC
0.00148420248187517 -0.403879479546687 0.195 0.259 1 1 CHD2
0.00156421651473508 -0.396366017984769 0.086 0.138 1 1 GPR171
0.00165203084457337 0.296241804896622 0.232 0.167 1 1 NBDY
0.00167371870863206 -0.355915778142809 0.084 0.135 1 1 CDK12
0.00169085664150367 0.25984234142432 0.261 0.194 1 1 MRPL41
0.00170214788050292 0.279997534338983 0.14 0.088 1 1 MRPL36
0.0017116547972649 -0.32257397717635 0.147 0.21 1 1 KANSL1
0.00173806732065379 0.260462744319017 0.118 0.069 1 1 ORMDL2
0.00175787279921953 -0.331853185450562 0.062 0.108 1 1 RAD50
0.0018543801853166 0.293669757208159 0.123 0.075 1 1 UNC50
0.00190673824020278 0.29671712700101 0.407 0.344 1 1 ATP5MD
0.00193126802466517 -0.266211743334872 0.064 0.111 1 1 ZNF506
0.00194458110323504 0.290347938908518 0.183 0.124 1 1 NDUFB6
0.00195778268813626 0.32035017693227 0.113 0.068 1 1 ZYX
0.00198872089585746 -0.363687640865377 0.16 0.222 1 1 TTC3
0.00212286819607278 0.271022794785386 0.356 0.278 1 1 MAP2K2
0.00215212333829329 0.282108016744741 0.266 0.196 1 1 BSG
0.00226413001267029 -0.365831385862658 0.068 0.112 1 1 SLCO3A1
0.00230006639073459 0.295821498074777 0.144 0.093 1 1 GET3
0.00234560826174858 0.28463217400306 0.367 0.299 1 1 IFI16
0.00235082082135533 0.272220338169922 0.356 0.283 1 1 UBE2L3
0.00239207434974786 0.252917665631683 0.473 0.407 1 1 BIN2
0.00262674915230292 -0.318868672115949 0.476 0.539 1 1 SF1
0.00271252080111172 -0.314570243718326 0.139 0.198 1 1 BTG2
0.00284969571154766 0.322284134766424 0.123 0.077 1 1 ATOX1
0.00285145585375308 -0.276465628986569 0.47 0.525 1 1 EIF4A2
0.00287875325160521 -0.310018410163625 0.137 0.195 1 1 NIPBL
0.00293389515652262 0.261512409774557 0.108 0.064 1 1 PSMD1
0.00294114108543749 0.302155255739899 0.215 0.158 1 1 POLR2F
0.0031620445059871 -0.306528346743456 0.067 0.109 1 1 SINHCAF
0.00318474907681072 -0.25059143094019 0.416 0.49 1 1 TRAC
0.003449284508909 0.302427511456007 0.112 0.069 1 1 GRHPR
0.00357717793765675 0.267291213777042 0.354 0.288 1 1 VAMP5
0.00364190184897702 0.25678465846067 0.414 0.346 1 1 DHRS7
0.00364338515984991 -0.329940253740389 0.211 0.271 1 1 PSIP1
0.00382834685939935 -0.293452947825994 0.061 0.101 1 1 RIF1
0.00400444404925997 -0.2781519963421 0.194 0.258 1 1 ODF2L
0.00401835939966131 -0.351271792131544 0.147 0.202 1 1 TCF7
0.004106611008696 -0.333947997194213 0.227 0.29 1 1 SLC38A1
0.00421130879810321 -0.373103365012891 0.069 0.111 1 1 NUTM2B-AS1
0.00428999590572621 -0.309879932047426 0.133 0.188 1 1 TRADD
0.00435086007153839 -0.276973314927168 0.218 0.283 1 1 CSNK1A1
0.00435267470506757 -0.27440647452385 0.258 0.328 1 1 EIF2S3
0.00469310358489217 -0.285035146078691 0.239 0.302 1 1 CEBPB
0.00481321532323063 -0.315877638644451 0.115 0.166 1 1 NORAD
0.00494208209396705 -0.288675460663101 0.069 0.112 1 1 TTC37
0.00494302510960773 0.270403344290427 0.125 0.08 1 1 PTPRE
0.00511989223225008 -0.270068471696155 0.336 0.414 1 1 MPHOSPH8
0.00519424084030248 0.288833473213757 0.316 0.251 1 1 GIMAP5
0.00521876027109974 -0.325744497767059 0.214 0.274 1 1 CNN2
0.00523768516097654 -0.405692750897611 0.184 0.239 1 1 CASP8
0.00548431740508798 0.270120202307755 0.101 0.061 1 1 ATP6AP1
0.00553826411100787 -0.276115028719774 0.227 0.291 1 1 CNOT6L
0.00559693751694094 -0.254495098476103 0.142 0.198 1 1 DOCK8
0.00560073168112556 -0.344147432315406 0.126 0.176 1 1 ZBTB16
0.00570285452225116 0.261743857268452 0.324 0.263 1 1 PSMA6
0.00594835738946968 -0.34454258865165 0.081 0.124 1 1 NPDC1
0.00595322340733326 -0.333445883376112 0.112 0.159 1 1 COTL1
0.00596698269014868 -0.291956906645881 0.118 0.167 1 1 FNBP4
0.00603541300380036 -0.326173148360416 0.072 0.112 1 1 HUWE1
0.00626744412142101 0.271125786539284 0.133 0.088 1 1 EBP
0.00647043095958822 0.263804656770057 0.222 0.168 1 1 RHOG
0.00661553759706899 0.29815471841532 0.181 0.131 1 1 ADRM1
0.00678215720284739 -0.345588920277221 0.174 0.227 1 1 NFKBIA
0.0068211252403622 0.276111162017376 0.181 0.132 1 1 ITGB7
0.00691663682691935 0.262345959438555 0.212 0.158 1 1 ZNF428
0.00692375543411693 0.267410722780321 0.115 0.073 1 1 MGAT1
0.00697589294846264 0.274968136380486 0.149 0.101 1 1 GTF2H5
0.00706316115231907 0.279028976529952 0.33 0.275 1 1 NDUFB4
0.0074156665055578 -0.337298182174192 0.204 0.262 1 1 B4GALT1
0.00751603234261785 0.286330176563366 0.2 0.151 1 1 RTF2
0.00758340393552559 -0.283952067956369 0.136 0.19 1 1 POLR2J3
0.00822416050470772 -0.281817811678856 0.299 0.358 1 1 KLF3
0.00854767458595511 0.265418779948446 0.105 0.067 1 1 CCS
0.00855001472812566 0.262583370878905 0.177 0.128 1 1 GLIPR2
0.00865909946842982 -0.256150444804664 0.269 0.33 1 1 DDX6
0.00896117889743811 0.262185693097496 0.197 0.15 1 1 JPT1
0.00963516685294289 -0.256697825942797 0.388 0.439 1 1 HNRNPC
1.2566080347640098e-120 3.05828123405399 0.69 0.011 2.15382617158551e-116 2 GNG11
2.65147928606423e-81 3.12651689807731 0.793 0.033 4.544635496314099e-77 2 NRGN
1.3270322948189699e-50 3.32648485501912 0.724 0.051 2.27453335331972e-46 2 PPBP
8.48840726090027e-45 2.13065112558474 0.379 0.013 1.45491300451831e-40 2 RGS18
2.6590695262729597e-44 1.79824962508746 0.379 0.013 4.557645168031849e-40 2 CAVIN2
7.740840196886149e-43 2.38712087797411 0.448 0.02 1.32678000974629e-38 2 GP1BB
1.38140656155331e-41 2.36056534641406 0.448 0.021 2.36773084650237e-37 2 PF4
1.0926011044086e-34 1.16560835418669 0.172 0.002 1.8727182929563497e-30 2 F13A1
1.4147338064789498e-34 1.02070523558235 0.172 0.002 2.4248537443049097e-30 2 MYL9
5.65430147396988e-34 0.747153379674261 0.103 0 9.69147272638437e-30 2 ENKUR
2.2316440722976498e-30 1.38206143319226 0.207 0.005 3.82503793991818e-26 2 TUBB1
1.37703530797176e-25 0.886561545743446 0.138 0.002 2.3602385178635997e-21 2 ACRBP
1.4194292610133299e-25 0.730269555772155 0.103 0.001 2.43290175337685e-21 2 MGLL
1.82945009328186e-22 0.935575599536394 0.138 0.003 3.13567745988511e-18 2 PF4V1
1.5928032548888098e-20 0.724201692496364 0.103 0.001 2.73006477887941e-16 2 C2orf88
3.79577599585424e-17 1.06282288226749 0.172 0.008 6.50596005689417e-13 2 PRKAR2B
9.20182755800986e-15 1.20097151420932 0.207 0.014 1.57719324344289e-10 2 CLU
1.0978783192755301e-14 0.505362515947381 0.103 0.003 1.88176343923826e-10 2 LAPTM4B
2.02337267900568e-10 1.35441073566359 0.103 0.005 3.46806077181573e-6 2 HIST1H3H
7.417143308282801e-10 0.797278177882114 0.138 0.01 1.27129836303967e-5 2 CD8B
8.79550134197862e-9 1.17555351256406 0.103 0.006 1.5075489300151e-4 2 SPARC
9.8955701701077e-9 0.819657614829881 0.103 0.006 1.6961007271564e-4 2 MISP3
4.54039551886225e-8 0.780847064838263 0.103 0.007 7.7822379193299e-4 2 CCDC120
8.77989651042645e-8 1.0673677904425 0.276 0.049 0.00150487426188709 2 METTL4
1.60886453245849e-7 1.33820603191885 0.103 0.008 0.00275759380863385 2 BEX3
1.88229760521971e-7 0.51218153544036 0.103 0.008 0.00322625809534658 2 ACTN1
2.10883467638946e-7 0.524039751598343 0.103 0.008 0.00361454263533153 2 AC244090.1
7.10713149479849e-7 1.2676605058854 0.241 0.044 0.012181623382084599 2 RPA1
1.37055011784854e-6 1.10971742087068 0.103 0.009 0.023491229019924 2 FCRLB
1.54163869862248e-6 0.586982955716548 0.103 0.009 0.0264236872943892 2 AP4M1
1.58018667380392e-6 0.505760150594002 0.103 0.009 0.0270843995889992 2 AC016065.1
1.59568821288928e-6 0.752383233273933 0.207 0.034 0.0273500959689222 2 HAUS6
2.95088663818683e-6 0.692916432518037 1 0.947 0.0505781969785224 2 FTH1
3.00755700224774e-6 1.06934657991571 0.345 0.089 0.0515495270185262 2 LST1
3.69384937157349e-6 0.57234882421602 0.103 0.01 0.0633125782287696 2 PPP2R3B
3.6990753154524e-6 0.823936126890509 0.172 0.026 0.0634021509068541 2 ORC2
4.42528026789251e-6 0.960230940954735 0.241 0.048 0.0758493037916777 2 TRIM69
7.25493921332952e-6 0.693226530632252 0.138 0.018 0.124349658116468 2 SIPA1L1
7.6979303150241e-6 0.616164811003825 0.103 0.011 0.131942525599513 2 NEO1
8.04095774546554e-6 0.569129759611947 0.103 0.011 0.137822015757279 2 ZNF134
8.89027082768274e-6 0.612600919156736 0.138 0.018 0.152379241986482 2 ANKAR
8.96362158543069e-6 0.520891412043879 0.103 0.011 0.153636473974282 2 FRMD4B
2.04404209173024e-5 1.16041781992277 0.379 0.114 0.350348814522563 2 ARID4A
2.07903580805546e-5 1.02714832897031 0.276 0.069 0.356346737500705 2 HIST1H2AC
2.39289313390857e-5 0.779891092852479 0.276 0.065 0.410141883151928 2 MAF
2.5608280034749e-5 1.22395211366354 0.276 0.069 0.438925919795597 2 USP48
3.14547642548232e-5 0.520268085461618 0.103 0.012 0.53913465932767 2 TMIGD2
3.20553373289212e-5 0.825443392643252 0.138 0.021 0.549428481817709 2 L3MBTL3
4.5783938583467e-5 0.843201757587284 0.379 0.118 0.784736707320625 2 LARS
4.95942965686745e-5 1.13114429217758 0.241 0.058 0.850046243187081 2 C6orf89
5.10456829344765e-5 0.554857496652896 0.103 0.013 0.874923005496927 2 NRF1
6.11665055692146e-5 0.663850389106458 0.138 0.022 1 2 NSMF
6.26799992455084e-5 0.763463232974071 0.207 0.045 1 2 RIPK1
6.76952797772157e-5 0.652868460210576 0.172 0.032 1 2 SPRYD3
8.21980245129187e-5 0.646683855747938 0.103 0.013 1 2 CCSAP
8.83215385296262e-5 0.666531192224421 0.207 0.045 1 2 RC3H2
9.13247443894991e-5 0.450780970303792 0.103 0.013 1 2 UVSSA
1.2010405665767e-4 0.777533934133548 0.207 0.046 1 2 SWI5
1.2691260210586e-4 0.571094926626798 0.138 0.023 1 2 UGCG
1.2807576747833e-4 1.00179976290919 0.31 0.097 1 2 NCOA4
1.3683163316692e-4 0.732531127429794 0.207 0.048 1 2 CDKN2AIP
1.3846571498107e-4 0.771071539842957 0.172 0.035 1 2 MFSD1
1.410305232725e-4 0.706902884456844 0.138 0.024 1 2 MTERF1
1.4898896991962e-4 0.509332331231201 0.103 0.014 1 2 SLC4A10
1.6753062322306e-4 0.578593549340166 0.138 0.024 1 2 ABCF3
1.7100157664577e-4 1.05730633738114 0.31 0.1 1 2 TLK1
2.071542581593e-4 0.612877076750329 0.103 0.015 1 2 CD36
2.1149727166248e-4 0.683099999062155 0.172 0.036 1 2 LIN37
2.4475728017302e-4 0.640035039707165 0.172 0.036 1 2 FASTKD2
2.6178902545868e-4 0.787148996329987 0.207 0.051 1 2 VIRMA
2.6517599550241e-4 0.605828249623196 0.138 0.025 1 2 LINC00662
2.6599015939252e-4 0.670236735406558 0.138 0.025 1 2 SRRD
3.1145141650235e-4 0.60366616827041 0.172 0.037 1 2 SIDT1
3.2269559268525e-4 0.678899638586546 0.172 0.037 1 2 MLH3
3.5883896319598e-4 0.738839751753123 0.138 0.027 1 2 FURIN
3.6426675085928e-4 0.538892219961796 0.138 0.026 1 2 ZMYM6
3.6677406246107e-4 0.634398923116478 0.207 0.051 1 2 CREB3L2
3.7746147528042e-4 0.586816960042323 0.138 0.026 1 2 NAP1L5
4.1731274458062e-4 0.533961388421492 0.138 0.026 1 2 AVEN
4.2469920501907e-4 0.626603321464195 0.103 0.016 1 2 TSPOAP1
5.2883416188595e-4 0.783094959757468 0.207 0.055 1 2 SNX14
5.342623667805e-4 0.831459511535856 0.483 0.201 1 2 CAMLG
5.7711731045103e-4 0.685282850627568 0.138 0.027 1 2 NAT10
6.4556265954029e-4 0.463756973222503 0.138 0.027 1 2 APAF1
6.7298785722524e-4 0.593928914739649 0.103 0.017 1 2 DIPK2A
7.017491207961e-4 0.480609517222374 0.103 0.017 1 2 THAP4
7.2155346782821e-4 0.452689405244536 0.103 0.017 1 2 FRS2
7.4103019444649e-4 0.834134259799183 0.207 0.058 1 2 AGGF1
7.7818550149876e-4 0.614184757093946 0.172 0.041 1 2 RCAN3
8.5419812598559e-4 0.52988788792372 0.103 0.018 1 2 IGHA1
9.3222809709071e-4 0.494775576624231 0.103 0.018 1 2 ALKBH2
9.3641616756618e-4 0.718034057760517 0.172 0.043 1 2 REV1
9.8788931101833e-4 0.829929746987755 0.172 0.044 1 2 UHRF2
0.00103657474616845 0.72115951010483 0.172 0.043 1 2 RBFA
0.00111768349386618 0.707880272729399 0.138 0.03 1 2 FUCA2
0.0012138172042092 0.668016121194358 0.241 0.074 1 2 DDX1
0.00125710565814562 0.727841584249288 0.172 0.044 1 2 TASOR2
0.0012629554744475 0.504794403342272 0.103 0.018 1 2 ZBTB6
0.00127931906207852 0.511515499943789 0.103 0.018 1 2 MPEG1
0.00134674978439325 0.478628392985424 0.103 0.018 1 2 SBF1
0.00141122673381366 0.712890129731527 0.172 0.045 1 2 MAN1A1
0.00146335237764045 0.345657589346634 0.103 0.018 1 2 SYVN1
0.00160581759670662 0.481557192704851 0.103 0.019 1 2 MYO6
0.00172531054440997 0.670256698174964 0.414 0.172 1 2 SH3GLB1
0.00177188573084664 0.634411456327431 0.172 0.046 1 2 SMG6
0.00189213951845385 0.708707816249107 0.345 0.131 1 2 THUMPD3-AS1
0.00190523427944977 0.620634327965167 0.103 0.02 1 2 PSEN1
0.00197536307100968 0.617330024950673 0.103 0.02 1 2 FAM160A2
0.00199651117417269 0.998078616970214 0.345 0.139 1 2 IDH3G
0.0020374329967974 0.674031228967887 0.379 0.155 1 2 HMGN4
0.00205128950901653 0.638882983062374 0.379 0.156 1 2 ATXN7L3B
0.00208500783298161 0.550881284211736 0.103 0.02 1 2 USP53
0.00213550786542968 0.480242359146371 0.103 0.02 1 2 MFSD5
0.00216117624064371 0.482905838924272 0.103 0.02 1 2 OSER1-DT
0.00222249777306408 0.69967595183628 0.138 0.033 1 2 GTF2H3
0.0024014585472435 0.383992541316619 1 0.897 1 2 H3F3A
0.00242959678313921 1.05328446094206 0.207 0.063 1 2 SF3B4
0.0024995561499693 0.584315476122912 0.103 0.02 1 2 F11R
0.00254345367233051 0.54211994896094 0.103 0.02 1 2 NOP2
0.00257310920355438 0.554280287867627 0.103 0.02 1 2 TXNDC5
0.00258507245462563 0.726898222286608 0.241 0.082 1 2 PSMB5
0.00282197900652905 0.434712177527016 0.103 0.02 1 2 CDK2AP1
0.00311044547377328 0.754433413679594 0.138 0.035 1 2 DDIT3
0.00333643692894711 0.735285352685588 0.172 0.05 1 2 PDGFD
0.00336310226386225 0.595829401809281 0.138 0.034 1 2 IPO8
0.00337300687842164 0.519325407281186 0.103 0.021 1 2 AC027097.1
0.00338745987761613 0.681435859661859 0.379 0.17 1 2 PSMB7
0.00356339578623488 0.620953306264785 0.241 0.083 1 2 PPIH
0.00364546979410974 0.759837203072688 0.207 0.069 1 2 FNIP1
0.00367893338889588 1.05416262475582 0.241 0.088 1 2 HSBP1
0.00378050922012945 0.586565913270142 0.103 0.022 1 2 UMAD1
0.00383148569055562 0.403913721441813 0.103 0.021 1 2 SNAPC3
0.00385673460212042 0.619338987126901 0.31 0.121 1 2 STN1
0.00437059855819098 0.697746086581539 0.172 0.052 1 2 RIT1
0.00443257368016776 0.735050361040259 0.207 0.069 1 2 ITFG2
0.00447403582303402 0.67399318078572 0.241 0.087 1 2 STK24
0.0048473836042454 0.734066678852769 0.138 0.037 1 2 AC108134.3
0.00487353537457464 0.757764739360237 0.207 0.069 1 2 LINC00649
0.00493211371645931 0.461709853553797 0.138 0.035 1 2 IQCB1
0.00503913967490952 -1.03021216216905 0.276 0.484 1 2 SPCS2
0.0051722064033075 0.910628073259841 0.345 0.156 1 2 ABCF1
0.00520798648262385 0.655742385350949 0.103 0.023 1 2 CDKN2C
0.00522596367802648 0.68107010792566 0.207 0.071 1 2 SKA2
0.00534619667238383 0.52587132803709 0.31 0.12 1 2 ILF3
0.00543961652659628 0.608116285655648 0.103 0.023 1 2 LIG1
0.0056050341692339 0.618900368157329 0.172 0.053 1 2 MCRS1
0.00563730931725338 0.582110221110449 0.103 0.023 1 2 SYNE3
0.00564251653660398 0.612135999012918 0.138 0.037 1 2 CNST
0.0056963908874307 0.788060177204949 0.276 0.114 1 2 PSMC1
0.00570262595291352 0.406756164365582 0.103 0.022 1 2 QTRT2
0.00578246149510738 0.57345556551028 0.103 0.023 1 2 PIP5K1C
0.00582740051123592 0.571561465420321 0.483 0.239 1 2 AKNA
0.00585415051681637 0.924187385791827 0.379 0.187 1 2 ACP1
0.00587401835481005 0.682082439059068 0.138 0.038 1 2 EHMT2
0.00590983315652134 0.804396363770931 0.241 0.09 1 2 CITED2
0.00594224484849535 0.381107727289025 0.103 0.022 1 2 MBD6
0.00603723715993198 0.727448807141216 0.241 0.092 1 2 NSRP1
0.00613068677481209 0.81424922725515 0.345 0.15 1 2 S100A8
0.00619428423067474 0.543460392917267 0.138 0.037 1 2 IGHM
0.00630153102378773 0.456935200866426 0.103 0.023 1 2 TCTN3
0.00631124041413735 0.637826175039556 0.172 0.054 1 2 ANK3
0.0063698183299526 0.708336488285773 0.207 0.073 1 2 LUC7L
0.00673908315449337 0.526231020326651 0.172 0.053 1 2 ELK3
0.00675825115257471 0.588062831055817 0.103 0.024 1 2 CRACR2A
0.00682523176297791 0.534684060024943 0.103 0.024 1 2 MS4A6A
0.00685894488433323 0.580666966117525 0.103 0.024 1 2 FBXO4
0.00692682033418066 0.553387605504522 0.103 0.024 1 2 GGA2
0.00707001608833897 0.576455208480948 0.276 0.111 1 2 DEF6
0.00747193994999252 0.658271840208974 0.31 0.133 1 2 CAPZA2
0.00751603308626949 0.561537770746718 0.172 0.054 1 2 KAT5
0.00768743631072519 1.02362508772548 0.103 0.025 1 2 SLC25A12
0.00771195911563205 0.798322578376289 0.552 0.353 1 2 ALOX5AP
0.00776164627198919 0.583712389839011 0.103 0.025 1 2 KMT2E-AS1
0.00780641516414061 0.700993664942306 0.655 0.459 1 2 TAGLN2
0.00803611803333848 0.733615974130598 0.207 0.076 1 2 HIGD1A
0.0081342112767877 0.425069396182155 0.172 0.053 1 2 KAT8
0.00834472906387603 0.780639042113277 0.379 0.193 1 2 PRDM1
0.00862444065102411 0.634990880891241 0.138 0.04 1 2 LTBP4
0.00867022853711378 0.530269570310053 0.138 0.039 1 2 BCL2L12
0.00871448527717514 0.561010914324076 0.414 0.195 1 2 KHDRBS1
0.00873644484642984 0.568664888104029 0.138 0.039 1 2 TIPARP
0.00895580856512585 0.684363812490003 0.138 0.04 1 2 LYRM4
0.00906024229032882 0.706344479449848 0.207 0.073 1 2 CCNY
0.00926371158566653 0.58015713327323 0.138 0.04 1 2 NQO2
0.00949763817776649 0.742269237457187 0.241 0.095 1 2 MIDN
0.0095310624929764 0.48990166903381 0.138 0.039 1 2 ATF2
0.00969690029622703 0.690456040063866 0.207 0.078 1 2 IMPDH2
0.00971697042633675 0.554642985987159 0.103 0.025 1 2 LYN
0.00972443333699838 0.518067245438951 0.241 0.092 1 2 ESF1
0.00989299791154928 0.42812149424582 0.172 0.055 1 2 GPCPD1
