# Supplementary material for: MMR vaccination induces trained immunity via functional and metabolic reprogramming of γδ T cells
Source: J Clin Invest. 2024 Jan 30;134(7):e170848. doi: 10.1172/JCI170848 (PMC10977989; doi:10.1172/JCI170848)
Supplement: Supporting data values [file jci-134-170848-s191.xlsx]

## Sheet: Fig.1B
protein	unadjusted_p_value	FDR	Difference	Fold_change	FClog	plog	Panel
S100A12	0.000762939	0.644531	0.626431	1.54374	0.626431	0.190756	Oncology
PPY	0.00100708	0.644531	1.08121	2.11581	1.08121	0.190756	Oncology
TMPRSS15	0.00268555	0.859375	0.579219	1.49404	0.579219	0.0658173	Oncology
PNLIPRP2	0.00268555	0.859375	0.395625	1.31551	0.395625	0.0658173	Inflammation
BPIFB1	0.0109863	0.997328	0.182894	1.13516	0.182894	0.0011619	Cardiometabolic
IL12B	0.0109863	0.997328	0.17525	1.12916	0.17525	0.0011619	Inflammation
CPA2	0.013092	0.997328	0.334475	1.26092	0.334475	0.0011619	Neurology
PGF	0.013092	0.997328	0.145456	1.10608	0.145456	0.0011619	Inflammation
CD200	0.013092	0.997328	0.162819	1.11947	0.162819	0.0011619	Inflammation
VSTM1	0.0155029	0.997328	0.25775	1.19561	0.25775	0.0011619	Neurology
CALCA	0.0155029	0.997328	0.5485	1.46256	0.5485	0.0011619	Neurology
IRAK1	0.0182495	0.997328	-0.401481	0.757081	-0.401481	0.0011619	Inflammation
GAL	0.0182495	0.997328	0.17405	1.12822	0.17405	0.0011619	Inflammation
CD6	0.0182495	0.997328	0.148287	1.10825	0.148287	0.0011619	Inflammation
CCL25	0.0182495	0.997328	0.226156	1.16971	0.226156	0.0011619	Inflammation
PRDX6	0.0213928	0.997328	-0.148425	0.902235	-0.148425	0.0011619	Oncology
EDIL3	0.0213928	0.997328	0.287569	1.22058	0.287569	0.0011619	Cardiometabolic
MAPK9	0.0213928	0.997328	-0.193125	0.874709	-0.193125	0.0011619	Inflammation
GP2	0.0249634	0.997328	0.216694	1.16207	0.216694	0.0011619	Cardiometabolic
GZMA	0.0249634	0.997328	0.155325	1.11367	0.155325	0.0011619	Inflammation
PXN	0.0289917	0.997328	0.282388	1.21621	0.282388	0.0011619	Neurology
PQBP1	0.0289917	0.997328	0.406275	1.32526	0.406275	0.0011619	Oncology
CST6	0.0289917	0.997328	-0.140637	0.907118	-0.140637	0.0011619	Cardiometabolic
PPP3R1	0.0335388	0.997328	-0.191706	0.87557	-0.191706	0.0011619	Neurology
PLA2G10	0.0335388	0.997328	0.320156	1.24847	0.320156	0.0011619	Neurology
CTRB1	0.0335388	0.997328	0.214681	1.16045	0.214681	0.0011619	Neurology
CCL2	0.0335388	0.997328	0.380238	1.30156	0.380238	0.0011619	Neurology
CCL8	0.0335388	0.997328	0.473037	1.38803	0.473037	0.0011619	Oncology
FAM3B	0.0335388	0.997328	0.232081	1.17453	0.232081	0.0011619	Oncology
NCAM1	0.0335388	0.997328	-0.132337	0.912352	-0.132337	0.0011619	Cardiometabolic
ITGB6	0.0335388	0.997328	0.131656	1.09555	0.131656	0.0011619	Inflammation
IL15	0.0386353	0.997328	0.169294	1.12451	0.169294	0.0011619	Inflammation
FGF19	0.0386353	0.997328	0.497381	1.41165	0.497381	0.0011619	Inflammation
FCGR2B	0.0443115	0.997328	0.358488	1.28208	0.358488	0.0011619	Oncology
KLK14	0.0443115	0.997328	-0.145281	0.904203	-0.145281	0.0011619	Oncology
MARCO	0.0443115	0.997328	-0.106844	0.928617	-0.106844	0.0011619	Cardiometabolic
DKKL1	0.0506592	0.997328	0.155963	1.11416	0.155963	0.0011619	Oncology
ITGAV	0.0506592	0.997328	-0.0794312	0.946431	-0.0794312	0.0011619	Oncology
ITGB7	0.0506592	0.997328	0.139381	1.10143	0.139381	0.0011619	Oncology
GP1BA	0.0506592	0.997328	-0.110981	0.925958	-0.110981	0.0011619	Cardiometabolic
MSMB	0.0506592	0.997328	-0.146725	0.903299	-0.146725	0.0011619	Cardiometabolic
C19orf12	0.0576782	0.997328	0.287156	1.22023	0.287156	0.0011619	Neurology
APBB1IP	0.0576782	0.997328	0.309944	1.23966	0.309944	0.0011619	Oncology
SCG2	0.0576782	0.997328	0.243388	1.18377	0.243388	0.0011619	Oncology
LGALS7_LGALS7B	0.0576782	0.997328	-0.207313	0.866149	-0.207313	0.0011619	Oncology
GHRL	0.0576782	0.997328	-0.280281	0.82343	-0.280281	0.0011619	Cardiometabolic
COMP	0.0576782	0.997328	-0.131469	0.912902	-0.131469	0.0011619	Cardiometabolic
PRTN3	0.0576782	0.997328	0.162975	1.11959	0.162975	0.0011619	Cardiometabolic
CCL20	0.0576782	0.997328	0.759925	1.6934	0.759925	0.0011619	Inflammation
GZMB	0.0576782	0.997328	0.363812	1.28682	0.363812	0.0011619	Inflammation
NELL1	0.0653992	0.997328	0.153356	1.11215	0.153356	0.0011619	Oncology
CD300LF	0.0653992	0.997328	0.103269	1.0742	0.103269	0.0011619	Oncology
PLA2G2A	0.0653992	0.997328	0.298463	1.22983	0.298463	0.0011619	Cardiometabolic
MMP1	0.0653992	0.997328	0.4493	1.36538	0.4493	0.0011619	Inflammation
RAB6A	0.0653992	0.997328	-0.227813	0.853929	-0.227813	0.0011619	Inflammation
LRRC25	0.0739136	0.997328	0.168919	1.12422	0.168919	0.0011619	Oncology
CCN1	0.0739136	0.997328	0.272444	1.20785	0.272444	0.0011619	Oncology
AGRP	0.0739136	0.997328	0.180512	1.13329	0.180512	0.0011619	Inflammation
CTSO	0.0739136	0.997328	0.131375	1.09534	0.131375	0.0011619	Inflammation
TPP1	0.0739136	0.997328	0.150306	1.10981	0.150306	0.0011619	Inflammation
CD177	0.083252	0.997328	0.1249	1.09043	0.1249	0.0011619	Neurology
ADM	0.083252	0.997328	0.140412	1.10222	0.140412	0.0011619	Oncology
STX6	0.083252	0.997328	-0.322663	0.799593	-0.322663	0.0011619	Oncology
HSPG2	0.083252	0.997328	-0.101731	0.931914	-0.101731	0.0011619	Cardiometabolic
CD209	0.083252	0.997328	0.0838437	1.05984	0.0838437	0.0011619	Cardiometabolic
THPO	0.083252	0.997328	0.139431	1.10147	0.139431	0.0011619	Cardiometabolic
SEMA7A	0.083252	0.997328	0.0753	1.05358	0.0753	0.0011619	Cardiometabolic
CCL11	0.083252	0.997328	0.1782	1.13147	0.1782	0.0011619	Inflammation
STC2	0.0934448	0.997328	0.168344	1.12377	0.168344	0.0011619	Neurology
IL12A_IL12B	0.0934448	0.997328	0.316481	1.24529	0.316481	0.0011619	Oncology
DPEP2	0.0934448	0.997328	0.1516	1.1108	0.1516	0.0011619	Oncology
SCGN	0.0934448	0.997328	0.172581	1.12707	0.172581	0.0011619	Inflammation
SIGLEC1	0.0934448	0.997328	0.167275	1.12294	0.167275	0.0011619	Inflammation
FGR	0.104584	0.997328	0.256031	1.19419	0.256031	0.0011619	Neurology
CREG1	0.104584	0.997328	0.166744	1.12252	0.166744	0.0011619	Oncology
RRM2B	0.104584	0.997328	-0.277044	0.82528	-0.277044	0.0011619	Oncology
LILRB5	0.104584	0.997328	-0.14525	0.904223	-0.14525	0.0011619	Cardiometabolic
GZMH	0.104584	0.997328	0.198925	1.14784	0.198925	0.0011619	Cardiometabolic
NCF2	0.104584	0.997328	0.491325	1.40574	0.491325	0.0011619	Inflammation
CXCL9	0.104584	0.997328	0.443719	1.36011	0.443719	0.0011619	Inflammation
CSF1	0.104584	0.997328	0.1373	1.09984	0.1373	0.0011619	Inflammation
OSCAR	0.104584	0.997328	0.120825	1.08736	0.120825	0.0011619	Inflammation
CCL4	0.104584	0.997328	0.252825	1.19154	0.252825	0.0011619	Inflammation
FEN1	0.114708	0.997328	0.356456	1.28028	0.356456	0.0011619	Oncology
CLSTN1	0.116669	0.997328	0.183906	1.13596	0.183906	0.0011619	Neurology
PHOSPHO1	0.116669	0.997328	-0.150663	0.900837	-0.150663	0.0011619	Neurology
DNMBP	0.116669	0.997328	-0.279737	0.823741	-0.279737	0.0011619	Neurology
NDRG1	0.116669	0.997328	0.141706	1.10321	0.141706	0.0011619	Neurology
PRL	0.116669	0.997328	0.398119	1.31779	0.398119	0.0011619	Neurology
TCL1A	0.116669	0.997328	0.189419	1.1403	0.189419	0.0011619	Neurology
LTBP3	0.116669	0.997328	0.158231	1.11592	0.158231	0.0011619	Oncology
SFTPA2	0.116669	0.997328	0.130688	1.09482	0.130688	0.0011619	Oncology
CD55	0.116669	0.997328	-0.0468375	0.968056	-0.0468375	0.0011619	Cardiometabolic
GH1	0.116669	0.997328	-1.02952	0.489874	-1.02952	0.0011619	Cardiometabolic
MNDA	0.116669	0.997328	0.4285	1.34583	0.4285	0.0011619	Cardiometabolic
CDH17	0.116669	0.997328	0.214188	1.16005	0.214188	0.0011619	Cardiometabolic
BTN2A1	0.116669	0.997328	0.105206	1.07565	0.105206	0.0011619	Inflammation
CCL3	0.116669	0.997328	0.211338	1.15776	0.211338	0.0011619	Inflammation
KLRB1	0.116669	0.997328	0.104794	1.07534	0.104794	0.0011619	Inflammation
ECE1	0.12973	0.997328	0.188744	1.13977	0.188744	0.0011619	Neurology
FURIN	0.12973	0.997328	0.285581	1.2189	0.285581	0.0011619	Oncology
DCTN2	0.12973	0.997328	-0.472637	0.720646	-0.472637	0.0011619	Oncology
DEFB4A_DEFB4B	0.12973	0.997328	0.4009	1.32033	0.4009	0.0011619	Oncology
EPHA2	0.12973	0.997328	0.14505	1.10577	0.14505	0.0011619	Oncology
CDHR2	0.12973	0.997328	0.144931	1.10568	0.144931	0.0011619	Oncology
GNE	0.12973	0.997328	-0.230588	0.852288	-0.230588	0.0011619	Oncology
HS6ST1	0.12973	0.997328	-0.167225	0.890554	-0.167225	0.0011619	Oncology
LPCAT2	0.12973	0.997328	0.134969	1.09807	0.134969	0.0011619	Oncology
CTRC	0.12973	0.997328	0.16965	1.12479	0.16965	0.0011619	Inflammation
TBC1D5	0.12973	0.997328	-0.37705	0.77001	-0.37705	0.0011619	Inflammation
CD34	0.133665	0.997328	0.0826063	1.05893	0.0826062	0.0011619	Neurology
CLEC11A	0.14386	0.997328	0.287262	1.22032	0.287262	0.0011619	Neurology
PTS	0.14386	0.997328	0.2316	1.17414	0.2316	0.0011619	Neurology
CD63	0.14386	0.997328	-0.291094	0.817282	-0.291094	0.0011619	Neurology
GUCA2A	0.14386	0.997328	0.102481	1.07362	0.102481	0.0011619	Neurology
SERPINB9	0.14386	0.997328	-0.141506	0.906572	-0.141506	0.0011619	Neurology
VNN2	0.14386	0.997328	0.1839	1.13595	0.1839	0.0011619	Oncology
ARHGAP25	0.14386	0.997328	0.1703	1.12529	0.1703	0.0011619	Oncology
CD300E	0.14386	0.997328	0.114669	1.08273	0.114669	0.0011619	Oncology
LAG3	0.14386	0.997328	0.22305	1.1672	0.22305	0.0011619	Oncology
IGSF3	0.14386	0.997328	0.181487	1.13405	0.181487	0.0011619	Oncology
CTSH	0.14386	0.997328	0.142725	1.10399	0.142725	0.0011619	Cardiometabolic
REG1B	0.14386	0.997328	0.293981	1.22602	0.293981	0.0011619	Cardiometabolic
SPARCL1	0.14386	0.997328	-0.0859063	0.942192	-0.0859063	0.0011619	Cardiometabolic
PRSS27	0.14386	0.997328	0.0967313	1.06935	0.0967313	0.0011619	Cardiometabolic
AMY2B	0.14386	0.997328	0.0779062	1.05549	0.0779062	0.0011619	Cardiometabolic
CEBPB	0.14386	0.997328	0.248481	1.18796	0.248481	0.0011619	Cardiometabolic
ADGRE2	0.14386	0.997328	0.127656	1.09252	0.127656	0.0011619	Inflammation
FLT3LG	0.14386	0.997328	0.0755062	1.05373	0.0755062	0.0011619	Inflammation
DECR1	0.14386	0.997328	-0.442	0.736113	-0.442	0.0011619	Inflammation
NMNAT1	0.159058	0.997328	0.211394	1.15781	0.211394	0.0011619	Neurology
GPKOW	0.159058	0.997328	0.1379	1.1003	0.1379	0.0011619	Neurology
CTSS	0.159058	0.997328	0.0968	1.0694	0.0968	0.0011619	Neurology
TARBP2	0.159058	0.997328	-0.422963	0.745891	-0.422963	0.0011619	Neurology
DARS	0.159058	0.997328	-0.411494	0.751845	-0.411494	0.0011619	Neurology
AMIGO2	0.159058	0.997328	0.124988	1.0905	0.124988	0.0011619	Oncology
PDCD1LG2	0.159058	0.997328	0.115363	1.08325	0.115363	0.0011619	Oncology
RTBDN	0.159058	0.997328	0.203712	1.15166	0.203712	0.0011619	Oncology
AIFM1	0.159058	0.997328	-0.493106	0.710494	-0.493106	0.0011619	Oncology
TACSTD2	0.159058	0.997328	-0.0597	0.959464	-0.0597	0.0011619	Oncology
GALNT10	0.159058	0.997328	0.210462	1.15706	0.210462	0.0011619	Oncology
CD93	0.159058	0.997328	-0.0998312	0.933142	-0.0998313	0.0011619	Cardiometabolic
ART3	0.159058	0.997328	-0.0907	0.939067	-0.0907	0.0011619	Cardiometabolic
IFNG	0.159058	0.997328	0.663475	1.58389	0.663475	0.0011619	Inflammation
LGALS9	0.159058	0.997328	0.156963	1.11494	0.156963	0.0011619	Inflammation
CLEC4G	0.159058	0.997328	0.134931	1.09804	0.134931	0.0011619	Inflammation
ERBB3	0.159058	0.997328	0.0899812	1.06436	0.0899812	0.0011619	Inflammation
CD160	0.159058	0.997328	0.129519	1.09393	0.129519	0.0011619	Inflammation
IL32	0.159058	0.997328	0.081625	1.05821	0.081625	0.0011619	Inflammation
CD22	0.159058	0.997328	0.0969562	1.06951	0.0969562	0.0011619	Inflammation
FCAR	0.159058	0.997328	0.106088	1.07631	0.106088	0.0011619	Inflammation
KRT5	0.175354	0.997328	-0.246969	0.842665	-0.246969	0.0011619	Neurology
CST5	0.175354	0.997328	0.151994	1.1111	0.151994	0.0011619	Neurology
CLEC14A	0.175354	0.997328	-0.0977875	0.934465	-0.0977875	0.0011619	Neurology
CES3	0.175354	0.997328	0.1774	1.13084	0.1774	0.0011619	Oncology
DAB2	0.175354	0.997328	-0.467275	0.72333	-0.467275	0.0011619	Oncology
MAVS	0.175354	0.997328	-0.386037	0.765228	-0.386037	0.0011619	Oncology
HAO1	0.175354	0.997328	0.21465	1.16042	0.21465	0.0011619	Oncology
VEGFC	0.175354	0.997328	0.216938	1.16226	0.216938	0.0011619	Oncology
UXS1	0.175354	0.997328	0.267775	1.20395	0.267775	0.0011619	Oncology
AMY2A	0.175354	0.997328	0.109794	1.07907	0.109794	0.0011619	Cardiometabolic
LBP	0.175354	0.997328	0.159013	1.11652	0.159013	0.0011619	Cardiometabolic
LRMP	0.175354	0.997328	-0.41845	0.748228	-0.41845	0.0011619	Cardiometabolic
MAP2K6	0.175354	0.997328	-0.446937	0.733598	-0.446937	0.0011619	Inflammation
FCRL6	0.175354	0.997328	-0.0445313	0.969605	-0.0445313	0.0011619	Inflammation
PPP1R9B	0.175354	0.997328	-0.362631	0.777745	-0.362631	0.0011619	Inflammation
TRIM5	0.175354	0.997328	-0.327663	0.796826	-0.327663	0.0011619	Inflammation
NEFL	0.19281	0.997328	0.144856	1.10562	0.144856	0.0011619	Neurology
SIGLEC5	0.19281	0.997328	0.172288	1.12684	0.172288	0.0011619	Neurology
NPM1	0.19281	0.997328	0.351775	1.27613	0.351775	0.0011619	Neurology
MFGE8	0.19281	0.997328	0.185062	1.13687	0.185062	0.0011619	Neurology
AMBP	0.19281	0.997328	-0.061925	0.957985	-0.061925	0.0011619	Oncology
CPVL	0.19281	0.997328	0.114231	1.0824	0.114231	0.0011619	Oncology
EPS8L2	0.19281	0.997328	-0.0651812	0.955825	-0.0651812	0.0011619	Oncology
GALNT7	0.19281	0.997328	0.139819	1.10177	0.139819	0.0011619	Oncology
GCNT1	0.19281	0.997328	0.153756	1.11246	0.153756	0.0011619	Oncology
VWA1	0.19281	0.997328	0.147119	1.10736	0.147119	0.0011619	Oncology
SIRPA	0.19281	0.997328	-0.0708437	0.952081	-0.0708437	0.0011619	Cardiometabolic
SPINT2	0.19281	0.997328	0.12035	1.087	0.12035	0.0011619	Inflammation
LY75	0.19281	0.997328	0.0992813	1.07124	0.0992813	0.0011619	Inflammation
CCL28	0.19281	0.997328	-0.173394	0.886754	-0.173394	0.0011619	Inflammation
CRLF1	0.19281	0.997328	0.102962	1.07398	0.102962	0.0011619	Inflammation
LAMP3	0.19281	0.997328	0.112187	1.08087	0.112187	0.0011619	Inflammation
PDLIM7	0.19281	0.997328	-0.532375	0.691416	-0.532375	0.0011619	Inflammation
SCG3	0.19281	0.997328	0.0606937	1.04297	0.0606937	0.0011619	Inflammation
CLEC4D	0.19281	0.997328	0.271987	1.20747	0.271987	0.0011619	Inflammation
MATN2	0.19281	0.997328	0.0948125	1.06793	0.0948125	0.0011619	Inflammation
TBC1D17	0.211426	0.997328	0.255588	1.19382	0.255588	0.0011619	Neurology
AHSP	0.211426	0.997328	0.235338	1.17718	0.235338	0.0011619	Neurology
TDRKH	0.211426	0.997328	-0.414431	0.750315	-0.414431	0.0011619	Neurology
MITD1	0.211426	0.997328	-0.319375	0.801417	-0.319375	0.0011619	Neurology
THBS2	0.211426	0.997328	0.0937063	1.06711	0.0937062	0.0011619	Neurology
KAZALD1	0.211426	0.997328	0.1547	1.11319	0.1547	0.0011619	Oncology
XCL1	0.211426	0.997328	0.130856	1.09494	0.130856	0.0011619	Oncology
F3	0.211426	0.997328	-0.031925	0.978114	-0.031925	0.0011619	Oncology
SRP14	0.211426	0.997328	0.242712	1.18322	0.242712	0.0011619	Oncology
MOG	0.211426	0.997328	-0.082325	0.944534	-0.082325	0.0011619	Oncology
ADAMTS15	0.211426	0.997328	0.213062	1.15915	0.213062	0.0011619	Oncology
CCL14	0.211426	0.997328	-0.151519	0.900302	-0.151519	0.0011619	Cardiometabolic
CD97	0.211426	0.997328	0.0988938	1.07095	0.0988937	0.0011619	Cardiometabolic
CEACAM8	0.211426	0.997328	0.190981	1.14154	0.190981	0.0011619	Cardiometabolic
CTSZ	0.211426	0.997328	0.0822375	1.05866	0.0822375	0.0011619	Cardiometabolic
CXCL10	0.211426	0.997328	0.471587	1.38663	0.471587	0.0011619	Inflammation
OSM	0.211426	0.997328	0.498125	1.41238	0.498125	0.0011619	Inflammation
CXADR	0.211426	0.997328	0.0928563	1.06648	0.0928563	0.0011619	Inflammation
LTA	0.211426	0.997328	0.150106	1.10965	0.150106	0.0011619	Inflammation
CCL26	0.211426	0.997328	0.211006	1.1575	0.211006	0.0011619	Inflammation
FASLG	0.211426	0.997328	0.115056	1.08302	0.115056	0.0011619	Inflammation
SIRPB1	0.211426	0.997328	0.110425	1.07955	0.110425	0.0011619	Inflammation
CLIP2	0.211426	0.997328	-0.361812	0.778186	-0.361812	0.0011619	Inflammation
TBCB	0.231201	0.997328	-0.48325	0.715364	-0.48325	0.0011619	Neurology
APRT	0.231201	0.997328	-0.2313	0.851867	-0.2313	0.0011619	Neurology
SOD2	0.231201	0.997328	-0.125544	0.916658	-0.125544	0.0011619	Neurology
ATXN10	0.231201	0.997328	-0.326387	0.797531	-0.326387	0.0011619	Neurology
RHOC	0.231201	0.997328	-0.396619	0.759637	-0.396619	0.0011619	Neurology
HTRA2	0.231201	0.997328	-0.200981	0.869959	-0.200981	0.0011619	Oncology
GPC1	0.231201	0.997328	-0.04175	0.971476	-0.04175	0.0011619	Oncology
TJAP1	0.231201	0.997328	-0.297963	0.8134	-0.297963	0.0011619	Oncology
ALPP	0.231201	0.997328	0.263763	1.20061	0.263763	0.0011619	Oncology
AREG	0.231201	0.997328	0.326562	1.25402	0.326562	0.0011619	Oncology
SRC	0.231201	0.997328	-0.430312	0.742101	-0.430312	0.0011619	Oncology
VPS37A	0.231201	0.997328	-0.211469	0.863658	-0.211469	0.0011619	Oncology
LTA4H	0.231201	0.997328	0.111656	1.08047	0.111656	0.0011619	Oncology
APEX1	0.231201	0.997328	0.228094	1.17129	0.228094	0.0011619	Oncology
CLEC6A	0.231201	0.997328	0.166425	1.12227	0.166425	0.0011619	Oncology
TRIAP1	0.231201	0.997328	-0.228556	0.853489	-0.228556	0.0011619	Oncology
MME	0.231201	0.997328	0.175206	1.12913	0.175206	0.0011619	Oncology
CORO1A	0.231201	0.997328	-0.391931	0.762109	-0.391931	0.0011619	Cardiometabolic
CHL1	0.231201	0.997328	-0.0495	0.966271	-0.0495	0.0011619	Cardiometabolic
GAS6	0.231201	0.997328	-0.0750125	0.949334	-0.0750125	0.0011619	Cardiometabolic
FABP4	0.231201	0.997328	-0.131025	0.913182	-0.131025	0.0011619	Cardiometabolic
GPR37	0.231201	0.997328	0.131706	1.09559	0.131706	0.0011619	Cardiometabolic
IL18R1	0.231201	0.997328	0.100962	1.07249	0.100962	0.0011619	Inflammation
FABP9	0.231201	0.997328	-0.109625	0.926829	-0.109625	0.0011619	Inflammation
CXCL1	0.231201	0.997328	0.254862	1.19322	0.254862	0.0011619	Inflammation
EIF4G1	0.231201	0.997328	-0.444144	0.73502	-0.444144	0.0011619	Inflammation
DPT	0.244294	0.997328	-0.0633688	0.957027	-0.0633688	0.0011619	Cardiometabolic
CLPP	0.252228	0.997328	-0.412431	0.751356	-0.412431	0.0011619	Neurology
NTRK3	0.252228	0.997328	0.0480375	1.03386	0.0480375	0.0011619	Neurology
KIRREL2	0.252228	0.997328	-0.0533688	0.963683	-0.0533688	0.0011619	Neurology
CD300C	0.252228	0.997328	0.0605375	1.04285	0.0605375	0.0011619	Neurology
CLPS	0.252228	0.997328	0.121619	1.08795	0.121619	0.0011619	Neurology
THY1	0.252228	0.997328	0.0716688	1.05093	0.0716687	0.0011619	Neurology
VCAN	0.252228	0.997328	0.07905	1.05632	0.07905	0.0011619	Neurology
CD1C	0.252228	0.997328	0.101331	1.07276	0.101331	0.0011619	Oncology
SCAMP3	0.252228	0.997328	-0.281525	0.822721	-0.281525	0.0011619	Oncology
CALCOCO1	0.252228	0.997328	-0.413962	0.750559	-0.413962	0.0011619	Oncology
ABL1	0.252228	0.997328	-0.194919	0.873622	-0.194919	0.0011619	Oncology
ARHGAP1	0.252228	0.997328	-0.238388	0.847692	-0.238388	0.0011619	Oncology
ERBB4	0.252228	0.997328	0.109894	1.07915	0.109894	0.0011619	Oncology
DCTN1	0.252228	0.997328	-0.287944	0.819069	-0.287944	0.0011619	Oncology
TBC1D23	0.252228	0.997328	-0.301944	0.811159	-0.301944	0.0011619	Oncology
SIGLEC7	0.252228	0.997328	0.0582	1.04117	0.0582	0.0011619	Cardiometabolic
IL19	0.252228	0.997328	-0.164106	0.892481	-0.164106	0.0011619	Cardiometabolic
DDC	0.252228	0.997328	0.170025	1.12508	0.170025	0.0011619	Cardiometabolic
TNFSF11	0.252228	0.997328	0.215369	1.161	0.215369	0.0011619	Inflammation
IL17RB	0.252228	0.997328	-0.106794	0.92865	-0.106794	0.0011619	Inflammation
IL1B	0.252228	0.997328	-0.198962	0.871177	-0.198962	0.0011619	Inflammation
TIMP3	0.252228	0.997328	0.431575	1.34871	0.431575	0.0011619	Inflammation
ITM2A	0.252228	0.997328	-0.09985	0.93313	-0.09985	0.0011619	Inflammation
LSP1	0.252228	0.997328	0.316069	1.24493	0.316069	0.0011619	Inflammation
PADI2	0.252228	0.997328	-0.2239	0.856248	-0.2239	0.0011619	Inflammation
LY6D	0.252228	0.997328	-0.128594	0.914723	-0.128594	0.0011619	Inflammation
FST	0.252228	0.997328	0.11045	1.07956	0.11045	0.0011619	Inflammation
KYNU	0.252228	0.997328	0.109412	1.07879	0.109412	0.0011619	Inflammation
TRAF2	0.252228	0.997328	-0.222444	0.857112	-0.222444	0.0011619	Inflammation
IL7R	0.274445	0.997328	0.049	1.03455	0.049	0.0011619	Neurology
MUC13	0.274445	0.997328	0.1412	1.10282	0.1412	0.0011619	Neurology
OXT	0.274445	0.997328	0.1183	1.08546	0.1183	0.0011619	Neurology
MAD1L1	0.274445	0.997328	-0.121137	0.919462	-0.121137	0.0011619	Neurology
WWP2	0.274445	0.997328	-0.183019	0.880858	-0.183019	0.0011619	Neurology
KLK1	0.274445	0.997328	0.143094	1.10427	0.143094	0.0011619	Oncology
LAT2	0.274445	0.997328	-0.27025	0.829176	-0.27025	0.0011619	Oncology
NT5E	0.274445	0.997328	0.138925	1.10108	0.138925	0.0011619	Oncology
CRISP2	0.274445	0.997328	0.036425	1.02557	0.036425	0.0011619	Oncology
SPINK6	0.274445	0.997328	-0.160631	0.894634	-0.160631	0.0011619	Oncology
CTSD	0.274445	0.997328	0.121862	1.08814	0.121862	0.0011619	Cardiometabolic
CPB1	0.274445	0.997328	0.134925	1.09804	0.134925	0.0011619	Cardiometabolic
LPL	0.274445	0.997328	0.0903188	1.06461	0.0903187	0.0011619	Cardiometabolic
ACE2	0.274445	0.997328	0.0906812	1.06487	0.0906812	0.0011619	Cardiometabolic
TYMP	0.274445	0.997328	-0.198531	0.871437	-0.198531	0.0011619	Cardiometabolic
OLR1	0.274445	0.997328	0.312725	1.24205	0.312725	0.0011619	Cardiometabolic
CTSB	0.274445	0.997328	0.100894	1.07244	0.100894	0.0011619	Cardiometabolic
NRP1	0.274445	0.997328	-0.0840812	0.943385	-0.0840812	0.0011619	Cardiometabolic
PRKAR1A	0.274445	0.997328	-0.304069	0.809965	-0.304069	0.0011619	Cardiometabolic
TNFSF13	0.274445	0.997328	0.0911312	1.06521	0.0911313	0.0011619	Inflammation
TNFRSF11A	0.274445	0.997328	0.124631	1.09023	0.124631	0.0011619	Inflammation
HEXIM1	0.274445	0.997328	-0.278431	0.824487	-0.278431	0.0011619	Inflammation
BTN3A2	0.274445	0.997328	0.0989625	1.071	0.0989625	0.0011619	Inflammation
LY9	0.274445	0.997328	0.046425	1.0327	0.046425	0.0011619	Inflammation
METAP1D	0.274445	0.997328	-0.415075	0.749981	-0.415075	0.0011619	Inflammation
CASP2	0.274445	0.997328	-0.264188	0.832668	-0.264188	0.0011619	Inflammation
TREM2	0.274445	0.997328	0.0689188	1.04893	0.0689188	0.0011619	Inflammation
OGN	0.297852	0.997328	-0.094125	0.93684	-0.094125	0.0011619	Neurology
SCARF2	0.297852	0.997328	0.0597375	1.04228	0.0597375	0.0011619	Neurology
DDR1	0.297852	0.997328	0.058475	1.04136	0.058475	0.0011619	Neurology
LILRA2	0.297852	0.997328	0.0877312	1.0627	0.0877312	0.0011619	Neurology
PRDX1	0.297852	0.997328	-0.182981	0.880881	-0.182981	0.0011619	Neurology
BMP4	0.297852	0.997328	-0.105456	0.929511	-0.105456	0.0011619	Neurology
CC2D1A	0.297852	0.997328	-0.258731	0.835823	-0.258731	0.0011619	Neurology
IL17RA	0.297852	0.997328	0.0734687	1.05224	0.0734688	0.0011619	Neurology
EZR	0.297852	0.997328	0.0991188	1.07112	0.0991187	0.0011619	Neurology
TNFSF14	0.297852	0.997328	0.120813	1.08735	0.120813	0.0011619	Neurology
PODXL	0.297852	0.997328	0.10455	1.07516	0.10455	0.0011619	Oncology
RILP	0.297852	0.997328	-0.283537	0.821574	-0.283537	0.0011619	Oncology
TACC3	0.297852	0.997328	-0.324213	0.798734	-0.324213	0.0011619	Oncology
CRH	0.297852	0.997328	-0.163944	0.892582	-0.163944	0.0011619	Oncology
NAMPT	0.297852	0.997328	0.104838	1.07537	0.104838	0.0011619	Oncology
DLL1	0.297852	0.997328	0.0957812	1.06864	0.0957812	0.0011619	Oncology
WFDC12	0.297852	0.997328	-0.203462	0.868464	-0.203462	0.0011619	Oncology
CCN3	0.297852	0.997328	-0.0793813	0.946463	-0.0793813	0.0011619	Cardiometabolic
KITLG	0.297852	0.997328	-0.074475	0.949688	-0.074475	0.0011619	Cardiometabolic
DOK2	0.297852	0.997328	-0.355463	0.781619	-0.355463	0.0011619	Cardiometabolic
COL6A3	0.297852	0.997328	-0.0980188	0.934315	-0.0980188	0.0011619	Cardiometabolic
AHCY	0.297852	0.997328	-0.176756	0.88469	-0.176756	0.0011619	Cardiometabolic
COL1A1	0.297852	0.997328	-0.0542375	0.963103	-0.0542375	0.0011619	Cardiometabolic
IGFBP7	0.297852	0.997328	-0.0739313	0.950046	-0.0739313	0.0011619	Cardiometabolic
CELA3A	0.297852	0.997328	0.091525	1.0655	0.091525	0.0011619	Cardiometabolic
CES1	0.297852	0.997328	0.139975	1.10189	0.139975	0.0011619	Cardiometabolic
LGMN	0.297852	0.997328	0.1676	1.12319	0.1676	0.0011619	Inflammation
CTSC	0.297852	0.997328	0.105431	1.07582	0.105431	0.0011619	Inflammation
SH2D1A	0.297852	0.997328	0.0944813	1.06768	0.0944812	0.0011619	Inflammation
TNFSF10	0.297852	0.997328	0.132988	1.09656	0.132988	0.0011619	Inflammation
DBNL	0.297852	0.997328	-0.316294	0.80313	-0.316294	0.0011619	Inflammation
HPCAL1	0.297852	0.997328	-0.338594	0.790812	-0.338594	0.0011619	Inflammation
FKBP5	0.32251	0.997328	-0.32145	0.800265	-0.32145	0.0011619	Neurology
CA6	0.32251	0.997328	-0.054525	0.962911	-0.054525	0.0011619	Neurology
IGF2R	0.32251	0.997328	0.0494563	1.03487	0.0494563	0.0011619	Neurology
ACVRL1	0.32251	0.997328	0.0865937	1.06186	0.0865937	0.0011619	Neurology
HMOX2	0.32251	0.997328	-0.213569	0.862401	-0.213569	0.0011619	Neurology
GRN	0.32251	0.997328	0.0977438	1.0701	0.0977437	0.0011619	Neurology
CLEC10A	0.32251	0.997328	0.0750625	1.05341	0.0750625	0.0011619	Neurology
BST2	0.32251	0.997328	0.0442937	1.03118	0.0442937	0.0011619	Neurology
EIF4B	0.32251	0.997328	-0.306419	0.808647	-0.306419	0.0011619	Neurology
CD274	0.32251	0.997328	0.128519	1.09317	0.128519	0.0011619	Neurology
PTPN1	0.32251	0.997328	-0.341719	0.789101	-0.341719	0.0011619	Neurology
GFER	0.32251	0.997328	-0.156631	0.897117	-0.156631	0.0011619	Oncology
USO1	0.32251	0.997328	-0.337156	0.7916	-0.337156	0.0011619	Oncology
IGF1R	0.32251	0.997328	0.0609312	1.04314	0.0609312	0.0011619	Oncology
PDGFC	0.32251	0.997328	0.100462	1.07212	0.100462	0.0011619	Oncology
SF3B4	0.32251	0.997328	-0.303725	0.810158	-0.303725	0.0011619	Oncology
ERBIN	0.32251	0.997328	-0.330069	0.795499	-0.330069	0.0011619	Oncology
VPS53	0.32251	0.997328	-0.187837	0.877921	-0.187837	0.0011619	Oncology
FXN	0.32251	0.997328	-0.399962	0.757878	-0.399962	0.0011619	Oncology
FLT1	0.32251	0.997328	0.114788	1.08282	0.114788	0.0011619	Oncology
KLK11	0.32251	0.997328	0.0862938	1.06164	0.0862938	0.0011619	Oncology
GLRX	0.32251	0.997328	-0.11525	0.923222	-0.11525	0.0011619	Cardiometabolic
ANGPTL3	0.32251	0.997328	0.126244	1.09145	0.126244	0.0011619	Cardiometabolic
STK11	0.32251	0.997328	-0.161156	0.894308	-0.161156	0.0011619	Cardiometabolic
CNTN1	0.32251	0.997328	0.0451	1.03175	0.0451	0.0011619	Cardiometabolic
APLP1	0.32251	0.997328	-0.245019	0.843805	-0.245019	0.0011619	Cardiometabolic
AXL	0.32251	0.997328	-0.0310125	0.978733	-0.0310125	0.0011619	Cardiometabolic
ADAMTS16	0.32251	0.997328	0.07005	1.04975	0.07005	0.0011619	Cardiometabolic
CD46	0.32251	0.997328	-0.048	0.967276	-0.048	0.0011619	Cardiometabolic
TGM2	0.32251	0.997328	0.202331	1.15056	0.202331	0.0011619	Cardiometabolic
FAP	0.32251	0.997328	-0.0448187	0.969412	-0.0448187	0.0011619	Cardiometabolic
TLR3	0.32251	0.997328	0.0624375	1.04423	0.0624375	0.0011619	Inflammation
MICB_MICA	0.32251	0.997328	0.0860812	1.06148	0.0860812	0.0011619	Inflammation
IL12RB1	0.32251	0.997328	0.108906	1.07841	0.108906	0.0011619	Inflammation
CD48	0.32251	0.997328	0.0830812	1.05928	0.0830812	0.0011619	Inflammation
REG4	0.32251	0.997328	0.216125	1.16161	0.216125	0.0011619	Inflammation
CXCL11	0.348389	0.997328	0.314213	1.24333	0.314213	0.0011619	Neurology
PVR	0.348389	0.997328	0.107269	1.07719	0.107269	0.0011619	Neurology
IFNGR2	0.348389	0.997328	0.0904375	1.06469	0.0904375	0.0011619	Neurology
BCAN	0.348389	0.997328	-0.0903937	0.939266	-0.0903937	0.0011619	Neurology
MAP4K5	0.348389	0.997328	-0.32315	0.799323	-0.32315	0.0011619	Neurology
SNCG	0.348389	0.997328	0.132912	1.09651	0.132912	0.0011619	Neurology
FKBP4	0.348389	0.997328	-0.123331	0.918065	-0.123331	0.0011619	Neurology
HARS	0.348389	0.997328	-0.223763	0.856329	-0.223763	0.0011619	Neurology
DCXR	0.348389	0.997328	0.1405	1.10229	0.1405	0.0011619	Oncology
AIF1	0.348389	0.997328	-0.109363	0.926998	-0.109363	0.0011619	Oncology
TBL1X	0.348389	0.997328	-0.209025	0.865122	-0.209025	0.0011619	Oncology
CA14	0.348389	0.997328	-0.0352	0.975896	-0.0352	0.0011619	Oncology
COX5B	0.348389	0.997328	-0.228725	0.853389	-0.228725	0.0011619	Oncology
VCAM1	0.348389	0.997328	-0.0500063	0.965932	-0.0500063	0.0011619	Cardiometabolic
CBLIF	0.348389	0.997328	0.0993938	1.07132	0.0993938	0.0011619	Cardiometabolic
FADD	0.348389	0.997328	-0.236462	0.848824	-0.236462	0.0011619	Cardiometabolic
CLC	0.348389	0.997328	-0.115481	0.923074	-0.115481	0.0011619	Cardiometabolic
CXCL5	0.348389	0.997328	0.193094	1.14321	0.193094	0.0011619	Cardiometabolic
EFEMP1	0.348389	0.997328	-0.0749188	0.949396	-0.0749188	0.0011619	Cardiometabolic
CLEC7A	0.348389	0.997328	0.079825	1.05689	0.079825	0.0011619	Inflammation
CLSTN2	0.348389	0.997328	-0.0883875	0.940573	-0.0883875	0.0011619	Inflammation
CXCL3	0.348389	0.997328	0.256044	1.1942	0.256044	0.0011619	Inflammation
ENPP5	0.348389	0.997328	0.0312187	1.02188	0.0312188	0.0011619	Inflammation
ENAH	0.348389	0.997328	-0.122331	0.918702	-0.122331	0.0011619	Inflammation
CRIP2	0.375458	0.997328	-0.156744	0.897047	-0.156744	0.0011619	Neurology
LGALS8	0.375458	0.997328	-0.153931	0.898798	-0.153931	0.0011619	Neurology
TNFRSF1A	0.375458	0.997328	0.086225	1.06159	0.086225	0.0011619	Neurology
AGR2	0.375458	0.997328	0.188713	1.13975	0.188713	0.0011619	Neurology
CALB2	0.375458	0.997328	0.133013	1.09658	0.133013	0.0011619	Neurology
PAEP	0.375458	0.997328	0.130931	1.095	0.130931	0.0011619	Neurology
MSR1	0.375458	0.997328	0.0723687	1.05144	0.0723687	0.0011619	Neurology
WFIKKN1	0.375458	0.997328	0.0471562	1.03323	0.0471563	0.0011619	Neurology
ADAM8	0.375458	0.997328	0.0600562	1.04251	0.0600563	0.0011619	Neurology
CHGB	0.375458	0.997328	-0.0736375	0.950239	-0.0736375	0.0011619	Neurology
SIGLEC6	0.375458	0.997328	0.0296437	1.02076	0.0296437	0.0011619	Oncology
PVALB	0.375458	0.997328	-0.210369	0.864316	-0.210369	0.0011619	Oncology
LYPD3	0.375458	0.997328	0.0628812	1.04455	0.0628812	0.0011619	Oncology
KDR	0.375458	0.997328	0.0792125	1.05644	0.0792125	0.0011619	Oncology
CES2	0.375458	0.997328	0.217081	1.16238	0.217081	0.0011619	Oncology
HYOU1	0.375458	0.997328	-0.068175	0.953844	-0.068175	0.0011619	Cardiometabolic
VAMP5	0.375458	0.997328	-0.20545	0.867268	-0.20545	0.0011619	Cardiometabolic
PLIN3	0.375458	0.997328	-0.0936	0.937181	-0.0936	0.0011619	Cardiometabolic
SERPINA12	0.375458	0.997328	0.169912	1.12499	0.169912	0.0011619	Cardiometabolic
XG	0.375458	0.997328	-0.069225	0.95315	-0.069225	0.0011619	Cardiometabolic
PLXNB3	0.375458	0.997328	-0.100812	0.932508	-0.100812	0.0011619	Cardiometabolic
LILRB1	0.375458	0.997328	0.02965	1.02076	0.02965	0.0011619	Cardiometabolic
PLA2G1B	0.375458	0.997328	0.05715	1.04041	0.05715	0.0011619	Cardiometabolic
TIE1	0.375458	0.997328	-0.111338	0.925729	-0.111338	0.0011619	Cardiometabolic
BLMH	0.375458	0.997328	-0.0544938	0.962932	-0.0544938	0.0011619	Cardiometabolic
KIT	0.375458	0.997328	-0.0536812	0.963475	-0.0536812	0.0011619	Cardiometabolic
VASN	0.375458	0.997328	-0.0614688	0.958288	-0.0614687	0.0011619	Cardiometabolic
MFAP5	0.375458	0.997328	-0.0742562	0.949832	-0.0742563	0.0011619	Cardiometabolic
ANGPTL4	0.375458	0.997328	-0.0439187	0.970017	-0.0439187	0.0011619	Inflammation
ROBO1	0.375458	0.997328	0.0545812	1.03856	0.0545812	0.0011619	Inflammation
STX8	0.375458	0.997328	-0.223281	0.856615	-0.223281	0.0011619	Inflammation
AXIN1	0.375458	0.997328	-0.235538	0.849368	-0.235538	0.0011619	Inflammation
CCL13	0.375458	0.997328	0.0741875	1.05277	0.0741875	0.0011619	Inflammation
TPSAB1	0.375458	0.997328	-0.0188688	0.987006	-0.0188688	0.0011619	Inflammation
ALDH3A1	0.375458	0.997328	0.143056	1.10424	0.143056	0.0011619	Inflammation
CDSN	0.375458	0.997328	-0.0747375	0.949515	-0.0747375	0.0011619	Inflammation
TNFRSF1B	0.403748	0.997328	0.0798125	1.05688	0.0798125	0.0011619	Neurology
FRZB	0.403748	0.997328	-0.008975	0.993798	-0.008975	0.0011619	Neurology
RBKS	0.403748	0.997328	0.0944375	1.06765	0.0944375	0.0011619	Neurology
CD300LG	0.403748	0.997328	0.0816812	1.05825	0.0816812	0.0011619	Neurology
SPINT1	0.403748	0.997328	-0.041125	0.971897	-0.041125	0.0011619	Neurology
SMPD1	0.403748	0.997328	0.103181	1.07414	0.103181	0.0011619	Neurology
LAIR2	0.403748	0.997328	0.0849812	1.06067	0.0849812	0.0011619	Neurology
MMP9	0.403748	0.997328	0.309563	1.23933	0.309563	0.0011619	Neurology
MESD	0.403748	0.997328	-0.3065	0.808601	-0.3065	0.0011619	Neurology
CDH3	0.403748	0.997328	-0.11445	0.923734	-0.11445	0.0011619	Neurology
BIN2	0.403748	0.997328	-0.219631	0.858785	-0.219631	0.0011619	Neurology
SPINK1	0.403748	0.997328	0.0728313	1.05178	0.0728312	0.0011619	Neurology
UBAC1	0.403748	0.997328	0.122162	1.08837	0.122162	0.0011619	Oncology
CRNN	0.403748	0.997328	0.048625	1.03428	0.048625	0.0011619	Oncology
KLK13	0.403748	0.997328	0.114056	1.08227	0.114056	0.0011619	Oncology
DTX3	0.403748	0.997328	0.103275	1.07421	0.103275	0.0011619	Oncology
SEZ6L2	0.403748	0.997328	0.0421875	1.02967	0.0421875	0.0011619	Oncology
HAVCR1	0.403748	0.997328	0.0544875	1.03849	0.0544875	0.0011619	Oncology
ARG1	0.403748	0.997328	0.125431	1.09083	0.125431	0.0011619	Oncology
ST3GAL1	0.403748	0.997328	0.102531	1.07366	0.102531	0.0011619	Oncology
CEACAM1	0.403748	0.997328	0.100331	1.07202	0.100331	0.0011619	Oncology
CD38	0.403748	0.997328	0.126163	1.09139	0.126163	0.0011619	Oncology
CPE	0.403748	0.997328	-0.0973875	0.934724	-0.0973875	0.0011619	Oncology
DCTPP1	0.403748	0.997328	-0.0894375	0.939889	-0.0894375	0.0011619	Cardiometabolic
MCFD2	0.403748	0.997328	-0.06895	0.953332	-0.06895	0.0011619	Cardiometabolic
QPCT	0.403748	0.997328	-0.0471875	0.967821	-0.0471875	0.0011619	Cardiometabolic
EPHB4	0.403748	0.997328	-0.040325	0.972436	-0.040325	0.0011619	Cardiometabolic
NADK	0.403748	0.997328	0.238675	1.17991	0.238675	0.0011619	Cardiometabolic
IGFBP1	0.403748	0.997328	-0.184656	0.879859	-0.184656	0.0011619	Cardiometabolic
PLAUR	0.403748	0.997328	0.0799125	1.05695	0.0799125	0.0011619	Inflammation
MEPE	0.403748	0.997328	0.0665375	1.0472	0.0665375	0.0011619	Inflammation
MILR1	0.403748	0.997328	0.0445062	1.03133	0.0445062	0.0011619	Inflammation
SKAP2	0.403748	0.997328	-0.383294	0.766685	-0.383294	0.0011619	Inflammation
CRHBP	0.403748	0.997328	0.0562563	1.03976	0.0562563	0.0011619	Inflammation
PRDX3	0.403748	0.997328	-0.243694	0.84458	-0.243694	0.0011619	Inflammation
CXCL6	0.403748	0.997328	0.1515	1.11072	0.1515	0.0011619	Inflammation
MANF	0.403748	0.997328	-0.369025	0.774306	-0.369025	0.0011619	Inflammation
DNAJA2	0.403748	0.997328	-0.308506	0.807477	-0.308506	0.0011619	Inflammation
FCGR3B	0.407966	0.997328	0.0459562	1.03237	0.0459562	0.0011619	Cardiometabolic
TSHB	0.422773	0.997328	0.0840062	1.05996	0.0840063	0.0011619	Cardiometabolic
SLC39A14	0.433197	0.997328	0.0474188	1.03341	0.0474188	0.0011619	Neurology
SPINK5	0.433197	0.997328	0.0430562	1.03029	0.0430562	0.0011619	Neurology
ARSA	0.433197	0.997328	-0.0390313	0.973308	-0.0390313	0.0011619	Neurology
FMNL1	0.433197	0.997328	0.157206	1.11513	0.157206	0.0011619	Neurology
ALDH1A1	0.433197	0.997328	0.12565	1.091	0.12565	0.0011619	Neurology
NAAA	0.433197	0.997328	0.0435	1.03061	0.0435	0.0011619	Neurology
CCL19	0.433197	0.997328	0.149712	1.10935	0.149712	0.0011619	Neurology
CHMP1A	0.433197	0.997328	-0.222337	0.857175	-0.222337	0.0011619	Neurology
SULT1A1	0.433197	0.997328	-0.371925	0.772751	-0.371925	0.0011619	Neurology
PECAM1	0.433197	0.997328	-0.031125	0.978657	-0.031125	0.0011619	Neurology
PADI4	0.433197	0.997328	0.150594	1.11003	0.150594	0.0011619	Neurology
LBR	0.433197	0.997328	-0.157875	0.896344	-0.157875	0.0011619	Neurology
EBAG9	0.433197	0.997328	-0.271537	0.828436	-0.271537	0.0011619	Neurology
RNF41	0.433197	0.997328	-0.201637	0.869563	-0.201637	0.0011619	Oncology
INPP1	0.433197	0.997328	0.100112	1.07186	0.100112	0.0011619	Oncology
CRACR2A	0.433197	0.997328	-0.296113	0.814444	-0.296113	0.0011619	Oncology
KIR3DL1	0.433197	0.997328	-0.105494	0.929487	-0.105494	0.0011619	Oncology
VMO1	0.433197	0.997328	0.131406	1.09536	0.131406	0.0011619	Oncology
GRPEL1	0.433197	0.997328	-0.131381	0.912957	-0.131381	0.0011619	Oncology
EDA2R	0.433197	0.997328	-0.0926125	0.937823	-0.0926125	0.0011619	Oncology
DSG3	0.433197	0.997328	-0.0782438	0.94721	-0.0782438	0.0011619	Oncology
SLAMF6	0.433197	0.997328	-0.0325187	0.977712	-0.0325187	0.0011619	Oncology
SERPINA9	0.433197	0.997328	0.132513	1.0962	0.132513	0.0011619	Oncology
CD207	0.433197	0.997328	0.125656	1.091	0.125656	0.0011619	Oncology
DPY30	0.433197	0.997328	-0.122356	0.918686	-0.122356	0.0011619	Oncology
HAGH	0.433197	0.997328	0.172038	1.12665	0.172038	0.0011619	Oncology
SDC4	0.433197	0.997328	-0.166575	0.890955	-0.166575	0.0011619	Cardiometabolic
DCN	0.433197	0.997328	0.0423125	1.02976	0.0423125	0.0011619	Cardiometabolic
RNASE3	0.433197	0.997328	0.463919	1.37928	0.463919	0.0011619	Cardiometabolic
SPP1	0.433197	0.997328	-0.0755938	0.948951	-0.0755938	0.0011619	Cardiometabolic
CASP3	0.433197	0.997328	-0.305869	0.808955	-0.305869	0.0011619	Cardiometabolic
PPIB	0.433197	0.997328	-0.234137	0.850193	-0.234137	0.0011619	Cardiometabolic
SFTPD	0.433197	0.997328	-0.119469	0.920527	-0.119469	0.0011619	Cardiometabolic
REN	0.433197	0.997328	-0.0721	0.951252	-0.0721	0.0011619	Cardiometabolic
TFRC	0.433197	0.997328	-0.083675	0.943651	-0.083675	0.0011619	Cardiometabolic
LACTB2	0.433197	0.997328	-0.162219	0.89365	-0.162219	0.0011619	Cardiometabolic
CTSL	0.433197	0.997328	-0.0376187	0.974262	-0.0376187	0.0011619	Cardiometabolic
FCN2	0.433197	0.997328	-0.0631437	0.957176	-0.0631437	0.0011619	Cardiometabolic
CXCL16	0.433197	0.997328	0.0612625	1.04338	0.0612625	0.0011619	Cardiometabolic
CA13	0.433197	0.997328	-0.2225	0.857079	-0.2225	0.0011619	Cardiometabolic
FCGR2A	0.433197	0.997328	0.0603187	1.0427	0.0603187	0.0011619	Cardiometabolic
HSPB1	0.433197	0.997328	-0.182325	0.881282	-0.182325	0.0011619	Cardiometabolic
CCL21	0.433197	0.997328	0.118962	1.08595	0.118962	0.0011619	Inflammation
GBP2	0.433197	0.997328	-0.0854813	0.94247	-0.0854813	0.0011619	Inflammation
CXCL17	0.433197	0.997328	0.101706	1.07304	0.101706	0.0011619	Inflammation
IL1R2	0.433197	0.997328	0.0634688	1.04498	0.0634688	0.0011619	Inflammation
PKLR	0.433197	0.997328	0.099625	1.07149	0.099625	0.0011619	Inflammation
WNT9A	0.433197	0.997328	0.0747812	1.0532	0.0747812	0.0011619	Inflammation
DNER	0.433197	0.997328	0.031925	1.02238	0.031925	0.0011619	Inflammation
CHRDL1	0.433197	0.997328	0.134587	1.09778	0.134587	0.0011619	Inflammation
ESAM	0.43789	0.997328	-0.0523625	0.964356	-0.0523625	0.0011619	Cardiometabolic
TMPRSS5	0.463745	0.997328	0.062975	1.04462	0.062975	0.0011619	Neurology
DSG2	0.463745	0.997328	-0.034675	0.976252	-0.034675	0.0011619	Neurology
TNFRSF10A	0.463745	0.997328	0.0660438	1.04684	0.0660437	0.0011619	Neurology
CXCL8	0.463745	0.997328	0.283975	1.21754	0.283975	0.0011619	Neurology
CXCL8	0.463745	0.997328	0.283975	1.21754	0.283975	0.0011619	Oncology
CXCL8	0.463745	0.997328	0.283975	1.21754	0.283975	0.0011619	Cardiometabolic
CXCL8	0.463745	0.997328	0.283975	1.21754	0.283975	0.0011619	Inflammation
SPOCK1	0.463745	0.997328	-0.0458625	0.968711	-0.0458625	0.0011619	Neurology
TNFRSF8	0.463745	0.997328	-0.0633062	0.957068	-0.0633062	0.0011619	Neurology
TXLNA	0.463745	0.997328	-0.27615	0.825792	-0.27615	0.0011619	Neurology
GSTA3	0.463745	0.997328	-0.136531	0.909704	-0.136531	0.0011619	Oncology
SORCS2	0.463745	0.997328	0.0469062	1.03305	0.0469062	0.0011619	Oncology
FOLR3	0.463745	0.997328	0.101831	1.07313	0.101831	0.0011619	Oncology
HBQ1	0.463745	0.997328	0.0599125	1.0424	0.0599125	0.0011619	Oncology
TEK	0.463745	0.997328	0.0467125	1.03291	0.0467125	0.0011619	Oncology
FCRLB	0.463745	0.997328	0.0696875	1.04949	0.0696875	0.0011619	Oncology
KIR2DL3	0.463745	0.997328	0.0542188	1.0383	0.0542187	0.0011619	Oncology
FGF23	0.463745	0.997328	-0.0719938	0.951322	-0.0719938	0.0011619	Oncology
NBL1	0.463745	0.997328	-0.0315687	0.978356	-0.0315688	0.0011619	Oncology
CIAPIN1	0.463745	0.997328	-0.132956	0.911961	-0.132956	0.0011619	Oncology
CLMP	0.463745	0.997328	0.0403	1.02833	0.0403	0.0011619	Oncology
RNASET2	0.463745	0.997328	0.0639437	1.04532	0.0639437	0.0011619	Cardiometabolic
GYS1	0.463745	0.997328	-0.283669	0.821499	-0.283669	0.0011619	Cardiometabolic
ENTPD5	0.463745	0.997328	0.0499	1.03519	0.0499	0.0011619	Cardiometabolic
IGSF8	0.463745	0.997328	-0.0275062	0.981115	-0.0275062	0.0011619	Cardiometabolic
HMOX1	0.463745	0.997328	0.110812	1.07984	0.110812	0.0011619	Cardiometabolic
CPA1	0.463745	0.997328	0.101519	1.0729	0.101519	0.0011619	Cardiometabolic
PLTP	0.463745	0.997328	0.0171187	1.01194	0.0171187	0.0011619	Cardiometabolic
PAM	0.463745	0.997328	-0.03055	0.979047	-0.03055	0.0011619	Cardiometabolic
LDLR	0.463745	0.997328	0.0387125	1.0272	0.0387125	0.0011619	Cardiometabolic
SCARF1	0.463745	0.997328	-0.107825	0.927986	-0.107825	0.0011619	Cardiometabolic
TGFBR3	0.463745	0.997328	0.047275	1.03331	0.047275	0.0011619	Cardiometabolic
BMP6	0.463745	0.997328	0.110569	1.07965	0.110569	0.0011619	Cardiometabolic
PI3	0.463745	0.997328	0.0319875	1.02242	0.0319875	0.0011619	Cardiometabolic
COMT	0.463745	0.997328	-0.208619	0.865365	-0.208619	0.0011619	Cardiometabolic
CHRDL2	0.463745	0.997328	-0.0631063	0.957201	-0.0631063	0.0011619	Cardiometabolic
PRSS2	0.463745	0.997328	0.119206	1.08614	0.119206	0.0011619	Cardiometabolic
IL1RL1	0.463745	0.997328	-0.00066875	0.999537	-0.00066875	0.0011619	Cardiometabolic
ICA1	0.463745	0.997328	-0.179019	0.883304	-0.179019	0.0011619	Inflammation
CRKL	0.463745	0.997328	-0.284237	0.821176	-0.284237	0.0011619	Inflammation
PARP1	0.463745	0.997328	0.170606	1.12553	0.170606	0.0011619	Inflammation
IL17D	0.463745	0.997328	-0.0381937	0.973873	-0.0381938	0.0011619	Inflammation
PON3	0.463745	0.997328	0.0278438	1.01949	0.0278438	0.0011619	Inflammation
SPRY2	0.463745	0.997328	-0.199631	0.870773	-0.199631	0.0011619	Inflammation
CLEC4C	0.463745	0.997328	0.1574	1.11528	0.1574	0.0011619	Inflammation
CD84	0.463745	0.997328	-0.0181	0.987532	-0.0181	0.0011619	Inflammation
IL16	0.463745	0.997328	0.0756625	1.05384	0.0756625	0.0011619	Inflammation
FOXO1	0.463745	0.997328	-0.161912	0.893839	-0.161912	0.0011619	Inflammation
TNFRSF13C	0.463745	0.997328	0.0628812	1.04455	0.0628812	0.0011619	Inflammation
EPHX2	0.485061	0.997328	0.0519187	1.03664	0.0519187	0.0011619	Cardiometabolic
TBCC	0.495422	0.997328	-0.188194	0.877704	-0.188194	0.0011619	Neurology
PSME1	0.495422	0.997328	-0.139644	0.907743	-0.139644	0.0011619	Neurology
NSFL1C	0.495422	0.997328	-0.194175	0.874073	-0.194175	0.0011619	Neurology
CX3CL1	0.495422	0.997328	0.107463	1.07733	0.107463	0.0011619	Neurology
BAX	0.495422	0.997328	-0.419931	0.74746	-0.419931	0.0011619	Neurology
ENO2	0.495422	0.997328	-0.151456	0.900341	-0.151456	0.0011619	Neurology
BAG3	0.495422	0.997328	0.0560563	1.03962	0.0560563	0.0011619	Neurology
SEMA4D	0.495422	0.997328	0.0566562	1.04005	0.0566562	0.0011619	Neurology
DKK4	0.495422	0.997328	0.0955938	1.06851	0.0955938	0.0011619	Neurology
WARS	0.495422	0.997328	-0.061525	0.958251	-0.061525	0.0011619	Neurology
TXNDC5	0.495422	0.997328	0.0881187	1.06298	0.0881187	0.0011619	Neurology
CSF2RA	0.495422	0.997328	-0.0190188	0.986904	-0.0190187	0.0011619	Neurology
LPO	0.495422	0.997328	0.0810938	1.05782	0.0810938	0.0011619	Neurology
GFAP	0.495422	0.997328	0.0497875	1.03511	0.0497875	0.0011619	Oncology
NFKBIE	0.495422	0.997328	0.0948875	1.06798	0.0948875	0.0011619	Oncology
GFRA2	0.495422	0.997328	0.0602313	1.04263	0.0602312	0.0011619	Oncology
YES1	0.495422	0.997328	-0.210762	0.86408	-0.210762	0.0011619	Oncology
CD28	0.495422	0.997328	0.0614312	1.0435	0.0614312	0.0011619	Oncology
PDGFRA	0.495422	0.997328	-0.0980375	0.934303	-0.0980375	0.0011619	Cardiometabolic
TCN2	0.495422	0.997328	0.040025	1.02813	0.040025	0.0011619	Cardiometabolic
PTGDS	0.495422	0.997328	-0.00569375	0.996061	-0.00569375	0.0011619	Cardiometabolic
AZU1	0.495422	0.997328	0.185119	1.13691	0.185119	0.0011619	Cardiometabolic
CCDC80	0.495422	0.997328	-0.058775	0.960079	-0.058775	0.0011619	Cardiometabolic
NTproBNP	0.495422	0.997328	-0.151231	0.900482	-0.151231	0.0011619	Cardiometabolic
CSTB	0.495422	0.997328	-0.0808062	0.945529	-0.0808063	0.0011619	Cardiometabolic
ITIH3	0.495422	0.997328	-0.107606	0.928127	-0.107606	0.0011619	Cardiometabolic
SEMA3F	0.495422	0.997328	0.039	1.0274	0.039	0.0011619	Cardiometabolic
NOTCH1	0.495422	0.997328	0.0432125	1.03041	0.0432125	0.0011619	Cardiometabolic
DKK3	0.495422	0.997328	-0.052625	0.96418	-0.052625	0.0011619	Cardiometabolic
CA5A	0.495422	0.997328	0.0710687	1.05049	0.0710688	0.0011619	Cardiometabolic
ARHGEF12	0.495422	0.997328	-0.247219	0.842519	-0.247219	0.0011619	Inflammation
MERTK	0.495422	0.997328	0.0556125	1.0393	0.0556125	0.0011619	Inflammation
CEACAM21	0.495422	0.997328	0.0953813	1.06835	0.0953812	0.0011619	Inflammation
CRIM1	0.495422	0.997328	-0.0294375	0.979802	-0.0294375	0.0011619	Inflammation
NUDC	0.495422	0.997328	-0.160406	0.894773	-0.160406	0.0011619	Inflammation
FCRL3	0.495422	0.997328	0.125644	1.09099	0.125644	0.0011619	Inflammation
SAMD9L	0.495422	0.997328	-0.142244	0.906109	-0.142244	0.0011619	Inflammation
ITGA11	0.495422	0.997328	-0.0640375	0.956583	-0.0640375	0.0011619	Inflammation
TNFRSF14	0.495422	0.997328	0.053625	1.03787	0.053625	0.0011619	Inflammation
CXCL12	0.495422	0.997328	-0.0417687	0.971463	-0.0417688	0.0011619	Inflammation
IL18BP	0.501376	0.997328	0.0511438	1.03609	0.0511438	0.0011619	Cardiometabolic
RELT	0.528168	0.997328	0.0605875	1.04289	0.0605875	0.0011619	Neurology
NXPH1	0.528168	0.997328	0.0188688	1.01316	0.0188687	0.0011619	Neurology
STIP1	0.528168	0.997328	-0.162119	0.893712	-0.162119	0.0011619	Neurology
B4GAT1	0.528168	0.997328	-0.0384813	0.973679	-0.0384813	0.0011619	Neurology
MATN3	0.528168	0.997328	-0.082825	0.944207	-0.082825	0.0011619	Neurology
IL18RAP	0.528168	0.997328	0.137625	1.10009	0.137625	0.0011619	Neurology
F11R	0.528168	0.997328	-0.108781	0.927371	-0.108781	0.0011619	Neurology
BRK1	0.528168	0.997328	-0.127675	0.915305	-0.127675	0.0011619	Neurology
GSTP1	0.528168	0.997328	0.21845	1.16348	0.21845	0.0011619	Neurology
PIGR	0.528168	0.997328	-0.057675	0.960811	-0.057675	0.0011619	Neurology
GNLY	0.528168	0.997328	0.107863	1.07763	0.107863	0.0011619	Neurology
GKN1	0.528168	0.997328	0.0447188	1.03148	0.0447188	0.0011619	Neurology
IL1R1	0.528168	0.997328	0.04945	1.03487	0.04945	0.0011619	Neurology
MIF	0.528168	0.997328	-0.177737	0.884088	-0.177737	0.0011619	Neurology
RBP5	0.528168	0.997328	0.0843813	1.06023	0.0843813	0.0011619	Oncology
METAP2	0.528168	0.997328	-0.156756	0.89704	-0.156756	0.0011619	Oncology
ERP44	0.528168	0.997328	0.0433313	1.03049	0.0433312	0.0011619	Oncology
NUCB2	0.528168	0.997328	-0.03255	0.977691	-0.03255	0.0011619	Oncology
CA11	0.528168	0.997328	0.0513625	1.03624	0.0513625	0.0011619	Oncology
TNFRSF19	0.528168	0.997328	-0.0469062	0.96801	-0.0469062	0.0011619	Oncology
PDCD1	0.528168	0.997328	0.0284063	1.01988	0.0284063	0.0011619	Oncology
ADGRG1	0.528168	0.997328	0.0824813	1.05884	0.0824813	0.0011619	Oncology
NDUFS6	0.528168	0.997328	-0.14525	0.904223	-0.14525	0.0011619	Oncology
CD33	0.528168	0.997328	0.066275	1.04701	0.066275	0.0011619	Oncology
SNAP29	0.528168	0.997328	-0.18815	0.877731	-0.18815	0.0011619	Oncology
IQGAP2	0.528168	0.997328	-0.031425	0.978453	-0.031425	0.0011619	Oncology
TGFBR2	0.528168	0.997328	0.0745625	1.05304	0.0745625	0.0011619	Oncology
CD302	0.528168	0.997328	0.0829187	1.05916	0.0829187	0.0011619	Oncology
NPY	0.528168	0.997328	0.107769	1.07756	0.107769	0.0011619	Oncology
ANPEP	0.528168	0.997328	-0.0603	0.959065	-0.0603	0.0011619	Cardiometabolic
FETUB	0.528168	0.997328	-0.0536437	0.9635	-0.0536437	0.0011619	Cardiometabolic
PROC	0.528168	0.997328	-0.0230875	0.984124	-0.0230875	0.0011619	Cardiometabolic
AGRN	0.528168	0.997328	0.0965687	1.06923	0.0965687	0.0011619	Inflammation
SHMT1	0.528168	0.997328	-0.176663	0.884747	-0.176663	0.0011619	Inflammation
NFATC1	0.528168	0.997328	-0.212006	0.863336	-0.212006	0.0011619	Inflammation
PTH1R	0.528168	0.997328	0.0813375	1.058	0.0813375	0.0011619	Inflammation
IKBKG	0.528168	0.997328	-0.207606	0.865973	-0.207606	0.0011619	Inflammation
IL1RL2	0.528168	0.997328	0.033025	1.02316	0.033025	0.0011619	Inflammation
CD70	0.528168	0.997328	0.096025	1.06882	0.096025	0.0011619	Inflammation
CCL7	0.528168	0.997328	0.168169	1.12363	0.168169	0.0011619	Inflammation
CDH6	0.550935	0.997328	-0.0902375	0.939368	-0.0902375	0.0011619	Cardiometabolic
TGFBI	0.55201	0.997328	-0.0453438	0.969059	-0.0453438	0.0011619	Cardiometabolic
FCER2	0.56189	0.997328	-0.0222187	0.984717	-0.0222187	0.0011619	Neurology
FYB1	0.56189	0.997328	-0.163925	0.892593	-0.163925	0.0011619	Neurology
CD8A	0.56189	0.997328	0.0686563	1.04874	0.0686563	0.0011619	Neurology
NUDT5	0.56189	0.997328	-0.0714125	0.951706	-0.0714125	0.0011619	Neurology
PLA2G7	0.56189	0.997328	0.0783313	1.0558	0.0783313	0.0011619	Neurology
ITGA5	0.56189	0.997328	0.0529688	1.0374	0.0529688	0.0011619	Neurology
PSME2	0.56189	0.997328	-0.128006	0.915095	-0.128006	0.0011619	Neurology
CD74	0.56189	0.997328	0.0777063	1.05534	0.0777062	0.0011619	Neurology
CRADD	0.56189	0.997328	-0.169988	0.88885	-0.169988	0.0011619	Neurology
ELOA	0.56189	0.997328	0.0884937	1.06326	0.0884938	0.0011619	Oncology
EBI3_IL27	0.56189	0.997328	0.0371625	1.02609	0.0371625	0.0011619	Oncology
LYN	0.56189	0.997328	-0.105056	0.929769	-0.105056	0.0011619	Oncology
PRTG	0.56189	0.997328	-0.0669437	0.954658	-0.0669437	0.0011619	Oncology
BGN	0.56189	0.997328	0.0385	1.02705	0.0385	0.0011619	Oncology
MSRA	0.56189	0.997328	-0.129362	0.914235	-0.129362	0.0011619	Oncology
PPP1R12A	0.56189	0.997328	-0.206038	0.866915	-0.206038	0.0011619	Oncology
FLT3	0.56189	0.997328	0.0402438	1.02829	0.0402438	0.0011619	Oncology
BTC	0.56189	0.997328	0.0389875	1.02739	0.0389875	0.0011619	Oncology
PSMD9	0.56189	0.997328	0.149787	1.10941	0.149787	0.0011619	Oncology
WIF1	0.56189	0.997328	-0.0254125	0.98254	-0.0254125	0.0011619	Oncology
IL13RA1	0.56189	0.997328	-0.0316812	0.97828	-0.0316813	0.0011619	Oncology
PODXL2	0.56189	0.997328	-0.0064625	0.995531	-0.0064625	0.0011619	Oncology
LEP	0.56189	0.997328	0.136281	1.09907	0.136281	0.0011619	Cardiometabolic
LGALS1	0.56189	0.997328	-0.092825	0.937685	-0.092825	0.0011619	Cardiometabolic
ALCAM	0.56189	0.997328	0.0044125	1.00306	0.0044125	0.0011619	Cardiometabolic
LTBP2	0.56189	0.997328	-0.035875	0.97544	-0.035875	0.0011619	Cardiometabolic
DEFA1_DEFA1B	0.56189	0.997328	-0.0371375	0.974587	-0.0371375	0.0011619	Cardiometabolic
GLO1	0.56189	0.997328	-0.176919	0.88459	-0.176919	0.0011619	Cardiometabolic
IL6ST	0.56189	0.997328	-0.04115	0.97188	-0.04115	0.0011619	Cardiometabolic
S100P	0.56189	0.997328	0.158669	1.11626	0.158669	0.0011619	Cardiometabolic
COL18A1	0.56189	0.997328	-0.0339	0.976776	-0.0339	0.0011619	Cardiometabolic
S100A11	0.56189	0.997328	0.113281	1.08169	0.113281	0.0011619	Cardiometabolic
ADA2	0.56189	0.997328	-0.023925	0.983553	-0.023925	0.0011619	Cardiometabolic
FCRL1	0.56189	0.997328	-0.0232187	0.984035	-0.0232187	0.0011619	Cardiometabolic
PCOLCE	0.56189	0.997328	-0.0501187	0.965857	-0.0501187	0.0011619	Cardiometabolic
AGXT	0.56189	0.997328	-0.0521187	0.964519	-0.0521187	0.0011619	Cardiometabolic
F9	0.56189	0.997328	-0.016525	0.988611	-0.016525	0.0011619	Cardiometabolic
NOTCH3	0.56189	0.997328	-0.0243875	0.983238	-0.0243875	0.0011619	Cardiometabolic
SMPDL3A	0.56189	0.997328	-0.052475	0.964281	-0.052475	0.0011619	Inflammation
IL5RA	0.56189	0.997328	-0.0082125	0.994324	-0.0082125	0.0011619	Inflammation
ENPP7	0.56189	0.997328	0.103581	1.07444	0.103581	0.0011619	Inflammation
TFF2	0.56189	0.997328	0.0690875	1.04905	0.0690875	0.0011619	Inflammation
CSF3	0.56189	0.997328	0.339363	1.2652	0.339363	0.0011619	Inflammation
SELPLG	0.56189	0.997328	0.0627562	1.04446	0.0627562	0.0011619	Inflammation
ANGPTL2	0.56189	0.997328	0.0747188	1.05316	0.0747188	0.0011619	Inflammation
CCN2	0.56189	0.997328	0.0431062	1.03033	0.0431062	0.0011619	Inflammation
CLEC4A	0.56189	0.997328	0.0922313	1.06602	0.0922313	0.0011619	Inflammation
AMBN	0.56189	0.997328	-0.0662313	0.95513	-0.0662313	0.0011619	Inflammation
CD58	0.56189	0.997328	0.0394562	1.02773	0.0394563	0.0011619	Inflammation
MVK	0.56189	0.997328	-0.143025	0.905618	-0.143025	0.0011619	Inflammation
NUB1	0.56189	0.997328	-0.208144	0.86565	-0.208144	0.0011619	Inflammation
ADGRB3	0.596588	0.997328	-0.0275437	0.981089	-0.0275437	0.0011619	Neurology
CNTN3	0.596588	0.997328	0.0498875	1.03518	0.0498875	0.0011619	Neurology
MMP8	0.596588	0.997328	0.271356	1.20694	0.271356	0.0011619	Neurology
DBI	0.596588	0.997328	-0.121619	0.919156	-0.121619	0.0011619	Neurology
MAX	0.596588	0.997328	-0.307606	0.807981	-0.307606	0.0011619	Neurology
ILKAP	0.596588	0.997328	0.091025	1.06513	0.091025	0.0011619	Neurology
TNFRSF21	0.596588	0.997328	-0.0190813	0.986861	-0.0190813	0.0011619	Neurology
NOS3	0.596588	0.997328	-0.0580813	0.960541	-0.0580813	0.0011619	Neurology
MYOC	0.596588	0.997328	0.0503687	1.03553	0.0503687	0.0011619	Neurology
TNF	0.596588	0.997328	0.10965	1.07897	0.10965	0.0011619	Neurology
TNF	0.596588	0.997328	0.10965	1.07897	0.10965	0.0011619	Oncology
TNF	0.596588	0.997328	0.10965	1.07897	0.10965	0.0011619	Cardiometabolic
TNF	0.596588	0.997328	0.10965	1.07897	0.10965	0.0011619	Inflammation
CCS	0.596588	0.997328	0.0069875	1.00486	0.0069875	0.0011619	Neurology
DDX58	0.596588	0.997328	0.0702688	1.04991	0.0702688	0.0011619	Oncology
LRP1	0.596588	0.997328	0.0546375	1.0386	0.0546375	0.0011619	Oncology
DSG4	0.596588	0.997328	0.0377625	1.02652	0.0377625	0.0011619	Oncology
KIFBP	0.596588	0.997328	-0.150088	0.901196	-0.150088	0.0011619	Oncology
ENTPD2	0.596588	0.997328	0.00645	1.00448	0.00645	0.0011619	Oncology
ANGPTL7	0.596588	0.997328	0.0517688	1.03653	0.0517687	0.0011619	Oncology
CNTN2	0.596588	0.997328	-0.0386875	0.97354	-0.0386875	0.0011619	Oncology
OMG	0.596588	0.997328	0.0854063	1.06099	0.0854062	0.0011619	Oncology
MDK	0.596588	0.997328	0.184413	1.13635	0.184413	0.0011619	Oncology
RASSF2	0.596588	0.997328	0.1042	1.0749	0.1042	0.0011619	Oncology
CLEC1A	0.596588	0.997328	0.0341625	1.02396	0.0341625	0.0011619	Cardiometabolic
TNFRSF10C	0.596588	0.997328	-0.0231875	0.984056	-0.0231875	0.0011619	Cardiometabolic
NPDC1	0.596588	0.997328	-0.00681875	0.995285	-0.00681875	0.0011619	Cardiometabolic
CCL27	0.596588	0.997328	0.167331	1.12298	0.167331	0.0011619	Cardiometabolic
PTPRS	0.596588	0.997328	-0.0508375	0.965376	-0.0508375	0.0011619	Cardiometabolic
SOST	0.596588	0.997328	-0.0888313	0.940284	-0.0888313	0.0011619	Cardiometabolic
CCL5	0.596588	0.997328	0.223938	1.16792	0.223938	0.0011619	Cardiometabolic
GGH	0.596588	0.997328	-0.0569875	0.961269	-0.0569875	0.0011619	Cardiometabolic
MEP1B	0.596588	0.997328	-0.0397062	0.972853	-0.0397062	0.0011619	Cardiometabolic
SNAP23	0.596588	0.997328	-0.145681	0.903952	-0.145681	0.0011619	Cardiometabolic
ENPP2	0.596588	0.997328	0.0411812	1.02896	0.0411812	0.0011619	Cardiometabolic
CD59	0.596588	0.997328	-0.0395563	0.972954	-0.0395562	0.0011619	Cardiometabolic
THBS4	0.596588	0.997328	-0.059475	0.959613	-0.059475	0.0011619	Cardiometabolic
BCR	0.596588	0.997328	-0.17885	0.883407	-0.17885	0.0011619	Inflammation
KLRD1	0.596588	0.997328	0.0537625	1.03797	0.0537625	0.0011619	Inflammation
OMD	0.596588	0.997328	0.0250625	1.01752	0.0250625	0.0011619	Inflammation
ANXA11	0.596588	0.997328	-0.199462	0.870875	-0.199462	0.0011619	Inflammation
HLA-E	0.596588	0.997328	-0.00508125	0.996484	-0.00508125	0.0011619	Inflammation
SCGB3A2	0.596588	0.997328	0.0670875	1.0476	0.0670875	0.0011619	Inflammation
PRKAB1	0.596588	0.997328	-0.124231	0.917493	-0.124231	0.0011619	Inflammation
KRT19	0.596588	0.997328	-0.192169	0.875289	-0.192169	0.0011619	Inflammation
IL1RN	0.596588	0.997328	0.111731	1.08052	0.111731	0.0011619	Inflammation
LTBR	0.596588	0.997328	0.0782188	1.05571	0.0782188	0.0011619	Inflammation
NME3	0.596588	0.997328	0.0424563	1.02987	0.0424563	0.0011619	Inflammation
CDCP1	0.632172	0.997328	0.05965	1.04221	0.05965	0.0011619	Neurology
CXCL13	0.632172	0.997328	-0.253681	0.838753	-0.253681	0.0011619	Neurology
PLIN1	0.632172	0.997328	-0.0627375	0.957446	-0.0627375	0.0011619	Neurology
RGMB	0.632172	0.997328	0.00925	1.00643	0.00925	0.0011619	Neurology
FOLR2	0.632172	0.997328	0.0365313	1.02564	0.0365312	0.0011619	Neurology
TNR	0.632172	0.997328	-0.0498062	0.966066	-0.0498063	0.0011619	Neurology
PARK7	0.632172	0.997328	-0.0895187	0.939836	-0.0895187	0.0011619	Neurology
JAM2	0.632172	0.997328	-0.0103187	0.992873	-0.0103187	0.0011619	Neurology
IL6	0.632172	0.997328	0.308131	1.2381	0.308131	0.0011619	Neurology
IL6	0.632172	0.997328	0.308131	1.2381	0.308131	0.0011619	Oncology
IL6	0.632172	0.997328	0.308131	1.2381	0.308131	0.0011619	Cardiometabolic
IL6	0.632172	0.997328	0.308131	1.2381	0.308131	0.0011619	Inflammation
IMPA1	0.632172	0.997328	-0.114144	0.923931	-0.114144	0.0011619	Neurology
SERPINB1	0.632172	0.997328	-0.127963	0.915123	-0.127963	0.0011619	Neurology
ULBP2	0.632172	0.997328	0.0425687	1.02995	0.0425687	0.0011619	Neurology
CA12	0.632172	0.997328	0.0380937	1.02676	0.0380938	0.0011619	Oncology
CD27	0.632172	0.997328	-0.0305875	0.979022	-0.0305875	0.0011619	Oncology
CDNF	0.632172	0.997328	0.0606	1.0429	0.0606	0.0011619	Oncology
CPXM1	0.632172	0.997328	0.07185	1.05106	0.07185	0.0011619	Oncology
CALB1	0.632172	0.997328	0.0836375	1.05969	0.0836375	0.0011619	Oncology
ANGPT2	0.632172	0.997328	-0.0530687	0.963884	-0.0530687	0.0011619	Oncology
ZBTB16	0.632172	0.997328	-0.123375	0.918038	-0.123375	0.0011619	Oncology
ICOSLG	0.632172	0.997328	0.058975	1.04173	0.058975	0.0011619	Oncology
SCLY	0.632172	0.997328	0.0415437	1.02921	0.0415437	0.0011619	Oncology
ATOX1	0.632172	0.997328	-0.0706	0.952242	-0.0706	0.0011619	Oncology
STX4	0.632172	0.997328	-0.149287	0.901696	-0.149287	0.0011619	Oncology
INPPL1	0.632172	0.997328	-0.0908063	0.938998	-0.0908062	0.0011619	Oncology
CD69	0.632172	0.997328	-0.141419	0.906627	-0.141419	0.0011619	Cardiometabolic
SLITRK6	0.632172	0.997328	0.0559813	1.03957	0.0559813	0.0011619	Cardiometabolic
IGFBP2	0.632172	0.997328	-0.0058	0.995988	-0.0058	0.0011619	Cardiometabolic
PLPBP	0.632172	0.997328	-0.141194	0.906769	-0.141194	0.0011619	Cardiometabolic
CHIT1	0.632172	0.997328	-0.0629062	0.957334	-0.0629062	0.0011619	Cardiometabolic
IGFBP6	0.632172	0.997328	-0.0436812	0.970176	-0.0436812	0.0011619	Cardiometabolic
VWF	0.632172	0.997328	0.0736	1.05234	0.0736	0.0011619	Cardiometabolic
CR2	0.632172	0.997328	-0.00021875	0.999848	-0.00021875	0.0011619	Cardiometabolic
ANXA4	0.632172	0.997328	-0.0858187	0.94225	-0.0858187	0.0011619	Cardiometabolic
LRP11	0.632172	0.997328	-0.0531062	0.963859	-0.0531062	0.0011619	Cardiometabolic
CLEC5A	0.632172	0.997328	0.092875	1.06649	0.092875	0.0011619	Cardiometabolic
PILRB	0.632172	0.997328	0.0496	1.03498	0.0496	0.0011619	Cardiometabolic
PAG1	0.632172	0.997328	-0.104137	0.930361	-0.104137	0.0011619	Cardiometabolic
BAG6	0.632172	0.997328	-0.107662	0.928091	-0.107662	0.0011619	Cardiometabolic
CDH1	0.632172	0.997328	0.0530188	1.03743	0.0530188	0.0011619	Cardiometabolic
PDGFRB	0.632172	0.997328	0.00225	1.00156	0.00225	0.0011619	Cardiometabolic
ANGPT1	0.632172	0.997328	0.134731	1.09789	0.134731	0.0011619	Inflammation
PSIP1	0.632172	0.997328	0.0758625	1.05399	0.0758625	0.0011619	Inflammation
FCRL2	0.632172	0.997328	0.0280437	1.01963	0.0280438	0.0011619	Inflammation
IL7	0.632172	0.997328	0.1521	1.11119	0.1521	0.0011619	Inflammation
CCL17	0.632172	0.997328	0.152388	1.11141	0.152388	0.0011619	Inflammation
TNFRSF11B	0.632172	0.997328	0.0693375	1.04923	0.0693375	0.0011619	Inflammation
NT5C3A	0.632172	0.997328	-0.155094	0.898074	-0.155094	0.0011619	Inflammation
WFIKKN2	0.632172	0.997328	-0.0124937	0.991377	-0.0124937	0.0011619	Inflammation
FSTL3	0.632172	0.997328	0.0569187	1.04024	0.0569187	0.0011619	Inflammation
ICAM4	0.632172	0.997328	0.062925	1.04458	0.062925	0.0011619	Inflammation
MGLL	0.632172	0.997328	-0.132087	0.91251	-0.132087	0.0011619	Inflammation
PSPN	0.632172	0.997328	0.10045	1.07211	0.10045	0.0011619	Inflammation
CD83	0.632172	0.997328	0.0643688	1.04563	0.0643688	0.0011619	Inflammation
MLN	0.632172	0.997328	0.100862	1.07241	0.100862	0.0011619	Inflammation
CD99L2	0.641604	0.997328	-0.0441625	0.969853	-0.0441625	0.0011619	Neurology
EFNA4	0.668549	0.997328	0.0726688	1.05166	0.0726688	0.0011619	Neurology
GLB1	0.668549	0.997328	0.0284063	1.01988	0.0284063	0.0011619	Neurology
FABP5	0.668549	0.997328	-0.0905187	0.939185	-0.0905187	0.0011619	Neurology
NCAM2	0.668549	0.997328	0.0345937	1.02427	0.0345937	0.0011619	Neurology
SKAP1	0.668549	0.997328	0.0782313	1.05572	0.0782312	0.0011619	Neurology
DRAXIN	0.668549	0.997328	-0.0395063	0.972988	-0.0395063	0.0011619	Neurology
TNFRSF6B	0.668549	0.997328	-0.0278938	0.980851	-0.0278937	0.0011619	Neurology
ANXA10	0.668549	0.997328	0.0505688	1.03567	0.0505688	0.0011619	Neurology
ADAM22	0.668549	0.997328	0.00101875	1.00071	0.00101875	0.0011619	Neurology
LAMP2	0.668549	0.997328	0.0385875	1.02711	0.0385875	0.0011619	Neurology
AMFR	0.668549	0.997328	-0.031575	0.978352	-0.031575	0.0011619	Neurology
LRPAP1	0.668549	0.997328	-0.0222125	0.984721	-0.0222125	0.0011619	Neurology
ACAA1	0.668549	0.997328	-0.180438	0.882435	-0.180438	0.0011619	Oncology
XPNPEP2	0.668549	0.997328	0.0362437	1.02544	0.0362437	0.0011619	Oncology
RUVBL1	0.668549	0.997328	-0.0325	0.977725	-0.0325	0.0011619	Oncology
MAEA	0.668549	0.997328	-0.0567812	0.961407	-0.0567812	0.0011619	Oncology
RSPO3	0.668549	0.997328	-0.00715	0.995056	-0.00715	0.0011619	Oncology
HMBS	0.668549	0.997328	0.06525	1.04627	0.06525	0.0011619	Oncology
RRM2	0.668549	0.997328	0.118694	1.08575	0.118694	0.0011619	Oncology
RTN4R	0.668549	0.997328	0.0109938	1.00765	0.0109938	0.0011619	Oncology
ACP6	0.668549	0.997328	-0.0476125	0.967536	-0.0476125	0.0011619	Oncology
KLK6	0.668549	0.997328	-0.0214562	0.985238	-0.0214562	0.0011619	Oncology
ACAN	0.668549	0.997328	-0.0791687	0.946603	-0.0791687	0.0011619	Cardiometabolic
C2	0.668549	0.997328	-0.0275188	0.981106	-0.0275188	0.0011619	Cardiometabolic
SELP	0.668549	0.997328	-0.0515063	0.964928	-0.0515062	0.0011619	Cardiometabolic
AOC3	0.668549	0.997328	-0.032275	0.977877	-0.032275	0.0011619	Cardiometabolic
PDCD6	0.668549	0.997328	-0.0868938	0.941548	-0.0868937	0.0011619	Cardiometabolic
DIABLO	0.668549	0.997328	-0.182812	0.880984	-0.182812	0.0011619	Cardiometabolic
ACTA2	0.668549	0.997328	0.089325	1.06387	0.089325	0.0011619	Cardiometabolic
FABP6	0.668549	0.997328	-0.111513	0.925617	-0.111513	0.0011619	Cardiometabolic
GPNMB	0.668549	0.997328	-0.0576625	0.96082	-0.0576625	0.0011619	Cardiometabolic
SDC1	0.668549	0.997328	-0.151413	0.900369	-0.151413	0.0011619	Cardiometabolic
TFPI	0.668549	0.997328	0.0366438	1.02572	0.0366437	0.0011619	Cardiometabolic
PPP1R2	0.668549	0.997328	-0.0720625	0.951277	-0.0720625	0.0011619	Cardiometabolic
CST3	0.668549	0.997328	-0.0489125	0.966665	-0.0489125	0.0011619	Cardiometabolic
SNX9	0.668549	0.997328	-0.137831	0.908884	-0.137831	0.0011619	Cardiometabolic
ZBTB17	0.668549	0.997328	0.0408125	1.02869	0.0408125	0.0011619	Cardiometabolic
SUSD1	0.668549	0.997328	-0.0837188	0.943622	-0.0837187	0.0011619	Cardiometabolic
LILRB2	0.668549	0.997328	0.0121187	1.00844	0.0121187	0.0011619	Cardiometabolic
FGFR1OP	0.668549	0.997328	-0.0967	0.93517	-0.0967	0.0011619	Cardiometabolic
GOPC	0.668549	0.997328	-0.234244	0.850131	-0.234244	0.0011619	Inflammation
IL15RA	0.668549	0.997328	-0.0546188	0.962849	-0.0546188	0.0011619	Inflammation
C1QA	0.668549	0.997328	0.0322188	1.02258	0.0322188	0.0011619	Inflammation
LHPP	0.668549	0.997328	0.0696688	1.04948	0.0696687	0.0011619	Inflammation
RABGAP1L	0.668549	0.997328	-0.021525	0.985191	-0.021525	0.0011619	Inflammation
SLAMF1	0.668549	0.997328	-0.0485312	0.96692	-0.0485313	0.0011619	Inflammation
BID	0.668549	0.997328	0.0963438	1.06906	0.0963437	0.0011619	Inflammation
GMPR	0.668549	0.997328	-0.121987	0.918921	-0.121987	0.0011619	Inflammation
GALNT3	0.668549	0.997328	0.0661375	1.04691	0.0661375	0.0011619	Inflammation
TNC	0.698056	0.997328	0.0313875	1.02199	0.0313875	0.0011619	Cardiometabolic
CPM	0.705719	0.997328	0.0338375	1.02373	0.0338375	0.0011619	Neurology
NID2	0.705719	0.997328	0.0878063	1.06275	0.0878062	0.0011619	Neurology
FCRL5	0.705719	0.997328	0.0577563	1.04085	0.0577563	0.0011619	Neurology
NCAN	0.705719	0.997328	-0.0198	0.986369	-0.0198	0.0011619	Neurology
RGMA	0.705719	0.997328	-0.00216875	0.998498	-0.00216875	0.0011619	Neurology
PIK3IP1	0.705719	0.997328	-0.01735	0.988046	-0.01735	0.0011619	Neurology
CASP1	0.705719	0.997328	0.196637	1.14602	0.196637	0.0011619	Neurology
ING1	0.705719	0.997328	0.132481	1.09618	0.132481	0.0011619	Neurology
EREG	0.705719	0.997328	-0.060225	0.959115	-0.060225	0.0011619	Neurology
DPEP1	0.705719	0.997328	-0.0311125	0.978665	-0.0311125	0.0011619	Neurology
TREML2	0.705719	0.997328	0.0360437	1.0253	0.0360437	0.0011619	Neurology
KEL	0.705719	0.997328	0.0506938	1.03576	0.0506938	0.0011619	Neurology
BLVRB	0.705719	0.997328	0.0496438	1.03501	0.0496438	0.0011619	Neurology
CGA	0.705719	0.997328	-0.069275	0.953117	-0.069275	0.0011619	Neurology
MMP3	0.705719	0.997328	-0.17355	0.886658	-0.17355	0.0011619	Neurology
SETMAR	0.705719	0.997328	-0.0360875	0.975296	-0.0360875	0.0011619	Neurology
SUMF2	0.705719	0.997328	-0.0822375	0.944592	-0.0822375	0.0011619	Neurology
CRTAM	0.705719	0.997328	0.0469625	1.03309	0.0469625	0.0011619	Neurology
MDGA1	0.705719	0.997328	-0.005475	0.996212	-0.005475	0.0011619	Neurology
SORD	0.705719	0.997328	0.0801437	1.05712	0.0801438	0.0011619	Oncology
TXNDC15	0.705719	0.997328	0.0543187	1.03837	0.0543187	0.0011619	Oncology
OPTC	0.705719	0.997328	0.0344312	1.02415	0.0344313	0.0011619	Oncology
NCS1	0.705719	0.997328	-0.022525	0.984508	-0.022525	0.0011619	Oncology
ANKRD54	0.705719	0.997328	-0.0422937	0.97111	-0.0422937	0.0011619	Oncology
RP2	0.705719	0.997328	-0.0684875	0.953637	-0.0684875	0.0011619	Oncology
MIA	0.705719	0.997328	-0.0633937	0.95701	-0.0633938	0.0011619	Oncology
TPMT	0.705719	0.997328	-0.0477625	0.967436	-0.0477625	0.0011619	Oncology
SMOC1	0.705719	0.997328	0.0316	1.02215	0.0316	0.0011619	Oncology
FUS	0.705719	0.997328	-0.0376875	0.974215	-0.0376875	0.0011619	Oncology
SLITRK2	0.705719	0.997328	0.0225188	1.01573	0.0225188	0.0011619	Oncology
PRKRA	0.705719	0.997328	0.0913375	1.06536	0.0913375	0.0011619	Oncology
CFC1	0.705719	0.997328	-0.00614375	0.995751	-0.00614375	0.0011619	Oncology
IL6R	0.705719	0.997328	-0.0185062	0.987254	-0.0185062	0.0011619	Cardiometabolic
CA4	0.705719	0.997328	0.01175	1.00818	0.01175	0.0011619	Cardiometabolic
THBD	0.705719	0.997328	-0.0407187	0.97217	-0.0407187	0.0011619	Cardiometabolic
NPTXR	0.705719	0.997328	-0.0540563	0.963224	-0.0540563	0.0011619	Cardiometabolic
CLUL1	0.705719	0.997328	-0.0138375	0.990454	-0.0138375	0.0011619	Cardiometabolic
MSTN	0.705719	0.997328	-0.0229813	0.984197	-0.0229812	0.0011619	Cardiometabolic
USP8	0.705719	0.997328	-0.117875	0.921544	-0.117875	0.0011619	Cardiometabolic
TFF3	0.705719	0.997328	-0.199169	0.871052	-0.199169	0.0011619	Cardiometabolic
CCL22	0.705719	0.997328	0.125444	1.09084	0.125444	0.0011619	Inflammation
DNPH1	0.705719	0.997328	0.049325	1.03478	0.049325	0.0011619	Inflammation
CD4	0.705719	0.997328	0.00331875	1.0023	0.00331875	0.0011619	Inflammation
BSG	0.705719	0.997328	-0.0126438	0.991274	-0.0126438	0.0011619	Inflammation
MZB1	0.705719	0.997328	0.0118563	1.00825	0.0118563	0.0011619	Inflammation
LILRB4	0.705719	0.997328	0.0433813	1.03053	0.0433813	0.0011619	Inflammation
CRELD2	0.705719	0.997328	-0.05005	0.965903	-0.05005	0.0011619	Inflammation
NBN	0.705719	0.997328	0.037825	1.02657	0.037825	0.0011619	Inflammation
EGLN1	0.705719	0.997328	0.130825	1.09492	0.130825	0.0011619	Inflammation
CCL23	0.705719	0.997328	0.0207437	1.01448	0.0207438	0.0011619	Inflammation
IL10RA	0.705719	0.997328	-0.0274187	0.981174	-0.0274188	0.0011619	Inflammation
SCGB1A1	0.705719	0.997328	0.022975	1.01605	0.022975	0.0011619	Inflammation
LAIR1	0.705719	0.997328	0.0630562	1.04468	0.0630563	0.0011619	Inflammation
NFASC	0.705719	0.997328	0.04495	1.03165	0.04495	0.0011619	Inflammation
CD200R1	0.705719	0.997328	0.02975	1.02084	0.02975	0.0011619	Inflammation
AMN	0.705719	0.997328	0.0554125	1.03916	0.0554125	0.0011619	Inflammation
PRDX5	0.705719	0.997328	-0.107844	0.927974	-0.107844	0.0011619	Inflammation
TNFSF12	0.705719	0.997328	0.00539375	1.00375	0.00539375	0.0011619	Inflammation
BANK1	0.705719	0.997328	-0.132569	0.912206	-0.132569	0.0011619	Inflammation
GP6	0.717336	0.997328	-0.07365	0.950231	-0.07365	0.0011619	Neurology
CASC4	0.743561	0.997328	0.0312438	1.02189	0.0312437	0.0011619	Neurology
TDGF1	0.743561	0.997328	0.0524875	1.03705	0.0524875	0.0011619	Neurology
MASP1	0.743561	0.997328	0.0185625	1.01295	0.0185625	0.0011619	Neurology
AFP	0.743561	0.997328	0.0111313	1.00775	0.0111313	0.0011619	Neurology
CD109	0.743561	0.997328	0.0307562	1.02155	0.0307562	0.0011619	Neurology
LY96	0.743561	0.997328	-0.0257437	0.982314	-0.0257438	0.0011619	Neurology
PPCDC	0.743561	0.997328	-0.0608063	0.958728	-0.0608063	0.0011619	Neurology
IPCEF1	0.743561	0.997328	-0.0976125	0.934578	-0.0976125	0.0011619	Neurology
SERPINB6	0.743561	0.997328	-0.0658875	0.955357	-0.0658875	0.0011619	Neurology
SCARB2	0.743561	0.997328	0.0406	1.02854	0.0406	0.0011619	Neurology
STC1	0.743561	0.997328	-0.022725	0.984372	-0.022725	0.0011619	Neurology
MPO	0.743561	0.997328	0.0891938	1.06378	0.0891937	0.0011619	Neurology
ASGR1	0.743561	0.997328	0.0346125	1.02428	0.0346125	0.0011619	Neurology
WFDC2	0.743561	0.997328	0.0280812	1.01966	0.0280813	0.0011619	Oncology
SIAE	0.743561	0.997328	0.0334188	1.02343	0.0334187	0.0011619	Oncology
CDKN1A	0.743561	0.997328	-0.110656	0.926167	-0.110656	0.0011619	Oncology
DDAH1	0.743561	0.997328	0.02445	1.01709	0.02445	0.0011619	Oncology
CD5	0.743561	0.997328	0.0480063	1.03384	0.0480063	0.0011619	Oncology
CDC37	0.743561	0.997328	-0.111469	0.925645	-0.111469	0.0011619	Oncology
LHB	0.743561	0.997328	0.0441375	1.03107	0.0441375	0.0011619	Oncology
RET	0.743561	0.997328	-0.0333813	0.977128	-0.0333812	0.0011619	Oncology
VAT1	0.743561	0.997328	0.0606063	1.0429	0.0606063	0.0011619	Oncology
HBEGF	0.743561	0.997328	-0.0613625	0.958359	-0.0613625	0.0011619	Oncology
ANGPTL1	0.743561	0.997328	0.00095625	1.00066	0.00095625	0.0011619	Cardiometabolic
FABP2	0.743561	0.997328	-0.0125	0.991373	-0.0125	0.0011619	Cardiometabolic
TNFSF13B	0.743561	0.997328	0.0312438	1.02189	0.0312437	0.0011619	Cardiometabolic
ITGB1BP2	0.743561	0.997328	-0.198775	0.87129	-0.198775	0.0011619	Cardiometabolic
CDH5	0.743561	0.997328	0.0408562	1.02872	0.0408562	0.0011619	Cardiometabolic
CDHR5	0.743561	0.997328	-0.0782438	0.94721	-0.0782438	0.0011619	Cardiometabolic
IGFBP3	0.743561	0.997328	-0.0130063	0.991025	-0.0130063	0.0011619	Cardiometabolic
GUSB	0.743561	0.997328	0.0218062	1.01523	0.0218063	0.0011619	Cardiometabolic
MCAM	0.743561	0.997328	-0.0375375	0.974317	-0.0375375	0.0011619	Cardiometabolic
IL22RA1	0.743561	0.997328	0.0146062	1.01018	0.0146062	0.0011619	Inflammation
HGF	0.743561	0.997328	0.0707813	1.05029	0.0707813	0.0011619	Inflammation
PLA2G4A	0.743561	0.997328	-0.13755	0.909062	-0.13755	0.0011619	Inflammation
FABP1	0.743561	0.997328	-0.142137	0.906176	-0.142137	0.0011619	Inflammation
ISM1	0.743561	0.997328	0.0793875	1.05657	0.0793875	0.0011619	Inflammation
PTPN6	0.743561	0.997328	-0.131738	0.912732	-0.131738	0.0011619	Inflammation
ADA	0.743561	0.997328	-0.0248562	0.982919	-0.0248563	0.0011619	Inflammation
CDON	0.743561	0.997328	-0.0279187	0.980834	-0.0279187	0.0011619	Inflammation
EDAR	0.743561	0.997328	-0.0578125	0.96072	-0.0578125	0.0011619	Inflammation
CST7	0.743561	0.997328	0.130238	1.09447	0.130238	0.0011619	Inflammation
MMP10	0.754753	0.997328	-0.0809062	0.945464	-0.0809063	0.0011619	Inflammation
PAMR1	0.781952	0.997328	0.04045	1.02843	0.04045	0.0011619	Neurology
IL1RAP	0.781952	0.997328	0.0323063	1.02265	0.0323062	0.0011619	Neurology
HNMT	0.781952	0.997328	0.0296562	1.02077	0.0296562	0.0011619	Neurology
GDNF	0.781952	0.997328	0.004775	1.00332	0.004775	0.0011619	Neurology
APOH	0.781952	0.997328	-0.0109375	0.992447	-0.0109375	0.0011619	Neurology
RWDD1	0.781952	0.997328	-0.0885438	0.940472	-0.0885438	0.0011619	Neurology
CDHR1	0.781952	0.997328	-0.0650312	0.955925	-0.0650312	0.0011619	Neurology
STAMBP	0.781952	0.997328	-0.0980875	0.934271	-0.0980875	0.0011619	Neurology
OBP2B	0.781952	0.997328	-0.0475812	0.967557	-0.0475813	0.0011619	Neurology
AKT1S1	0.781952	0.997328	-0.170637	0.88845	-0.170637	0.0011619	Neurology
HAVCR2	0.781952	0.997328	-0.0114375	0.992103	-0.0114375	0.0011619	Neurology
NOMO1	0.781952	0.997328	-0.0132125	0.990884	-0.0132125	0.0011619	Neurology
CLEC1B	0.781952	0.997328	-0.0622937	0.95774	-0.0622937	0.0011619	Neurology
CDKN2D	0.781952	0.997328	-0.14675	0.903283	-0.14675	0.0011619	Oncology
CBLN4	0.781952	0.997328	-0.0362312	0.975199	-0.0362312	0.0011619	Oncology
SEMA4C	0.781952	0.997328	0.0274812	1.01923	0.0274813	0.0011619	Oncology
SIRT2	0.781952	0.997328	-0.162463	0.893499	-0.162463	0.0011619	Oncology
WISP1	0.781952	0.997328	-0.0141187	0.990261	-0.0141187	0.0011619	Oncology
FOLR1	0.781952	0.997328	0.0291063	1.02038	0.0291063	0.0011619	Oncology
IDUA	0.781952	0.997328	0.0148	1.01031	0.0148	0.0011619	Oncology
PLA2G15	0.781952	0.997328	0.0603187	1.0427	0.0603187	0.0011619	Oncology
SEPTIN9	0.781952	0.997328	0.0388312	1.02728	0.0388312	0.0011619	Oncology
C4BPB	0.781952	0.997328	0.0188187	1.01313	0.0188187	0.0011619	Oncology
KLK4	0.781952	0.997328	-0.0472625	0.967771	-0.0472625	0.0011619	Oncology
KRT18	0.781952	0.997328	0.0710438	1.05048	0.0710438	0.0011619	Oncology
CA9	0.781952	0.997328	0.0388375	1.02729	0.0388375	0.0011619	Oncology
DNAJB1	0.781952	0.997328	-0.127769	0.915246	-0.127769	0.0011619	Oncology
HPGDS	0.781952	0.997328	0.0258687	1.01809	0.0258687	0.0011619	Oncology
FGFBP1	0.781952	0.997328	-0.0114125	0.992121	-0.0114125	0.0011619	Oncology
ATP6AP2	0.781952	0.997328	0.0404188	1.02841	0.0404188	0.0011619	Oncology
BAIAP2	0.781952	0.997328	-0.0309125	0.978801	-0.0309125	0.0011619	Oncology
HSPB6	0.781952	0.997328	-0.049925	0.965987	-0.049925	0.0011619	Oncology
CD163	0.781952	0.997328	0.0164063	1.01144	0.0164063	0.0011619	Cardiometabolic
F7	0.781952	0.997328	-0.0385938	0.973603	-0.0385938	0.0011619	Cardiometabolic
KYAT1	0.781952	0.997328	0.0326062	1.02286	0.0326062	0.0011619	Cardiometabolic
CLTA	0.781952	0.997328	-0.0217187	0.985058	-0.0217187	0.0011619	Cardiometabolic
MET	0.781952	0.997328	-0.0182563	0.987425	-0.0182563	0.0011619	Cardiometabolic
ADH4	0.781952	0.997328	0.082075	1.05854	0.082075	0.0011619	Cardiometabolic
CHI3L1	0.781952	0.997328	-0.00959375	0.993372	-0.00959375	0.0011619	Cardiometabolic
GRAP2	0.781952	0.997328	-0.134494	0.910989	-0.134494	0.0011619	Cardiometabolic
IGFBPL1	0.781952	0.997328	-0.00346875	0.997599	-0.00346875	0.0011619	Cardiometabolic
CANT1	0.781952	0.997328	-0.00315625	0.997815	-0.00315625	0.0011619	Cardiometabolic
HYAL1	0.781952	0.997328	-0.0202813	0.98604	-0.0202813	0.0011619	Cardiometabolic
EGFR	0.781952	0.997328	-0.00533125	0.996311	-0.00533125	0.0011619	Cardiometabolic
SPINK4	0.781952	0.997328	0.0253875	1.01775	0.0253875	0.0011619	Inflammation
IDS	0.781952	0.997328	-0.0112812	0.992211	-0.0112812	0.0011619	Inflammation
IFNGR1	0.781952	0.997328	0.0070125	1.00487	0.0070125	0.0011619	Inflammation
EPHA1	0.781952	0.997328	0.00233125	1.00162	0.00233125	0.0011619	Inflammation
B4GALT1	0.781952	0.997328	0.0706875	1.05022	0.0706875	0.0011619	Inflammation
IL10RB	0.781952	0.997328	0.0403188	1.02834	0.0403188	0.0011619	Inflammation
VEGFA	0.781952	0.997328	0.00615625	1.00428	0.00615625	0.0011619	Inflammation
PROK1	0.781952	0.997328	0.0461937	1.03254	0.0461938	0.0011619	Inflammation
LAT	0.781952	0.997328	-0.0859938	0.942135	-0.0859938	0.0011619	Inflammation
FUT3_FUT5	0.820892	0.997328	0.0132625	1.00924	0.0132625	0.0011619	Neurology
TIMP4	0.820892	0.997328	0.0448	1.03154	0.0448	0.0011619	Neurology
ROBO2	0.820892	0.997328	0.0098875	1.00688	0.0098875	0.0011619	Neurology
TNXB	0.820892	0.997328	0.0113875	1.00792	0.0113875	0.0011619	Neurology
TFF1	0.820892	0.997328	-0.002675	0.998148	-0.002675	0.0011619	Neurology
LAYN	0.820892	0.997328	0.0621688	1.04403	0.0621687	0.0011619	Neurology
CDH15	0.820892	0.997328	-0.0306688	0.978966	-0.0306688	0.0011619	Neurology
CASP8	0.820892	0.997328	-0.0395687	0.972946	-0.0395687	0.0011619	Oncology
FGF21	0.820892	0.997328	-0.129637	0.914061	-0.129637	0.0011619	Oncology
OGFR	0.820892	0.997328	0.044175	1.03109	0.044175	0.0011619	Oncology
CNPY4	0.820892	0.997328	-0.0551875	0.962469	-0.0551875	0.0011619	Oncology
DPP6	0.820892	0.997328	-0.0021375	0.998519	-0.0021375	0.0011619	Oncology
MANSC1	0.820892	0.997328	0.0240437	1.01681	0.0240438	0.0011619	Oncology
PFKFB2	0.820892	0.997328	0.0321938	1.02257	0.0321938	0.0011619	Oncology
RAD23B	0.820892	0.997328	0.0221187	1.01545	0.0221187	0.0011619	Oncology
CAPG	0.820892	0.997328	-0.0146313	0.98991	-0.0146313	0.0011619	Oncology
ST6GAL1	0.820892	0.997328	0.0386625	1.02716	0.0386625	0.0011619	Cardiometabolic
ENTPD6	0.820892	0.997328	0.0212875	1.01486	0.0212875	0.0011619	Cardiometabolic
GSTA1	0.820892	0.997328	0.0718125	1.05104	0.0718125	0.0011619	Cardiometabolic
LGALS3	0.820892	0.997328	-0.0182125	0.987455	-0.0182125	0.0011619	Cardiometabolic
FAS	0.820892	0.997328	-0.0003	0.999792	-0.0003	0.0011619	Cardiometabolic
ICAM2	0.820892	0.997328	0.0123375	1.00859	0.0123375	0.0011619	Cardiometabolic
LCN2	0.820892	0.997328	-0.0091125	0.993704	-0.0091125	0.0011619	Cardiometabolic
ANG	0.820892	0.997328	-0.0303062	0.979212	-0.0303062	0.0011619	Cardiometabolic
ITGB2	0.820892	0.997328	0.0001125	1.00008	0.0001125	0.0011619	Cardiometabolic
CCL15	0.820892	0.997328	0.0269563	1.01886	0.0269562	0.0011619	Cardiometabolic
PDGFA	0.820892	0.997328	0.0294063	1.02059	0.0294063	0.0011619	Cardiometabolic
QDPR	0.820892	0.997328	-0.0512125	0.965125	-0.0512125	0.0011619	Cardiometabolic
SSC4D	0.820892	0.997328	0.0824125	1.05879	0.0824125	0.0011619	Cardiometabolic
APOM	0.820892	0.997328	0.0174562	1.01217	0.0174563	0.0011619	Cardiometabolic
CD14	0.820892	0.997328	0.0651125	1.04617	0.0651125	0.0011619	Cardiometabolic
SSC5D	0.820892	0.997328	0.0409875	1.02882	0.0409875	0.0011619	Cardiometabolic
DAPP1	0.820892	0.997328	0.0440875	1.03103	0.0440875	0.0011619	Inflammation
FGF5	0.820892	0.997328	0.0028	1.00194	0.0028	0.0011619	Inflammation
LAP3	0.820892	0.997328	0.0183062	1.01277	0.0183063	0.0011619	Inflammation
CD276	0.820892	0.997328	0.0141312	1.00984	0.0141313	0.0011619	Inflammation
BACH1	0.820892	0.997328	-0.0334375	0.977089	-0.0334375	0.0011619	Inflammation
CD244	0.820892	0.997328	0.004475	1.00311	0.004475	0.0011619	Inflammation
NTF3	0.820892	0.997328	0.0100063	1.00696	0.0100063	0.0011619	Inflammation
COLEC12	0.820892	0.997328	0.0334625	1.02347	0.0334625	0.0011619	Inflammation
TGFA	0.820892	0.997328	0.126731	1.09182	0.126731	0.0011619	Inflammation
PLXNA4	0.820892	0.997328	-0.0496438	0.966175	-0.0496438	0.0011619	Inflammation
EPCAM	0.820892	0.997328	-0.0613563	0.958363	-0.0613563	0.0011619	Inflammation
HSPA1A	0.820892	0.997328	-0.0145188	0.989987	-0.0145188	0.0011619	Inflammation
CD40	0.820892	0.997328	-0.0652375	0.955788	-0.0652375	0.0011619	Inflammation
BCL2L11	0.820892	0.997328	-0.0226875	0.984397	-0.0226875	0.0011619	Inflammation
SIGLEC10	0.856359	0.997328	-0.0059	0.995919	-0.0059	0.0011619	Inflammation
ENO1	0.86026	0.997328	-0.0977375	0.934497	-0.0977375	0.0011619	Neurology
PEBP1	0.86026	0.997328	-0.0366875	0.974891	-0.0366875	0.0011619	Neurology
EPHB6	0.86026	0.997328	0.0567	1.04008	0.0567	0.0011619	Neurology
PTPRN2	0.86026	0.997328	-0.0276562	0.981013	-0.0276563	0.0011619	Neurology
IL34	0.86026	0.997328	-0.00599375	0.995854	-0.00599375	0.0011619	Neurology
CPPED1	0.86026	0.997328	-0.0526	0.964197	-0.0526	0.0011619	Neurology
CD99	0.86026	0.997328	0.0247563	1.01731	0.0247562	0.0011619	Neurology
KLB	0.86026	0.997328	0.0277625	1.01943	0.0277625	0.0011619	Neurology
ISLR2	0.86026	0.997328	-0.0145875	0.98994	-0.0145875	0.0011619	Neurology
EFNA1	0.86026	0.997328	0.03785	1.02658	0.03785	0.0011619	Neurology
PILRA	0.86026	0.997328	0.0191875	1.01339	0.0191875	0.0011619	Neurology
PSG1	0.86026	0.997328	0.0342437	1.02402	0.0342437	0.0011619	Neurology
NOS1	0.86026	0.997328	0.0064625	1.00449	0.0064625	0.0011619	Neurology
EGFL7	0.86026	0.997328	-0.0195938	0.98651	-0.0195938	0.0011619	Oncology
KLK8	0.86026	0.997328	-0.0448	0.969424	-0.0448	0.0011619	Oncology
ATG4A	0.86026	0.997328	0.032275	1.02262	0.032275	0.0011619	Oncology
FLT4	0.86026	0.997328	0.028775	1.02015	0.028775	0.0011619	Oncology
KLK10	0.86026	0.997328	0.0916938	1.06562	0.0916938	0.0011619	Oncology
RBP2	0.86026	0.997328	-0.0348125	0.976159	-0.0348125	0.0011619	Oncology
FLI1	0.86026	0.997328	-0.071075	0.951928	-0.071075	0.0011619	Oncology
MPI	0.86026	0.997328	-0.0888562	0.940268	-0.0888562	0.0011619	Oncology
CTSV	0.86026	0.997328	0.0215937	1.01508	0.0215937	0.0011619	Oncology
STAT5B	0.86026	0.997328	-0.00768125	0.99469	-0.00768125	0.0011619	Oncology
SOD1	0.86026	0.997328	-0.0115875	0.992	-0.0115875	0.0011619	Cardiometabolic
COL4A1	0.86026	0.997328	0.0265063	1.01854	0.0265063	0.0011619	Cardiometabolic
ROR1	0.86026	0.997328	-0.0319	0.978131	-0.0319	0.0011619	Cardiometabolic
ADGRG2	0.86026	0.997328	-0.0296	0.979692	-0.0296	0.0011619	Cardiometabolic
PCDH17	0.86026	0.997328	-0.110925	0.925994	-0.110925	0.0011619	Cardiometabolic
LILRA5	0.86026	0.997328	0.001475	1.00102	0.001475	0.0011619	Cardiometabolic
TYRO3	0.86026	0.997328	-0.017	0.988286	-0.017	0.0011619	Cardiometabolic
DPP7	0.86026	0.997328	0.0095625	1.00665	0.0095625	0.0011619	Cardiometabolic
ACY1	0.86026	0.997328	0.0138937	1.00968	0.0138937	0.0011619	Cardiometabolic
CCL16	0.86026	0.997328	-0.00190625	0.99868	-0.00190625	0.0011619	Cardiometabolic
REG3A	0.86026	0.997328	0.0565	1.03994	0.0565	0.0011619	Cardiometabolic
RETN	0.86026	0.997328	-0.0215438	0.985178	-0.0215438	0.0011619	Cardiometabolic
TIMP1	0.86026	0.997328	0.020025	1.01398	0.020025	0.0011619	Cardiometabolic
RARRES2	0.86026	0.997328	-0.003825	0.997352	-0.003825	0.0011619	Cardiometabolic
UMOD	0.86026	0.997328	-0.027525	0.981102	-0.027525	0.0011619	Cardiometabolic
SPON1	0.86026	0.997328	-0.0198562	0.986331	-0.0198562	0.0011619	Inflammation
IL17C	0.86026	0.997328	0.403344	1.32257	0.403344	0.0011619	Inflammation
SMOC2	0.86026	0.997328	0.0171812	1.01198	0.0171812	0.0011619	Inflammation
ATP5IF1	0.86026	0.997328	-0.0903563	0.939291	-0.0903563	0.0011619	Inflammation
NCK2	0.86026	0.997328	-0.0892562	0.940007	-0.0892563	0.0011619	Inflammation
TNFRSF13B	0.86026	0.997328	-0.0122938	0.991515	-0.0122937	0.0011619	Inflammation
LGALS4	0.86026	0.997328	0.0176625	1.01232	0.0176625	0.0011619	Inflammation
SLAMF7	0.86026	0.997328	0.0483188	1.03406	0.0483188	0.0011619	Inflammation
TNFRSF4	0.86026	0.997328	0.0222187	1.01552	0.0222187	0.0011619	Inflammation
PTX3	0.86026	0.997328	-0.0915375	0.938522	-0.0915375	0.0011619	Inflammation
DPP10	0.86026	0.997328	0.043125	1.03034	0.043125	0.0011619	Inflammation
LRRN1	0.86026	0.997328	0.00895	1.00622	0.00895	0.0011619	Inflammation
PRELP	0.86026	0.997328	0.006325	1.00439	0.006325	0.0011619	Inflammation
CCL24	0.86026	0.997328	0.0634875	1.04499	0.0634875	0.0011619	Inflammation
MGMT	0.86026	0.997328	-0.176338	0.884947	-0.176338	0.0011619	Inflammation
AGER	0.86026	0.997328	0.0525562	1.0371	0.0525562	0.0011619	Inflammation
ITGA6	0.86026	0.997328	-0.0076	0.994746	-0.0076	0.0011619	Inflammation
IFNLR1	0.86026	0.997328	0.0040625	1.00282	0.0040625	0.0011619	Inflammation
TNFRSF9	0.899933	0.997328	0.0148188	1.01032	0.0148187	0.0011619	Neurology
WISP2	0.899933	0.997328	0.0145625	1.01015	0.0145625	0.0011619	Neurology
SCARA5	0.899933	0.997328	-0.0011625	0.999195	-0.0011625	0.0011619	Neurology
FUT8	0.899933	0.997328	-0.0368062	0.974811	-0.0368063	0.0011619	Neurology
ABHD14B	0.899933	0.997328	-0.0304312	0.979128	-0.0304313	0.0011619	Neurology
CNTN4	0.899933	0.997328	-0.00515	0.996437	-0.00515	0.0011619	Neurology
CA2	0.899933	0.997328	0.07745	1.05515	0.07745	0.0011619	Neurology
GGT1	0.899933	0.997328	-0.0015375	0.998935	-0.0015375	0.0011619	Neurology
LXN	0.899933	0.997328	-0.0032375	0.997758	-0.0032375	0.0011619	Neurology
FHIT	0.899933	0.997328	-0.0733125	0.950453	-0.0733125	0.0011619	Neurology
PDCD5	0.899933	0.997328	-6.875e-05	0.999952	-6.875e-05	0.0011619	Neurology
CD164	0.899933	0.997328	0.023325	1.0163	0.023325	0.0011619	Neurology
GPC5	0.899933	0.997328	0.0112687	1.00784	0.0112687	0.0011619	Neurology
SUSD2	0.899933	0.997328	0.0258188	1.01806	0.0258188	0.0011619	Neurology
S100A4	0.899933	0.997328	-0.0288312	0.980214	-0.0288312	0.0011619	Oncology
TFPI2	0.899933	0.997328	0.0366437	1.02572	0.0366437	0.0011619	Oncology
GFRA1	0.899933	0.997328	-0.0136125	0.990609	-0.0136125	0.0011619	Oncology
POLR2F	0.899933	0.997328	0.101837	1.07314	0.101837	0.0011619	Oncology
GALNT2	0.899933	0.997328	-0.003925	0.997283	-0.003925	0.0011619	Oncology
ERBB2	0.899933	0.997328	0.0555937	1.03929	0.0555937	0.0011619	Oncology
FOPNL	0.899933	0.997328	-0.0720688	0.951273	-0.0720688	0.0011619	Oncology
LEFTY2	0.899933	0.997328	0.0046375	1.00322	0.0046375	0.0011619	Oncology
ARSB	0.899933	0.997328	0.0366812	1.02575	0.0366812	0.0011619	Oncology
TAFA5	0.899933	0.997328	0.0488813	1.03446	0.0488813	0.0011619	Oncology
TINAGL1	0.899933	0.997328	0.0134438	1.00936	0.0134437	0.0011619	Cardiometabolic
PTPRF	0.899933	0.997328	-0.0060625	0.995807	-0.0060625	0.0011619	Cardiometabolic
CCL18	0.899933	0.997328	0.0118875	1.00827	0.0118875	0.0011619	Cardiometabolic
SELE	0.899933	0.997328	-0.0172875	0.988089	-0.0172875	0.0011619	Cardiometabolic
PEAR1	0.899933	0.997328	0.0219625	1.01534	0.0219625	0.0011619	Cardiometabolic
PCSK9	0.899933	0.997328	0.0401375	1.02821	0.0401375	0.0011619	Cardiometabolic
BOC	0.899933	0.997328	0.0158187	1.01103	0.0158188	0.0011619	Cardiometabolic
C1QTNF1	0.899933	0.997328	0.0376125	1.02641	0.0376125	0.0011619	Cardiometabolic
CA1	0.899933	0.997328	0.028175	1.01972	0.028175	0.0011619	Cardiometabolic
FBP1	0.899933	0.997328	0.0775125	1.0552	0.0775125	0.0011619	Cardiometabolic
FAM3C	0.899933	0.997328	-0.0356313	0.975605	-0.0356313	0.0011619	Cardiometabolic
EIF4EBP1	0.899933	0.997328	0.077575	1.05524	0.077575	0.0011619	Cardiometabolic
CDH2	0.899933	0.997328	0.0165	1.0115	0.0165	0.0011619	Cardiometabolic
DPP4	0.899933	0.997328	-0.0257938	0.98228	-0.0257938	0.0011619	Cardiometabolic
PLXNB2	0.899933	0.997328	-0.0122437	0.991549	-0.0122437	0.0011619	Cardiometabolic
ADAM23	0.899933	0.997328	-0.0074375	0.994858	-0.0074375	0.0011619	Inflammation
IL4R	0.899933	0.997328	0.0230688	1.01612	0.0230688	0.0011619	Inflammation
VEGFD	0.899933	0.997328	-0.0131437	0.990931	-0.0131437	0.0011619	Inflammation
PRSS8	0.899933	0.997328	0.0199625	1.01393	0.0199625	0.0011619	Inflammation
PCDH1	0.899933	0.997328	0.0054625	1.00379	0.0054625	0.0011619	Inflammation
NPPC	0.899933	0.997328	-0.0116437	0.991962	-0.0116437	0.0011619	Inflammation
COL9A1	0.899933	0.997328	0.0433812	1.03053	0.0433812	0.0011619	Inflammation
HSD11B1	0.899933	0.997328	0.061325	1.04342	0.061325	0.0011619	Inflammation
SCRN1	0.899933	0.997328	-0.0536563	0.963491	-0.0536563	0.0011619	Inflammation
HCLS1	0.899933	0.997328	-0.053725	0.963446	-0.053725	0.0011619	Inflammation
CKMT1A_CKMT1B	0.899933	0.997328	0.108969	1.07846	0.108969	0.0011619	Inflammation
CNTNAP2	0.899933	0.997328	0.00419375	1.00291	0.00419375	0.0011619	Inflammation
FIS1	0.899933	0.997328	-0.0387187	0.973519	-0.0387187	0.0011619	Inflammation
EPO	0.899933	0.997328	-0.0482875	0.967084	-0.0482875	0.0011619	Inflammation
ASAH2	0.93988	0.999471	0.0240062	1.01678	0.0240063	0.000229861	Neurology
VSIG4	0.93988	0.999471	0.0198187	1.01383	0.0198187	0.000229861	Neurology
NRP2	0.93988	0.999471	-0.00238125	0.998351	-0.00238125	0.000229861	Neurology
APP	0.93988	0.999471	0.013275	1.00924	0.013275	0.000229861	Neurology
DSC2	0.93988	0.999471	-0.00928125	0.993587	-0.00928125	0.000229861	Neurology
TNFRSF10B	0.93988	0.999471	-0.01905	0.986882	-0.01905	0.000229861	Neurology
GGT5	0.93988	0.999471	0.0169	1.01178	0.0169	0.000229861	Neurology
C2CD2L	0.93988	0.999471	-0.0181625	0.98749	-0.0181625	0.000229861	Neurology
TXNRD1	0.93988	0.999471	-0.00730625	0.994948	-0.00730625	0.000229861	Neurology
CNTN5	0.93988	0.999471	0.009475	1.00659	0.009475	0.000229861	Neurology
SLC16A1	0.93988	0.999471	0.012475	1.00868	0.012475	0.000229861	Neurology
IGFBP4	0.93988	0.999471	0.00565	1.00392	0.00565	0.000229861	Neurology
NPTX1	0.93988	0.999471	-0.0115438	0.99203	-0.0115438	0.000229861	Neurology
AARSD1	0.93988	0.999471	0.023275	1.01626	0.023275	0.000229861	Oncology
SMAD5	0.93988	0.999471	-0.0109813	0.992417	-0.0109812	0.000229861	Oncology
FGFR2	0.93988	0.999471	0.0186625	1.01302	0.0186625	0.000229861	Oncology
LRIG1	0.93988	0.999471	-0.00764375	0.994716	-0.00764375	0.000229861	Oncology
SPARC	0.93988	0.999471	0.033175	1.02326	0.033175	0.000229861	Oncology
SUGT1	0.93988	0.999471	-0.0300188	0.979408	-0.0300188	0.000229861	Oncology
PPME1	0.93988	0.999471	0.00101875	1.00071	0.00101875	0.000229861	Oncology
MSLN	0.93988	0.999471	0.015525	1.01082	0.015525	0.000229861	Oncology
HDGF	0.93988	0.999471	-0.0360875	0.975296	-0.0360875	0.000229861	Oncology
L1CAM	0.93988	0.999471	0.00129375	1.0009	0.00129375	0.000229861	Oncology
TNFRSF12A	0.93988	0.999471	0.0135375	1.00943	0.0135375	0.000229861	Oncology
SIGLEC9	0.93988	0.999471	0.0201188	1.01404	0.0201188	0.000229861	Oncology
NECTIN4	0.93988	0.999471	0.01595	1.01112	0.01595	0.000229861	Oncology
P4HB	0.93988	0.999471	0.0417438	1.02936	0.0417438	0.000229861	Oncology
GDF2	0.93988	0.999471	0.0239125	1.01671	0.0239125	0.000229861	Cardiometabolic
SERPINA11	0.93988	0.999471	0.001875	1.0013	0.001875	0.000229861	Cardiometabolic
CRTAC1	0.93988	0.999471	-0.0512625	0.965091	-0.0512625	0.000229861	Cardiometabolic
ADAM15	0.93988	0.999471	0.023475	1.0164	0.023475	0.000229861	Cardiometabolic
MEGF9	0.93988	0.999471	-0.0112187	0.992254	-0.0112187	0.000229861	Cardiometabolic
MPHOSPH8	0.93988	0.999471	0.007925	1.00551	0.007925	0.000229861	Cardiometabolic
LEPR	0.93988	0.999471	-0.049925	0.965987	-0.049925	0.000229861	Cardiometabolic
ADAMTS13	0.93988	0.999471	-0.0041875	0.997102	-0.0041875	0.000229861	Cardiometabolic
GDF15	0.93988	0.999471	-0.0403813	0.972398	-0.0403813	0.000229861	Cardiometabolic
REG1A	0.93988	0.999471	0.141481	1.10304	0.141481	0.000229861	Cardiometabolic
MB	0.93988	0.999471	0.0012	1.00083	0.0012	0.000229861	Cardiometabolic
PM20D1	0.93988	0.999471	0.0658625	1.04671	0.0658625	0.000229861	Cardiometabolic
CD2AP	0.93988	0.999471	-0.108088	0.927817	-0.108088	0.000229861	Cardiometabolic
PTN	0.93988	0.999471	0.156044	1.11423	0.156044	0.000229861	Cardiometabolic
CGREF1	0.93988	0.999471	-0.0223313	0.98464	-0.0223313	0.000229861	Cardiometabolic
SERPINE1	0.93988	0.999471	-0.0865687	0.94176	-0.0865687	0.000229861	Cardiometabolic
SERPINB8	0.93988	0.999471	0.0359375	1.02522	0.0359375	0.000229861	Inflammation
IRAK4	0.93988	0.999471	-0.0530313	0.963909	-0.0530313	0.000229861	Inflammation
NCR1	0.93988	0.999471	0.0320875	1.02249	0.0320875	0.000229861	Inflammation
HLA-DRA	0.93988	0.999471	0.0605313	1.04285	0.0605313	0.000229861	Inflammation
BST1	0.97937	0.999471	-0.0154625	0.989339	-0.0154625	0.000229861	Neurology
RSPO1	0.97995	0.999471	-0.0001125	0.999922	-0.0001125	0.000229861	Neurology
GFRA3	0.97995	0.999471	0.0264	1.01847	0.0264	0.000229861	Neurology
BCAM	0.97995	0.999471	-0.0072375	0.994996	-0.0072375	0.000229861	Neurology
CTSF	0.97995	0.999471	0.0203312	1.01419	0.0203312	0.000229861	Oncology
AKR1B1	0.97995	0.999471	-0.0729812	0.950671	-0.0729812	0.000229861	Oncology
MMP12	0.97995	0.999471	0.115206	1.08313	0.115206	0.000229861	Oncology
HGS	0.97995	0.999471	-0.071625	0.951566	-0.071625	0.000229861	Oncology
ADAMTS8	0.97995	0.999471	0.00978125	1.0068	0.00978125	0.000229861	Oncology
GPA33	0.97995	0.999471	0.030625	1.02145	0.030625	0.000229861	Oncology
ENG	0.97995	0.999471	0.00169375	1.00117	0.00169375	0.000229861	Cardiometabolic
AK1	0.97995	0.999471	0.0432375	1.03042	0.0432375	0.000229861	Cardiometabolic
THOP1	0.97995	0.999471	-0.0110937	0.99234	-0.0110937	0.000229861	Cardiometabolic
NECTIN2	0.97995	0.999471	-0.00096875	0.999329	-0.00096875	0.000229861	Cardiometabolic
PRCP	0.97995	0.999471	-0.00056875	0.999606	-0.00056875	0.000229861	Cardiometabolic
NID1	0.97995	0.999471	-0.024225	0.983349	-0.024225	0.000229861	Cardiometabolic
ICAM5	0.97995	0.999471	-0.0124938	0.991377	-0.0124937	0.000229861	Cardiometabolic
CA3	0.97995	0.999471	-0.0046375	0.996791	-0.0046375	0.000229861	Cardiometabolic
ESM1	0.97995	0.999471	-0.00674375	0.995336	-0.00674375	0.000229861	Inflammation
CD40LG	0.97995	0.999471	-0.0885437	0.940472	-0.0885438	0.000229861	Inflammation
PTPRM	0.97995	0.999471	0.0238562	1.01667	0.0238563	0.000229861	Inflammation
GLOD4	0.97995	0.999471	-0.0101312	0.993002	-0.0101312	0.000229861	Inflammation
CD79B	0.97995	0.999471	0.0250875	1.01754	0.0250875	0.000229861	Inflammation
MEGF10	0.97995	0.999471	-0.0281563	0.980673	-0.0281563	0.000229861	Inflammation
NELL2	0.97995	0.999471	0.00674375	1.00469	0.00674375	0.000229861	Inflammation
PSMG3	0.97995	0.999471	0.0165125	1.01151	0.0165125	0.000229861	Inflammation
TGFB1	0.97995	0.999471	0.0197437	1.01378	0.0197438	0.000229861	Inflammation
PLAU	0.97995	0.999471	-0.00624375	0.995682	-0.00624375	0.000229861	Neurology
FLRT2	0.97995	0.999471	0.0385625	1.02709	0.0385625	0.000229861	Neurology
CARHSP1	0.97995	0.999471	0.0615687	1.0436	0.0615687	0.000229861	Neurology
VWC2	0.97995	0.999471	0.0250375	1.01751	0.0250375	0.000229861	Neurology
ANXA3	0.97995	0.999471	0.0017125	1.00119	0.0017125	0.000229861	Neurology
VTA1	0.97995	0.999471	-0.01255	0.991339	-0.01255	0.000229861	Neurology
DKK1	0.97995	0.999471	0.0351312	1.02465	0.0351312	0.000229861	Neurology
ITGB5	0.97995	0.999471	-0.0331063	0.977314	-0.0331063	0.000229861	Oncology
SLAMF8	0.97995	0.999471	0.0273625	1.01915	0.0273625	0.000229861	Oncology
DCBLD2	0.97995	0.999471	0.0229813	1.01606	0.0229812	0.000229861	Oncology
SEZ6L	0.97995	0.999471	0.023825	1.01665	0.023825	0.000229861	Oncology
VSIR	0.97995	0.999471	-0.00269375	0.998135	-0.00269375	0.000229861	Cardiometabolic
DLK1	0.97995	0.999471	-0.0109187	0.99246	-0.0109188	0.000229861	Cardiometabolic
SPON2	0.97995	0.999471	0.0162312	1.01131	0.0162312	0.000229861	Cardiometabolic
ICAM1	0.97995	0.999471	-0.0032125	0.997776	-0.0032125	0.000229861	Cardiometabolic
OSMR	0.97995	0.999471	-0.00675625	0.995328	-0.00675625	0.000229861	Cardiometabolic
CNDP1	0.97995	0.999471	0.0426938	1.03004	0.0426938	0.000229861	Cardiometabolic
EGF	0.97995	0.999471	0.0366563	1.02573	0.0366563	0.000229861	Inflammation
DAG1	0.97995	0.999471	0.0287188	1.02011	0.0287188	0.000229861	Inflammation
JCHAIN	0.97995	0.999471	0.0463438	1.03264	0.0463438	0.000229861	Inflammation
DFFA	0.97995	0.999471	-0.0249063	0.982884	-0.0249063	0.000229861	Inflammation
IL18	0.97995	0.999471	0.0102125	1.0071	0.0102125	0.000229861	Inflammation
CKAP4	0.97995	0.999471	0.0196937	1.01374	0.0196937	0.000229861	Inflammation
MPIG6B	0.97995	0.999471	0.0116125	1.00808	0.0116125	0.000229861	Inflammation
SULT2A1	0.97995	0.999471	0.0204125	1.01425	0.0204125	0.000229861	Inflammation
PDGFB	0.97995	0.999471	-0.0086875	0.993996	-0.0086875	0.000229861	Inflammation
SFRP1	1	1	0.0171875	1.01198	0.0171875	0	Neurology
ITGAM	1	1	0.0618063	1.04377	0.0618062	0	Neurology
CASP10	1	1	0.00539375	1.00375	0.00539375	0	Neurology
TMSB10	1	1	-0.0214125	0.985268	-0.0214125	0	Neurology
INHBC	1	1	0.00919375	1.00639	0.00919375	0	Neurology
PLXDC1	1	1	0.0032625	1.00226	0.0032625	0	Oncology
HS3ST3B1	1	1	0.0239125	1.01671	0.0239125	0	Oncology
FUCA1	1	1	0.0263625	1.01844	0.0263625	0	Cardiometabolic
ACP5	1	1	0.0122188	1.00851	0.0122188	0	Cardiometabolic
CNST	1	1	-0.0796062	0.946316	-0.0796062	0	Cardiometabolic
ITGB1	1	1	-0.0076625	0.994703	-0.0076625	0	Cardiometabolic
ICAM3	1	1	-0.00156875	0.998913	-0.00156875	0	Cardiometabolic
IL2RA	1	1	-0.0435438	0.970269	-0.0435438	0	Cardiometabolic
NRCAM	1	1	-0.0722875	0.951129	-0.0722875	0	Cardiometabolic
NTRK2	1	1	-0.052825	0.964047	-0.052825	0	Cardiometabolic
PLAT	1	1	0.0839187	1.05989	0.0839187	0	Cardiometabolic
TIMD4	1	1	0.00618125	1.00429	0.00618125	0	Cardiometabolic
PGLYRP1	1	1	0.041925	1.02949	0.041925	0	Cardiometabolic
SORT1	1	1	0.0176	1.01227	0.0176	0	Cardiometabolic
TRIM21	1	1	-0.0077625	0.994634	-0.0077625	0	Inflammation
PIK3AP1	1	1	0.0209375	1.01462	0.0209375	0	Inflammation
F2R	1	1	0.0133563	1.0093	0.0133563	0	Inflammation
LIFR	1	1	0.0184875	1.0129	0.0184875	0	Inflammation
LAMA4	1	1	0.0227562	1.0159	0.0227562	0	Inflammation
SIT1	1	1	-0.0287375	0.980278	-0.0287375	0	Inflammation

## Sheet: Fig.1C
protein	unadjusted_p_value	FDR	Difference	Fold_change	FClog	plog	Panel
S100A12	0.000762939	0.644531	0.626431	1.54374	0.626431	0.190756	Oncology
PPY	0.00100708	0.644531	1.08121	2.11581	1.08121	0.190756	Oncology
TMPRSS15	0.00268555	0.859375	0.579219	1.49404	0.579219	0.0658173	Oncology
PNLIPRP2	0.00268555	0.859375	0.395625	1.31551	0.395625	0.0658173	Inflammation
BPIFB1	0.0109863	0.997328	0.182894	1.13516	0.182894	0.0011619	Cardiometabolic
IL12B	0.0109863	0.997328	0.17525	1.12916	0.17525	0.0011619	Inflammation
CPA2	0.013092	0.997328	0.334475	1.26092	0.334475	0.0011619	Neurology
PGF	0.013092	0.997328	0.145456	1.10608	0.145456	0.0011619	Inflammation
CD200	0.013092	0.997328	0.162819	1.11947	0.162819	0.0011619	Inflammation
VSTM1	0.0155029	0.997328	0.25775	1.19561	0.25775	0.0011619	Neurology
CALCA	0.0155029	0.997328	0.5485	1.46256	0.5485	0.0011619	Neurology
IRAK1	0.0182495	0.997328	-0.401481	0.757081	-0.401481	0.0011619	Inflammation
GAL	0.0182495	0.997328	0.17405	1.12822	0.17405	0.0011619	Inflammation
CD6	0.0182495	0.997328	0.148287	1.10825	0.148287	0.0011619	Inflammation
CCL25	0.0182495	0.997328	0.226156	1.16971	0.226156	0.0011619	Inflammation
PRDX6	0.0213928	0.997328	-0.148425	0.902235	-0.148425	0.0011619	Oncology
EDIL3	0.0213928	0.997328	0.287569	1.22058	0.287569	0.0011619	Cardiometabolic
MAPK9	0.0213928	0.997328	-0.193125	0.874709	-0.193125	0.0011619	Inflammation
GP2	0.0249634	0.997328	0.216694	1.16207	0.216694	0.0011619	Cardiometabolic
GZMA	0.0249634	0.997328	0.155325	1.11367	0.155325	0.0011619	Inflammation
PXN	0.0289917	0.997328	0.282388	1.21621	0.282388	0.0011619	Neurology
PQBP1	0.0289917	0.997328	0.406275	1.32526	0.406275	0.0011619	Oncology
CST6	0.0289917	0.997328	-0.140637	0.907118	-0.140637	0.0011619	Cardiometabolic
PPP3R1	0.0335388	0.997328	-0.191706	0.87557	-0.191706	0.0011619	Neurology
PLA2G10	0.0335388	0.997328	0.320156	1.24847	0.320156	0.0011619	Neurology
CTRB1	0.0335388	0.997328	0.214681	1.16045	0.214681	0.0011619	Neurology
CCL2	0.0335388	0.997328	0.380238	1.30156	0.380238	0.0011619	Neurology
CCL8	0.0335388	0.997328	0.473037	1.38803	0.473037	0.0011619	Oncology
FAM3B	0.0335388	0.997328	0.232081	1.17453	0.232081	0.0011619	Oncology
NCAM1	0.0335388	0.997328	-0.132337	0.912352	-0.132337	0.0011619	Cardiometabolic
ITGB6	0.0335388	0.997328	0.131656	1.09555	0.131656	0.0011619	Inflammation
IL15	0.0386353	0.997328	0.169294	1.12451	0.169294	0.0011619	Inflammation
FGF19	0.0386353	0.997328	0.497381	1.41165	0.497381	0.0011619	Inflammation
FCGR2B	0.0443115	0.997328	0.358488	1.28208	0.358488	0.0011619	Oncology
KLK14	0.0443115	0.997328	-0.145281	0.904203	-0.145281	0.0011619	Oncology
MARCO	0.0443115	0.997328	-0.106844	0.928617	-0.106844	0.0011619	Cardiometabolic
DKKL1	0.0506592	0.997328	0.155963	1.11416	0.155963	0.0011619	Oncology
ITGAV	0.0506592	0.997328	-0.0794312	0.946431	-0.0794312	0.0011619	Oncology
ITGB7	0.0506592	0.997328	0.139381	1.10143	0.139381	0.0011619	Oncology
GP1BA	0.0506592	0.997328	-0.110981	0.925958	-0.110981	0.0011619	Cardiometabolic
MSMB	0.0506592	0.997328	-0.146725	0.903299	-0.146725	0.0011619	Cardiometabolic
C19orf12	0.0576782	0.997328	0.287156	1.22023	0.287156	0.0011619	Neurology
APBB1IP	0.0576782	0.997328	0.309944	1.23966	0.309944	0.0011619	Oncology
SCG2	0.0576782	0.997328	0.243388	1.18377	0.243388	0.0011619	Oncology
LGALS7_LGALS7B	0.0576782	0.997328	-0.207313	0.866149	-0.207313	0.0011619	Oncology
GHRL	0.0576782	0.997328	-0.280281	0.82343	-0.280281	0.0011619	Cardiometabolic
COMP	0.0576782	0.997328	-0.131469	0.912902	-0.131469	0.0011619	Cardiometabolic
PRTN3	0.0576782	0.997328	0.162975	1.11959	0.162975	0.0011619	Cardiometabolic
CCL20	0.0576782	0.997328	0.759925	1.6934	0.759925	0.0011619	Inflammation
GZMB	0.0576782	0.997328	0.363812	1.28682	0.363812	0.0011619	Inflammation
NELL1	0.0653992	0.997328	0.153356	1.11215	0.153356	0.0011619	Oncology
CD300LF	0.0653992	0.997328	0.103269	1.0742	0.103269	0.0011619	Oncology
PLA2G2A	0.0653992	0.997328	0.298463	1.22983	0.298463	0.0011619	Cardiometabolic
MMP1	0.0653992	0.997328	0.4493	1.36538	0.4493	0.0011619	Inflammation
RAB6A	0.0653992	0.997328	-0.227813	0.853929	-0.227813	0.0011619	Inflammation
LRRC25	0.0739136	0.997328	0.168919	1.12422	0.168919	0.0011619	Oncology
CCN1	0.0739136	0.997328	0.272444	1.20785	0.272444	0.0011619	Oncology
AGRP	0.0739136	0.997328	0.180512	1.13329	0.180512	0.0011619	Inflammation
CTSO	0.0739136	0.997328	0.131375	1.09534	0.131375	0.0011619	Inflammation
TPP1	0.0739136	0.997328	0.150306	1.10981	0.150306	0.0011619	Inflammation
CD177	0.083252	0.997328	0.1249	1.09043	0.1249	0.0011619	Neurology
ADM	0.083252	0.997328	0.140412	1.10222	0.140412	0.0011619	Oncology
STX6	0.083252	0.997328	-0.322663	0.799593	-0.322663	0.0011619	Oncology
HSPG2	0.083252	0.997328	-0.101731	0.931914	-0.101731	0.0011619	Cardiometabolic
CD209	0.083252	0.997328	0.0838437	1.05984	0.0838437	0.0011619	Cardiometabolic
THPO	0.083252	0.997328	0.139431	1.10147	0.139431	0.0011619	Cardiometabolic
SEMA7A	0.083252	0.997328	0.0753	1.05358	0.0753	0.0011619	Cardiometabolic
CCL11	0.083252	0.997328	0.1782	1.13147	0.1782	0.0011619	Inflammation
STC2	0.0934448	0.997328	0.168344	1.12377	0.168344	0.0011619	Neurology
IL12A_IL12B	0.0934448	0.997328	0.316481	1.24529	0.316481	0.0011619	Oncology
DPEP2	0.0934448	0.997328	0.1516	1.1108	0.1516	0.0011619	Oncology
SCGN	0.0934448	0.997328	0.172581	1.12707	0.172581	0.0011619	Inflammation
SIGLEC1	0.0934448	0.997328	0.167275	1.12294	0.167275	0.0011619	Inflammation
FGR	0.104584	0.997328	0.256031	1.19419	0.256031	0.0011619	Neurology
CREG1	0.104584	0.997328	0.166744	1.12252	0.166744	0.0011619	Oncology
RRM2B	0.104584	0.997328	-0.277044	0.82528	-0.277044	0.0011619	Oncology
LILRB5	0.104584	0.997328	-0.14525	0.904223	-0.14525	0.0011619	Cardiometabolic
GZMH	0.104584	0.997328	0.198925	1.14784	0.198925	0.0011619	Cardiometabolic
NCF2	0.104584	0.997328	0.491325	1.40574	0.491325	0.0011619	Inflammation
CXCL9	0.104584	0.997328	0.443719	1.36011	0.443719	0.0011619	Inflammation
CSF1	0.104584	0.997328	0.1373	1.09984	0.1373	0.0011619	Inflammation
OSCAR	0.104584	0.997328	0.120825	1.08736	0.120825	0.0011619	Inflammation
CCL4	0.104584	0.997328	0.252825	1.19154	0.252825	0.0011619	Inflammation
FEN1	0.114708	0.997328	0.356456	1.28028	0.356456	0.0011619	Oncology
CLSTN1	0.116669	0.997328	0.183906	1.13596	0.183906	0.0011619	Neurology
PHOSPHO1	0.116669	0.997328	-0.150663	0.900837	-0.150663	0.0011619	Neurology
DNMBP	0.116669	0.997328	-0.279737	0.823741	-0.279737	0.0011619	Neurology
NDRG1	0.116669	0.997328	0.141706	1.10321	0.141706	0.0011619	Neurology
PRL	0.116669	0.997328	0.398119	1.31779	0.398119	0.0011619	Neurology
TCL1A	0.116669	0.997328	0.189419	1.1403	0.189419	0.0011619	Neurology
LTBP3	0.116669	0.997328	0.158231	1.11592	0.158231	0.0011619	Oncology
SFTPA2	0.116669	0.997328	0.130688	1.09482	0.130688	0.0011619	Oncology
CD55	0.116669	0.997328	-0.0468375	0.968056	-0.0468375	0.0011619	Cardiometabolic
GH1	0.116669	0.997328	-1.02952	0.489874	-1.02952	0.0011619	Cardiometabolic
MNDA	0.116669	0.997328	0.4285	1.34583	0.4285	0.0011619	Cardiometabolic
CDH17	0.116669	0.997328	0.214188	1.16005	0.214188	0.0011619	Cardiometabolic
BTN2A1	0.116669	0.997328	0.105206	1.07565	0.105206	0.0011619	Inflammation
CCL3	0.116669	0.997328	0.211338	1.15776	0.211338	0.0011619	Inflammation
KLRB1	0.116669	0.997328	0.104794	1.07534	0.104794	0.0011619	Inflammation
ECE1	0.12973	0.997328	0.188744	1.13977	0.188744	0.0011619	Neurology
FURIN	0.12973	0.997328	0.285581	1.2189	0.285581	0.0011619	Oncology
DCTN2	0.12973	0.997328	-0.472637	0.720646	-0.472637	0.0011619	Oncology
DEFB4A_DEFB4B	0.12973	0.997328	0.4009	1.32033	0.4009	0.0011619	Oncology
EPHA2	0.12973	0.997328	0.14505	1.10577	0.14505	0.0011619	Oncology
CDHR2	0.12973	0.997328	0.144931	1.10568	0.144931	0.0011619	Oncology
GNE	0.12973	0.997328	-0.230588	0.852288	-0.230588	0.0011619	Oncology
HS6ST1	0.12973	0.997328	-0.167225	0.890554	-0.167225	0.0011619	Oncology
LPCAT2	0.12973	0.997328	0.134969	1.09807	0.134969	0.0011619	Oncology
CTRC	0.12973	0.997328	0.16965	1.12479	0.16965	0.0011619	Inflammation
TBC1D5	0.12973	0.997328	-0.37705	0.77001	-0.37705	0.0011619	Inflammation
CD34	0.133665	0.997328	0.0826063	1.05893	0.0826062	0.0011619	Neurology
CLEC11A	0.14386	0.997328	0.287262	1.22032	0.287262	0.0011619	Neurology
PTS	0.14386	0.997328	0.2316	1.17414	0.2316	0.0011619	Neurology
CD63	0.14386	0.997328	-0.291094	0.817282	-0.291094	0.0011619	Neurology
GUCA2A	0.14386	0.997328	0.102481	1.07362	0.102481	0.0011619	Neurology
SERPINB9	0.14386	0.997328	-0.141506	0.906572	-0.141506	0.0011619	Neurology
VNN2	0.14386	0.997328	0.1839	1.13595	0.1839	0.0011619	Oncology
ARHGAP25	0.14386	0.997328	0.1703	1.12529	0.1703	0.0011619	Oncology
CD300E	0.14386	0.997328	0.114669	1.08273	0.114669	0.0011619	Oncology
LAG3	0.14386	0.997328	0.22305	1.1672	0.22305	0.0011619	Oncology
IGSF3	0.14386	0.997328	0.181487	1.13405	0.181487	0.0011619	Oncology
CTSH	0.14386	0.997328	0.142725	1.10399	0.142725	0.0011619	Cardiometabolic
REG1B	0.14386	0.997328	0.293981	1.22602	0.293981	0.0011619	Cardiometabolic
SPARCL1	0.14386	0.997328	-0.0859063	0.942192	-0.0859063	0.0011619	Cardiometabolic
PRSS27	0.14386	0.997328	0.0967313	1.06935	0.0967313	0.0011619	Cardiometabolic
AMY2B	0.14386	0.997328	0.0779062	1.05549	0.0779062	0.0011619	Cardiometabolic
CEBPB	0.14386	0.997328	0.248481	1.18796	0.248481	0.0011619	Cardiometabolic
ADGRE2	0.14386	0.997328	0.127656	1.09252	0.127656	0.0011619	Inflammation
FLT3LG	0.14386	0.997328	0.0755062	1.05373	0.0755062	0.0011619	Inflammation
DECR1	0.14386	0.997328	-0.442	0.736113	-0.442	0.0011619	Inflammation
NMNAT1	0.159058	0.997328	0.211394	1.15781	0.211394	0.0011619	Neurology
GPKOW	0.159058	0.997328	0.1379	1.1003	0.1379	0.0011619	Neurology
CTSS	0.159058	0.997328	0.0968	1.0694	0.0968	0.0011619	Neurology
TARBP2	0.159058	0.997328	-0.422963	0.745891	-0.422963	0.0011619	Neurology
DARS	0.159058	0.997328	-0.411494	0.751845	-0.411494	0.0011619	Neurology
AMIGO2	0.159058	0.997328	0.124988	1.0905	0.124988	0.0011619	Oncology
PDCD1LG2	0.159058	0.997328	0.115363	1.08325	0.115363	0.0011619	Oncology
RTBDN	0.159058	0.997328	0.203712	1.15166	0.203712	0.0011619	Oncology
AIFM1	0.159058	0.997328	-0.493106	0.710494	-0.493106	0.0011619	Oncology
TACSTD2	0.159058	0.997328	-0.0597	0.959464	-0.0597	0.0011619	Oncology
GALNT10	0.159058	0.997328	0.210462	1.15706	0.210462	0.0011619	Oncology
CD93	0.159058	0.997328	-0.0998312	0.933142	-0.0998313	0.0011619	Cardiometabolic
ART3	0.159058	0.997328	-0.0907	0.939067	-0.0907	0.0011619	Cardiometabolic
IFNG	0.159058	0.997328	0.663475	1.58389	0.663475	0.0011619	Inflammation
LGALS9	0.159058	0.997328	0.156963	1.11494	0.156963	0.0011619	Inflammation
CLEC4G	0.159058	0.997328	0.134931	1.09804	0.134931	0.0011619	Inflammation
ERBB3	0.159058	0.997328	0.0899812	1.06436	0.0899812	0.0011619	Inflammation
CD160	0.159058	0.997328	0.129519	1.09393	0.129519	0.0011619	Inflammation
IL32	0.159058	0.997328	0.081625	1.05821	0.081625	0.0011619	Inflammation
CD22	0.159058	0.997328	0.0969562	1.06951	0.0969562	0.0011619	Inflammation
FCAR	0.159058	0.997328	0.106088	1.07631	0.106088	0.0011619	Inflammation
KRT5	0.175354	0.997328	-0.246969	0.842665	-0.246969	0.0011619	Neurology
CST5	0.175354	0.997328	0.151994	1.1111	0.151994	0.0011619	Neurology
CLEC14A	0.175354	0.997328	-0.0977875	0.934465	-0.0977875	0.0011619	Neurology
CES3	0.175354	0.997328	0.1774	1.13084	0.1774	0.0011619	Oncology
DAB2	0.175354	0.997328	-0.467275	0.72333	-0.467275	0.0011619	Oncology
MAVS	0.175354	0.997328	-0.386037	0.765228	-0.386037	0.0011619	Oncology
HAO1	0.175354	0.997328	0.21465	1.16042	0.21465	0.0011619	Oncology
VEGFC	0.175354	0.997328	0.216938	1.16226	0.216938	0.0011619	Oncology
UXS1	0.175354	0.997328	0.267775	1.20395	0.267775	0.0011619	Oncology
AMY2A	0.175354	0.997328	0.109794	1.07907	0.109794	0.0011619	Cardiometabolic
LBP	0.175354	0.997328	0.159013	1.11652	0.159013	0.0011619	Cardiometabolic
LRMP	0.175354	0.997328	-0.41845	0.748228	-0.41845	0.0011619	Cardiometabolic
MAP2K6	0.175354	0.997328	-0.446937	0.733598	-0.446937	0.0011619	Inflammation
FCRL6	0.175354	0.997328	-0.0445313	0.969605	-0.0445313	0.0011619	Inflammation
PPP1R9B	0.175354	0.997328	-0.362631	0.777745	-0.362631	0.0011619	Inflammation
TRIM5	0.175354	0.997328	-0.327663	0.796826	-0.327663	0.0011619	Inflammation
NEFL	0.19281	0.997328	0.144856	1.10562	0.144856	0.0011619	Neurology
SIGLEC5	0.19281	0.997328	0.172288	1.12684	0.172288	0.0011619	Neurology
NPM1	0.19281	0.997328	0.351775	1.27613	0.351775	0.0011619	Neurology
MFGE8	0.19281	0.997328	0.185062	1.13687	0.185062	0.0011619	Neurology
AMBP	0.19281	0.997328	-0.061925	0.957985	-0.061925	0.0011619	Oncology
CPVL	0.19281	0.997328	0.114231	1.0824	0.114231	0.0011619	Oncology
EPS8L2	0.19281	0.997328	-0.0651812	0.955825	-0.0651812	0.0011619	Oncology
GALNT7	0.19281	0.997328	0.139819	1.10177	0.139819	0.0011619	Oncology
GCNT1	0.19281	0.997328	0.153756	1.11246	0.153756	0.0011619	Oncology
VWA1	0.19281	0.997328	0.147119	1.10736	0.147119	0.0011619	Oncology
SIRPA	0.19281	0.997328	-0.0708437	0.952081	-0.0708437	0.0011619	Cardiometabolic
SPINT2	0.19281	0.997328	0.12035	1.087	0.12035	0.0011619	Inflammation
LY75	0.19281	0.997328	0.0992813	1.07124	0.0992813	0.0011619	Inflammation
CCL28	0.19281	0.997328	-0.173394	0.886754	-0.173394	0.0011619	Inflammation
CRLF1	0.19281	0.997328	0.102962	1.07398	0.102962	0.0011619	Inflammation
LAMP3	0.19281	0.997328	0.112187	1.08087	0.112187	0.0011619	Inflammation
PDLIM7	0.19281	0.997328	-0.532375	0.691416	-0.532375	0.0011619	Inflammation
SCG3	0.19281	0.997328	0.0606937	1.04297	0.0606937	0.0011619	Inflammation
CLEC4D	0.19281	0.997328	0.271987	1.20747	0.271987	0.0011619	Inflammation
MATN2	0.19281	0.997328	0.0948125	1.06793	0.0948125	0.0011619	Inflammation
TBC1D17	0.211426	0.997328	0.255588	1.19382	0.255588	0.0011619	Neurology
AHSP	0.211426	0.997328	0.235338	1.17718	0.235338	0.0011619	Neurology
TDRKH	0.211426	0.997328	-0.414431	0.750315	-0.414431	0.0011619	Neurology
MITD1	0.211426	0.997328	-0.319375	0.801417	-0.319375	0.0011619	Neurology
THBS2	0.211426	0.997328	0.0937063	1.06711	0.0937062	0.0011619	Neurology
KAZALD1	0.211426	0.997328	0.1547	1.11319	0.1547	0.0011619	Oncology
XCL1	0.211426	0.997328	0.130856	1.09494	0.130856	0.0011619	Oncology
F3	0.211426	0.997328	-0.031925	0.978114	-0.031925	0.0011619	Oncology
SRP14	0.211426	0.997328	0.242712	1.18322	0.242712	0.0011619	Oncology
MOG	0.211426	0.997328	-0.082325	0.944534	-0.082325	0.0011619	Oncology
ADAMTS15	0.211426	0.997328	0.213062	1.15915	0.213062	0.0011619	Oncology
CCL14	0.211426	0.997328	-0.151519	0.900302	-0.151519	0.0011619	Cardiometabolic
CD97	0.211426	0.997328	0.0988938	1.07095	0.0988937	0.0011619	Cardiometabolic
CEACAM8	0.211426	0.997328	0.190981	1.14154	0.190981	0.0011619	Cardiometabolic
CTSZ	0.211426	0.997328	0.0822375	1.05866	0.0822375	0.0011619	Cardiometabolic
CXCL10	0.211426	0.997328	0.471587	1.38663	0.471587	0.0011619	Inflammation
OSM	0.211426	0.997328	0.498125	1.41238	0.498125	0.0011619	Inflammation
CXADR	0.211426	0.997328	0.0928563	1.06648	0.0928563	0.0011619	Inflammation
LTA	0.211426	0.997328	0.150106	1.10965	0.150106	0.0011619	Inflammation
CCL26	0.211426	0.997328	0.211006	1.1575	0.211006	0.0011619	Inflammation
FASLG	0.211426	0.997328	0.115056	1.08302	0.115056	0.0011619	Inflammation
SIRPB1	0.211426	0.997328	0.110425	1.07955	0.110425	0.0011619	Inflammation
CLIP2	0.211426	0.997328	-0.361812	0.778186	-0.361812	0.0011619	Inflammation
TBCB	0.231201	0.997328	-0.48325	0.715364	-0.48325	0.0011619	Neurology
APRT	0.231201	0.997328	-0.2313	0.851867	-0.2313	0.0011619	Neurology
SOD2	0.231201	0.997328	-0.125544	0.916658	-0.125544	0.0011619	Neurology
ATXN10	0.231201	0.997328	-0.326387	0.797531	-0.326387	0.0011619	Neurology
RHOC	0.231201	0.997328	-0.396619	0.759637	-0.396619	0.0011619	Neurology
HTRA2	0.231201	0.997328	-0.200981	0.869959	-0.200981	0.0011619	Oncology
GPC1	0.231201	0.997328	-0.04175	0.971476	-0.04175	0.0011619	Oncology
TJAP1	0.231201	0.997328	-0.297963	0.8134	-0.297963	0.0011619	Oncology
ALPP	0.231201	0.997328	0.263763	1.20061	0.263763	0.0011619	Oncology
AREG	0.231201	0.997328	0.326562	1.25402	0.326562	0.0011619	Oncology
SRC	0.231201	0.997328	-0.430312	0.742101	-0.430312	0.0011619	Oncology
VPS37A	0.231201	0.997328	-0.211469	0.863658	-0.211469	0.0011619	Oncology
LTA4H	0.231201	0.997328	0.111656	1.08047	0.111656	0.0011619	Oncology
APEX1	0.231201	0.997328	0.228094	1.17129	0.228094	0.0011619	Oncology
CLEC6A	0.231201	0.997328	0.166425	1.12227	0.166425	0.0011619	Oncology
TRIAP1	0.231201	0.997328	-0.228556	0.853489	-0.228556	0.0011619	Oncology
MME	0.231201	0.997328	0.175206	1.12913	0.175206	0.0011619	Oncology
CORO1A	0.231201	0.997328	-0.391931	0.762109	-0.391931	0.0011619	Cardiometabolic
CHL1	0.231201	0.997328	-0.0495	0.966271	-0.0495	0.0011619	Cardiometabolic
GAS6	0.231201	0.997328	-0.0750125	0.949334	-0.0750125	0.0011619	Cardiometabolic
FABP4	0.231201	0.997328	-0.131025	0.913182	-0.131025	0.0011619	Cardiometabolic
GPR37	0.231201	0.997328	0.131706	1.09559	0.131706	0.0011619	Cardiometabolic
IL18R1	0.231201	0.997328	0.100962	1.07249	0.100962	0.0011619	Inflammation
FABP9	0.231201	0.997328	-0.109625	0.926829	-0.109625	0.0011619	Inflammation
CXCL1	0.231201	0.997328	0.254862	1.19322	0.254862	0.0011619	Inflammation
EIF4G1	0.231201	0.997328	-0.444144	0.73502	-0.444144	0.0011619	Inflammation
DPT	0.244294	0.997328	-0.0633688	0.957027	-0.0633688	0.0011619	Cardiometabolic
CLPP	0.252228	0.997328	-0.412431	0.751356	-0.412431	0.0011619	Neurology
NTRK3	0.252228	0.997328	0.0480375	1.03386	0.0480375	0.0011619	Neurology
KIRREL2	0.252228	0.997328	-0.0533688	0.963683	-0.0533688	0.0011619	Neurology
CD300C	0.252228	0.997328	0.0605375	1.04285	0.0605375	0.0011619	Neurology
CLPS	0.252228	0.997328	0.121619	1.08795	0.121619	0.0011619	Neurology
THY1	0.252228	0.997328	0.0716688	1.05093	0.0716687	0.0011619	Neurology
VCAN	0.252228	0.997328	0.07905	1.05632	0.07905	0.0011619	Neurology
CD1C	0.252228	0.997328	0.101331	1.07276	0.101331	0.0011619	Oncology
SCAMP3	0.252228	0.997328	-0.281525	0.822721	-0.281525	0.0011619	Oncology
CALCOCO1	0.252228	0.997328	-0.413962	0.750559	-0.413962	0.0011619	Oncology
ABL1	0.252228	0.997328	-0.194919	0.873622	-0.194919	0.0011619	Oncology
ARHGAP1	0.252228	0.997328	-0.238388	0.847692	-0.238388	0.0011619	Oncology
ERBB4	0.252228	0.997328	0.109894	1.07915	0.109894	0.0011619	Oncology
DCTN1	0.252228	0.997328	-0.287944	0.819069	-0.287944	0.0011619	Oncology
TBC1D23	0.252228	0.997328	-0.301944	0.811159	-0.301944	0.0011619	Oncology
SIGLEC7	0.252228	0.997328	0.0582	1.04117	0.0582	0.0011619	Cardiometabolic
IL19	0.252228	0.997328	-0.164106	0.892481	-0.164106	0.0011619	Cardiometabolic
DDC	0.252228	0.997328	0.170025	1.12508	0.170025	0.0011619	Cardiometabolic
TNFSF11	0.252228	0.997328	0.215369	1.161	0.215369	0.0011619	Inflammation
IL17RB	0.252228	0.997328	-0.106794	0.92865	-0.106794	0.0011619	Inflammation
IL1B	0.252228	0.997328	-0.198962	0.871177	-0.198962	0.0011619	Inflammation
TIMP3	0.252228	0.997328	0.431575	1.34871	0.431575	0.0011619	Inflammation
ITM2A	0.252228	0.997328	-0.09985	0.93313	-0.09985	0.0011619	Inflammation
LSP1	0.252228	0.997328	0.316069	1.24493	0.316069	0.0011619	Inflammation
PADI2	0.252228	0.997328	-0.2239	0.856248	-0.2239	0.0011619	Inflammation
LY6D	0.252228	0.997328	-0.128594	0.914723	-0.128594	0.0011619	Inflammation
FST	0.252228	0.997328	0.11045	1.07956	0.11045	0.0011619	Inflammation
KYNU	0.252228	0.997328	0.109412	1.07879	0.109412	0.0011619	Inflammation
TRAF2	0.252228	0.997328	-0.222444	0.857112	-0.222444	0.0011619	Inflammation
IL7R	0.274445	0.997328	0.049	1.03455	0.049	0.0011619	Neurology
MUC13	0.274445	0.997328	0.1412	1.10282	0.1412	0.0011619	Neurology
OXT	0.274445	0.997328	0.1183	1.08546	0.1183	0.0011619	Neurology
MAD1L1	0.274445	0.997328	-0.121137	0.919462	-0.121137	0.0011619	Neurology
WWP2	0.274445	0.997328	-0.183019	0.880858	-0.183019	0.0011619	Neurology
KLK1	0.274445	0.997328	0.143094	1.10427	0.143094	0.0011619	Oncology
LAT2	0.274445	0.997328	-0.27025	0.829176	-0.27025	0.0011619	Oncology
NT5E	0.274445	0.997328	0.138925	1.10108	0.138925	0.0011619	Oncology
CRISP2	0.274445	0.997328	0.036425	1.02557	0.036425	0.0011619	Oncology
SPINK6	0.274445	0.997328	-0.160631	0.894634	-0.160631	0.0011619	Oncology
CTSD	0.274445	0.997328	0.121862	1.08814	0.121862	0.0011619	Cardiometabolic
CPB1	0.274445	0.997328	0.134925	1.09804	0.134925	0.0011619	Cardiometabolic
LPL	0.274445	0.997328	0.0903188	1.06461	0.0903187	0.0011619	Cardiometabolic
ACE2	0.274445	0.997328	0.0906812	1.06487	0.0906812	0.0011619	Cardiometabolic
TYMP	0.274445	0.997328	-0.198531	0.871437	-0.198531	0.0011619	Cardiometabolic
OLR1	0.274445	0.997328	0.312725	1.24205	0.312725	0.0011619	Cardiometabolic
CTSB	0.274445	0.997328	0.100894	1.07244	0.100894	0.0011619	Cardiometabolic
NRP1	0.274445	0.997328	-0.0840812	0.943385	-0.0840812	0.0011619	Cardiometabolic
PRKAR1A	0.274445	0.997328	-0.304069	0.809965	-0.304069	0.0011619	Cardiometabolic
TNFSF13	0.274445	0.997328	0.0911312	1.06521	0.0911313	0.0011619	Inflammation
TNFRSF11A	0.274445	0.997328	0.124631	1.09023	0.124631	0.0011619	Inflammation
HEXIM1	0.274445	0.997328	-0.278431	0.824487	-0.278431	0.0011619	Inflammation
BTN3A2	0.274445	0.997328	0.0989625	1.071	0.0989625	0.0011619	Inflammation
LY9	0.274445	0.997328	0.046425	1.0327	0.046425	0.0011619	Inflammation
METAP1D	0.274445	0.997328	-0.415075	0.749981	-0.415075	0.0011619	Inflammation
CASP2	0.274445	0.997328	-0.264188	0.832668	-0.264188	0.0011619	Inflammation
TREM2	0.274445	0.997328	0.0689188	1.04893	0.0689188	0.0011619	Inflammation
OGN	0.297852	0.997328	-0.094125	0.93684	-0.094125	0.0011619	Neurology
SCARF2	0.297852	0.997328	0.0597375	1.04228	0.0597375	0.0011619	Neurology
DDR1	0.297852	0.997328	0.058475	1.04136	0.058475	0.0011619	Neurology
LILRA2	0.297852	0.997328	0.0877312	1.0627	0.0877312	0.0011619	Neurology
PRDX1	0.297852	0.997328	-0.182981	0.880881	-0.182981	0.0011619	Neurology
BMP4	0.297852	0.997328	-0.105456	0.929511	-0.105456	0.0011619	Neurology
CC2D1A	0.297852	0.997328	-0.258731	0.835823	-0.258731	0.0011619	Neurology
IL17RA	0.297852	0.997328	0.0734687	1.05224	0.0734688	0.0011619	Neurology
EZR	0.297852	0.997328	0.0991188	1.07112	0.0991187	0.0011619	Neurology
TNFSF14	0.297852	0.997328	0.120813	1.08735	0.120813	0.0011619	Neurology
PODXL	0.297852	0.997328	0.10455	1.07516	0.10455	0.0011619	Oncology
RILP	0.297852	0.997328	-0.283537	0.821574	-0.283537	0.0011619	Oncology
TACC3	0.297852	0.997328	-0.324213	0.798734	-0.324213	0.0011619	Oncology
CRH	0.297852	0.997328	-0.163944	0.892582	-0.163944	0.0011619	Oncology
NAMPT	0.297852	0.997328	0.104838	1.07537	0.104838	0.0011619	Oncology
DLL1	0.297852	0.997328	0.0957812	1.06864	0.0957812	0.0011619	Oncology
WFDC12	0.297852	0.997328	-0.203462	0.868464	-0.203462	0.0011619	Oncology
CCN3	0.297852	0.997328	-0.0793813	0.946463	-0.0793813	0.0011619	Cardiometabolic
KITLG	0.297852	0.997328	-0.074475	0.949688	-0.074475	0.0011619	Cardiometabolic
DOK2	0.297852	0.997328	-0.355463	0.781619	-0.355463	0.0011619	Cardiometabolic
COL6A3	0.297852	0.997328	-0.0980188	0.934315	-0.0980188	0.0011619	Cardiometabolic
AHCY	0.297852	0.997328	-0.176756	0.88469	-0.176756	0.0011619	Cardiometabolic
COL1A1	0.297852	0.997328	-0.0542375	0.963103	-0.0542375	0.0011619	Cardiometabolic
IGFBP7	0.297852	0.997328	-0.0739313	0.950046	-0.0739313	0.0011619	Cardiometabolic
CELA3A	0.297852	0.997328	0.091525	1.0655	0.091525	0.0011619	Cardiometabolic
CES1	0.297852	0.997328	0.139975	1.10189	0.139975	0.0011619	Cardiometabolic
LGMN	0.297852	0.997328	0.1676	1.12319	0.1676	0.0011619	Inflammation
CTSC	0.297852	0.997328	0.105431	1.07582	0.105431	0.0011619	Inflammation
SH2D1A	0.297852	0.997328	0.0944813	1.06768	0.0944812	0.0011619	Inflammation
TNFSF10	0.297852	0.997328	0.132988	1.09656	0.132988	0.0011619	Inflammation
DBNL	0.297852	0.997328	-0.316294	0.80313	-0.316294	0.0011619	Inflammation
HPCAL1	0.297852	0.997328	-0.338594	0.790812	-0.338594	0.0011619	Inflammation
FKBP5	0.32251	0.997328	-0.32145	0.800265	-0.32145	0.0011619	Neurology
CA6	0.32251	0.997328	-0.054525	0.962911	-0.054525	0.0011619	Neurology
IGF2R	0.32251	0.997328	0.0494563	1.03487	0.0494563	0.0011619	Neurology
ACVRL1	0.32251	0.997328	0.0865937	1.06186	0.0865937	0.0011619	Neurology
HMOX2	0.32251	0.997328	-0.213569	0.862401	-0.213569	0.0011619	Neurology
GRN	0.32251	0.997328	0.0977438	1.0701	0.0977437	0.0011619	Neurology
CLEC10A	0.32251	0.997328	0.0750625	1.05341	0.0750625	0.0011619	Neurology
BST2	0.32251	0.997328	0.0442937	1.03118	0.0442937	0.0011619	Neurology
EIF4B	0.32251	0.997328	-0.306419	0.808647	-0.306419	0.0011619	Neurology
CD274	0.32251	0.997328	0.128519	1.09317	0.128519	0.0011619	Neurology
PTPN1	0.32251	0.997328	-0.341719	0.789101	-0.341719	0.0011619	Neurology
GFER	0.32251	0.997328	-0.156631	0.897117	-0.156631	0.0011619	Oncology
USO1	0.32251	0.997328	-0.337156	0.7916	-0.337156	0.0011619	Oncology
IGF1R	0.32251	0.997328	0.0609312	1.04314	0.0609312	0.0011619	Oncology
PDGFC	0.32251	0.997328	0.100462	1.07212	0.100462	0.0011619	Oncology
SF3B4	0.32251	0.997328	-0.303725	0.810158	-0.303725	0.0011619	Oncology
ERBIN	0.32251	0.997328	-0.330069	0.795499	-0.330069	0.0011619	Oncology
VPS53	0.32251	0.997328	-0.187837	0.877921	-0.187837	0.0011619	Oncology
FXN	0.32251	0.997328	-0.399962	0.757878	-0.399962	0.0011619	Oncology
FLT1	0.32251	0.997328	0.114788	1.08282	0.114788	0.0011619	Oncology
KLK11	0.32251	0.997328	0.0862938	1.06164	0.0862938	0.0011619	Oncology
GLRX	0.32251	0.997328	-0.11525	0.923222	-0.11525	0.0011619	Cardiometabolic
ANGPTL3	0.32251	0.997328	0.126244	1.09145	0.126244	0.0011619	Cardiometabolic
STK11	0.32251	0.997328	-0.161156	0.894308	-0.161156	0.0011619	Cardiometabolic
CNTN1	0.32251	0.997328	0.0451	1.03175	0.0451	0.0011619	Cardiometabolic
APLP1	0.32251	0.997328	-0.245019	0.843805	-0.245019	0.0011619	Cardiometabolic
AXL	0.32251	0.997328	-0.0310125	0.978733	-0.0310125	0.0011619	Cardiometabolic
ADAMTS16	0.32251	0.997328	0.07005	1.04975	0.07005	0.0011619	Cardiometabolic
CD46	0.32251	0.997328	-0.048	0.967276	-0.048	0.0011619	Cardiometabolic
TGM2	0.32251	0.997328	0.202331	1.15056	0.202331	0.0011619	Cardiometabolic
FAP	0.32251	0.997328	-0.0448187	0.969412	-0.0448187	0.0011619	Cardiometabolic
TLR3	0.32251	0.997328	0.0624375	1.04423	0.0624375	0.0011619	Inflammation
MICB_MICA	0.32251	0.997328	0.0860812	1.06148	0.0860812	0.0011619	Inflammation
IL12RB1	0.32251	0.997328	0.108906	1.07841	0.108906	0.0011619	Inflammation
CD48	0.32251	0.997328	0.0830812	1.05928	0.0830812	0.0011619	Inflammation
REG4	0.32251	0.997328	0.216125	1.16161	0.216125	0.0011619	Inflammation
CXCL11	0.348389	0.997328	0.314213	1.24333	0.314213	0.0011619	Neurology
PVR	0.348389	0.997328	0.107269	1.07719	0.107269	0.0011619	Neurology
IFNGR2	0.348389	0.997328	0.0904375	1.06469	0.0904375	0.0011619	Neurology
BCAN	0.348389	0.997328	-0.0903937	0.939266	-0.0903937	0.0011619	Neurology
MAP4K5	0.348389	0.997328	-0.32315	0.799323	-0.32315	0.0011619	Neurology
SNCG	0.348389	0.997328	0.132912	1.09651	0.132912	0.0011619	Neurology
FKBP4	0.348389	0.997328	-0.123331	0.918065	-0.123331	0.0011619	Neurology
HARS	0.348389	0.997328	-0.223763	0.856329	-0.223763	0.0011619	Neurology
DCXR	0.348389	0.997328	0.1405	1.10229	0.1405	0.0011619	Oncology
AIF1	0.348389	0.997328	-0.109363	0.926998	-0.109363	0.0011619	Oncology
TBL1X	0.348389	0.997328	-0.209025	0.865122	-0.209025	0.0011619	Oncology
CA14	0.348389	0.997328	-0.0352	0.975896	-0.0352	0.0011619	Oncology
COX5B	0.348389	0.997328	-0.228725	0.853389	-0.228725	0.0011619	Oncology
VCAM1	0.348389	0.997328	-0.0500063	0.965932	-0.0500063	0.0011619	Cardiometabolic
CBLIF	0.348389	0.997328	0.0993938	1.07132	0.0993938	0.0011619	Cardiometabolic
FADD	0.348389	0.997328	-0.236462	0.848824	-0.236462	0.0011619	Cardiometabolic
CLC	0.348389	0.997328	-0.115481	0.923074	-0.115481	0.0011619	Cardiometabolic
CXCL5	0.348389	0.997328	0.193094	1.14321	0.193094	0.0011619	Cardiometabolic
EFEMP1	0.348389	0.997328	-0.0749188	0.949396	-0.0749188	0.0011619	Cardiometabolic
CLEC7A	0.348389	0.997328	0.079825	1.05689	0.079825	0.0011619	Inflammation
CLSTN2	0.348389	0.997328	-0.0883875	0.940573	-0.0883875	0.0011619	Inflammation
CXCL3	0.348389	0.997328	0.256044	1.1942	0.256044	0.0011619	Inflammation
ENPP5	0.348389	0.997328	0.0312187	1.02188	0.0312188	0.0011619	Inflammation
ENAH	0.348389	0.997328	-0.122331	0.918702	-0.122331	0.0011619	Inflammation
CRIP2	0.375458	0.997328	-0.156744	0.897047	-0.156744	0.0011619	Neurology
LGALS8	0.375458	0.997328	-0.153931	0.898798	-0.153931	0.0011619	Neurology
TNFRSF1A	0.375458	0.997328	0.086225	1.06159	0.086225	0.0011619	Neurology
AGR2	0.375458	0.997328	0.188713	1.13975	0.188713	0.0011619	Neurology
CALB2	0.375458	0.997328	0.133013	1.09658	0.133013	0.0011619	Neurology
PAEP	0.375458	0.997328	0.130931	1.095	0.130931	0.0011619	Neurology
MSR1	0.375458	0.997328	0.0723687	1.05144	0.0723687	0.0011619	Neurology
WFIKKN1	0.375458	0.997328	0.0471562	1.03323	0.0471563	0.0011619	Neurology
ADAM8	0.375458	0.997328	0.0600562	1.04251	0.0600563	0.0011619	Neurology
CHGB	0.375458	0.997328	-0.0736375	0.950239	-0.0736375	0.0011619	Neurology
SIGLEC6	0.375458	0.997328	0.0296437	1.02076	0.0296437	0.0011619	Oncology
PVALB	0.375458	0.997328	-0.210369	0.864316	-0.210369	0.0011619	Oncology
LYPD3	0.375458	0.997328	0.0628812	1.04455	0.0628812	0.0011619	Oncology
KDR	0.375458	0.997328	0.0792125	1.05644	0.0792125	0.0011619	Oncology
CES2	0.375458	0.997328	0.217081	1.16238	0.217081	0.0011619	Oncology
HYOU1	0.375458	0.997328	-0.068175	0.953844	-0.068175	0.0011619	Cardiometabolic
VAMP5	0.375458	0.997328	-0.20545	0.867268	-0.20545	0.0011619	Cardiometabolic
PLIN3	0.375458	0.997328	-0.0936	0.937181	-0.0936	0.0011619	Cardiometabolic
SERPINA12	0.375458	0.997328	0.169912	1.12499	0.169912	0.0011619	Cardiometabolic
XG	0.375458	0.997328	-0.069225	0.95315	-0.069225	0.0011619	Cardiometabolic
PLXNB3	0.375458	0.997328	-0.100812	0.932508	-0.100812	0.0011619	Cardiometabolic
LILRB1	0.375458	0.997328	0.02965	1.02076	0.02965	0.0011619	Cardiometabolic
PLA2G1B	0.375458	0.997328	0.05715	1.04041	0.05715	0.0011619	Cardiometabolic
TIE1	0.375458	0.997328	-0.111338	0.925729	-0.111338	0.0011619	Cardiometabolic
BLMH	0.375458	0.997328	-0.0544938	0.962932	-0.0544938	0.0011619	Cardiometabolic
KIT	0.375458	0.997328	-0.0536812	0.963475	-0.0536812	0.0011619	Cardiometabolic
VASN	0.375458	0.997328	-0.0614688	0.958288	-0.0614687	0.0011619	Cardiometabolic
MFAP5	0.375458	0.997328	-0.0742562	0.949832	-0.0742563	0.0011619	Cardiometabolic
ANGPTL4	0.375458	0.997328	-0.0439187	0.970017	-0.0439187	0.0011619	Inflammation
ROBO1	0.375458	0.997328	0.0545812	1.03856	0.0545812	0.0011619	Inflammation
STX8	0.375458	0.997328	-0.223281	0.856615	-0.223281	0.0011619	Inflammation
AXIN1	0.375458	0.997328	-0.235538	0.849368	-0.235538	0.0011619	Inflammation
CCL13	0.375458	0.997328	0.0741875	1.05277	0.0741875	0.0011619	Inflammation
TPSAB1	0.375458	0.997328	-0.0188688	0.987006	-0.0188688	0.0011619	Inflammation
ALDH3A1	0.375458	0.997328	0.143056	1.10424	0.143056	0.0011619	Inflammation
CDSN	0.375458	0.997328	-0.0747375	0.949515	-0.0747375	0.0011619	Inflammation
TNFRSF1B	0.403748	0.997328	0.0798125	1.05688	0.0798125	0.0011619	Neurology
FRZB	0.403748	0.997328	-0.008975	0.993798	-0.008975	0.0011619	Neurology
RBKS	0.403748	0.997328	0.0944375	1.06765	0.0944375	0.0011619	Neurology
CD300LG	0.403748	0.997328	0.0816812	1.05825	0.0816812	0.0011619	Neurology
SPINT1	0.403748	0.997328	-0.041125	0.971897	-0.041125	0.0011619	Neurology
SMPD1	0.403748	0.997328	0.103181	1.07414	0.103181	0.0011619	Neurology
LAIR2	0.403748	0.997328	0.0849812	1.06067	0.0849812	0.0011619	Neurology
MMP9	0.403748	0.997328	0.309563	1.23933	0.309563	0.0011619	Neurology
MESD	0.403748	0.997328	-0.3065	0.808601	-0.3065	0.0011619	Neurology
CDH3	0.403748	0.997328	-0.11445	0.923734	-0.11445	0.0011619	Neurology
BIN2	0.403748	0.997328	-0.219631	0.858785	-0.219631	0.0011619	Neurology
SPINK1	0.403748	0.997328	0.0728313	1.05178	0.0728312	0.0011619	Neurology
UBAC1	0.403748	0.997328	0.122162	1.08837	0.122162	0.0011619	Oncology
CRNN	0.403748	0.997328	0.048625	1.03428	0.048625	0.0011619	Oncology
KLK13	0.403748	0.997328	0.114056	1.08227	0.114056	0.0011619	Oncology
DTX3	0.403748	0.997328	0.103275	1.07421	0.103275	0.0011619	Oncology
SEZ6L2	0.403748	0.997328	0.0421875	1.02967	0.0421875	0.0011619	Oncology
HAVCR1	0.403748	0.997328	0.0544875	1.03849	0.0544875	0.0011619	Oncology
ARG1	0.403748	0.997328	0.125431	1.09083	0.125431	0.0011619	Oncology
ST3GAL1	0.403748	0.997328	0.102531	1.07366	0.102531	0.0011619	Oncology
CEACAM1	0.403748	0.997328	0.100331	1.07202	0.100331	0.0011619	Oncology
CD38	0.403748	0.997328	0.126163	1.09139	0.126163	0.0011619	Oncology
CPE	0.403748	0.997328	-0.0973875	0.934724	-0.0973875	0.0011619	Oncology
DCTPP1	0.403748	0.997328	-0.0894375	0.939889	-0.0894375	0.0011619	Cardiometabolic
MCFD2	0.403748	0.997328	-0.06895	0.953332	-0.06895	0.0011619	Cardiometabolic
QPCT	0.403748	0.997328	-0.0471875	0.967821	-0.0471875	0.0011619	Cardiometabolic
EPHB4	0.403748	0.997328	-0.040325	0.972436	-0.040325	0.0011619	Cardiometabolic
NADK	0.403748	0.997328	0.238675	1.17991	0.238675	0.0011619	Cardiometabolic
IGFBP1	0.403748	0.997328	-0.184656	0.879859	-0.184656	0.0011619	Cardiometabolic
PLAUR	0.403748	0.997328	0.0799125	1.05695	0.0799125	0.0011619	Inflammation
MEPE	0.403748	0.997328	0.0665375	1.0472	0.0665375	0.0011619	Inflammation
MILR1	0.403748	0.997328	0.0445062	1.03133	0.0445062	0.0011619	Inflammation
SKAP2	0.403748	0.997328	-0.383294	0.766685	-0.383294	0.0011619	Inflammation
CRHBP	0.403748	0.997328	0.0562563	1.03976	0.0562563	0.0011619	Inflammation
PRDX3	0.403748	0.997328	-0.243694	0.84458	-0.243694	0.0011619	Inflammation
CXCL6	0.403748	0.997328	0.1515	1.11072	0.1515	0.0011619	Inflammation
MANF	0.403748	0.997328	-0.369025	0.774306	-0.369025	0.0011619	Inflammation
DNAJA2	0.403748	0.997328	-0.308506	0.807477	-0.308506	0.0011619	Inflammation
FCGR3B	0.407966	0.997328	0.0459562	1.03237	0.0459562	0.0011619	Cardiometabolic
TSHB	0.422773	0.997328	0.0840062	1.05996	0.0840063	0.0011619	Cardiometabolic
SLC39A14	0.433197	0.997328	0.0474188	1.03341	0.0474188	0.0011619	Neurology
SPINK5	0.433197	0.997328	0.0430562	1.03029	0.0430562	0.0011619	Neurology
ARSA	0.433197	0.997328	-0.0390313	0.973308	-0.0390313	0.0011619	Neurology
FMNL1	0.433197	0.997328	0.157206	1.11513	0.157206	0.0011619	Neurology
ALDH1A1	0.433197	0.997328	0.12565	1.091	0.12565	0.0011619	Neurology
NAAA	0.433197	0.997328	0.0435	1.03061	0.0435	0.0011619	Neurology
CCL19	0.433197	0.997328	0.149712	1.10935	0.149712	0.0011619	Neurology
CHMP1A	0.433197	0.997328	-0.222337	0.857175	-0.222337	0.0011619	Neurology
SULT1A1	0.433197	0.997328	-0.371925	0.772751	-0.371925	0.0011619	Neurology
PECAM1	0.433197	0.997328	-0.031125	0.978657	-0.031125	0.0011619	Neurology
PADI4	0.433197	0.997328	0.150594	1.11003	0.150594	0.0011619	Neurology
LBR	0.433197	0.997328	-0.157875	0.896344	-0.157875	0.0011619	Neurology
EBAG9	0.433197	0.997328	-0.271537	0.828436	-0.271537	0.0011619	Neurology
RNF41	0.433197	0.997328	-0.201637	0.869563	-0.201637	0.0011619	Oncology
INPP1	0.433197	0.997328	0.100112	1.07186	0.100112	0.0011619	Oncology
CRACR2A	0.433197	0.997328	-0.296113	0.814444	-0.296113	0.0011619	Oncology
KIR3DL1	0.433197	0.997328	-0.105494	0.929487	-0.105494	0.0011619	Oncology
VMO1	0.433197	0.997328	0.131406	1.09536	0.131406	0.0011619	Oncology
GRPEL1	0.433197	0.997328	-0.131381	0.912957	-0.131381	0.0011619	Oncology
EDA2R	0.433197	0.997328	-0.0926125	0.937823	-0.0926125	0.0011619	Oncology
DSG3	0.433197	0.997328	-0.0782438	0.94721	-0.0782438	0.0011619	Oncology
SLAMF6	0.433197	0.997328	-0.0325187	0.977712	-0.0325187	0.0011619	Oncology
SERPINA9	0.433197	0.997328	0.132513	1.0962	0.132513	0.0011619	Oncology
CD207	0.433197	0.997328	0.125656	1.091	0.125656	0.0011619	Oncology
DPY30	0.433197	0.997328	-0.122356	0.918686	-0.122356	0.0011619	Oncology
HAGH	0.433197	0.997328	0.172038	1.12665	0.172038	0.0011619	Oncology
SDC4	0.433197	0.997328	-0.166575	0.890955	-0.166575	0.0011619	Cardiometabolic
DCN	0.433197	0.997328	0.0423125	1.02976	0.0423125	0.0011619	Cardiometabolic
RNASE3	0.433197	0.997328	0.463919	1.37928	0.463919	0.0011619	Cardiometabolic
SPP1	0.433197	0.997328	-0.0755938	0.948951	-0.0755938	0.0011619	Cardiometabolic
CASP3	0.433197	0.997328	-0.305869	0.808955	-0.305869	0.0011619	Cardiometabolic
PPIB	0.433197	0.997328	-0.234137	0.850193	-0.234137	0.0011619	Cardiometabolic
SFTPD	0.433197	0.997328	-0.119469	0.920527	-0.119469	0.0011619	Cardiometabolic
REN	0.433197	0.997328	-0.0721	0.951252	-0.0721	0.0011619	Cardiometabolic
TFRC	0.433197	0.997328	-0.083675	0.943651	-0.083675	0.0011619	Cardiometabolic
LACTB2	0.433197	0.997328	-0.162219	0.89365	-0.162219	0.0011619	Cardiometabolic
CTSL	0.433197	0.997328	-0.0376187	0.974262	-0.0376187	0.0011619	Cardiometabolic
FCN2	0.433197	0.997328	-0.0631437	0.957176	-0.0631437	0.0011619	Cardiometabolic
CXCL16	0.433197	0.997328	0.0612625	1.04338	0.0612625	0.0011619	Cardiometabolic
CA13	0.433197	0.997328	-0.2225	0.857079	-0.2225	0.0011619	Cardiometabolic
FCGR2A	0.433197	0.997328	0.0603187	1.0427	0.0603187	0.0011619	Cardiometabolic
HSPB1	0.433197	0.997328	-0.182325	0.881282	-0.182325	0.0011619	Cardiometabolic
CCL21	0.433197	0.997328	0.118962	1.08595	0.118962	0.0011619	Inflammation
GBP2	0.433197	0.997328	-0.0854813	0.94247	-0.0854813	0.0011619	Inflammation
CXCL17	0.433197	0.997328	0.101706	1.07304	0.101706	0.0011619	Inflammation
IL1R2	0.433197	0.997328	0.0634688	1.04498	0.0634688	0.0011619	Inflammation
PKLR	0.433197	0.997328	0.099625	1.07149	0.099625	0.0011619	Inflammation
WNT9A	0.433197	0.997328	0.0747812	1.0532	0.0747812	0.0011619	Inflammation
DNER	0.433197	0.997328	0.031925	1.02238	0.031925	0.0011619	Inflammation
CHRDL1	0.433197	0.997328	0.134587	1.09778	0.134587	0.0011619	Inflammation
ESAM	0.43789	0.997328	-0.0523625	0.964356	-0.0523625	0.0011619	Cardiometabolic
TMPRSS5	0.463745	0.997328	0.062975	1.04462	0.062975	0.0011619	Neurology
DSG2	0.463745	0.997328	-0.034675	0.976252	-0.034675	0.0011619	Neurology
TNFRSF10A	0.463745	0.997328	0.0660438	1.04684	0.0660437	0.0011619	Neurology
CXCL8	0.463745	0.997328	0.283975	1.21754	0.283975	0.0011619	Neurology
CXCL8	0.463745	0.997328	0.283975	1.21754	0.283975	0.0011619	Oncology
CXCL8	0.463745	0.997328	0.283975	1.21754	0.283975	0.0011619	Cardiometabolic
CXCL8	0.463745	0.997328	0.283975	1.21754	0.283975	0.0011619	Inflammation
SPOCK1	0.463745	0.997328	-0.0458625	0.968711	-0.0458625	0.0011619	Neurology
TNFRSF8	0.463745	0.997328	-0.0633062	0.957068	-0.0633062	0.0011619	Neurology
TXLNA	0.463745	0.997328	-0.27615	0.825792	-0.27615	0.0011619	Neurology
GSTA3	0.463745	0.997328	-0.136531	0.909704	-0.136531	0.0011619	Oncology
SORCS2	0.463745	0.997328	0.0469062	1.03305	0.0469062	0.0011619	Oncology
FOLR3	0.463745	0.997328	0.101831	1.07313	0.101831	0.0011619	Oncology
HBQ1	0.463745	0.997328	0.0599125	1.0424	0.0599125	0.0011619	Oncology
TEK	0.463745	0.997328	0.0467125	1.03291	0.0467125	0.0011619	Oncology
FCRLB	0.463745	0.997328	0.0696875	1.04949	0.0696875	0.0011619	Oncology
KIR2DL3	0.463745	0.997328	0.0542188	1.0383	0.0542187	0.0011619	Oncology
FGF23	0.463745	0.997328	-0.0719938	0.951322	-0.0719938	0.0011619	Oncology
NBL1	0.463745	0.997328	-0.0315687	0.978356	-0.0315688	0.0011619	Oncology
CIAPIN1	0.463745	0.997328	-0.132956	0.911961	-0.132956	0.0011619	Oncology
CLMP	0.463745	0.997328	0.0403	1.02833	0.0403	0.0011619	Oncology
RNASET2	0.463745	0.997328	0.0639437	1.04532	0.0639437	0.0011619	Cardiometabolic
GYS1	0.463745	0.997328	-0.283669	0.821499	-0.283669	0.0011619	Cardiometabolic
ENTPD5	0.463745	0.997328	0.0499	1.03519	0.0499	0.0011619	Cardiometabolic
IGSF8	0.463745	0.997328	-0.0275062	0.981115	-0.0275062	0.0011619	Cardiometabolic
HMOX1	0.463745	0.997328	0.110812	1.07984	0.110812	0.0011619	Cardiometabolic
CPA1	0.463745	0.997328	0.101519	1.0729	0.101519	0.0011619	Cardiometabolic
PLTP	0.463745	0.997328	0.0171187	1.01194	0.0171187	0.0011619	Cardiometabolic
PAM	0.463745	0.997328	-0.03055	0.979047	-0.03055	0.0011619	Cardiometabolic
LDLR	0.463745	0.997328	0.0387125	1.0272	0.0387125	0.0011619	Cardiometabolic
SCARF1	0.463745	0.997328	-0.107825	0.927986	-0.107825	0.0011619	Cardiometabolic
TGFBR3	0.463745	0.997328	0.047275	1.03331	0.047275	0.0011619	Cardiometabolic
BMP6	0.463745	0.997328	0.110569	1.07965	0.110569	0.0011619	Cardiometabolic
PI3	0.463745	0.997328	0.0319875	1.02242	0.0319875	0.0011619	Cardiometabolic
COMT	0.463745	0.997328	-0.208619	0.865365	-0.208619	0.0011619	Cardiometabolic
CHRDL2	0.463745	0.997328	-0.0631063	0.957201	-0.0631063	0.0011619	Cardiometabolic
PRSS2	0.463745	0.997328	0.119206	1.08614	0.119206	0.0011619	Cardiometabolic
IL1RL1	0.463745	0.997328	-0.00066875	0.999537	-0.00066875	0.0011619	Cardiometabolic
ICA1	0.463745	0.997328	-0.179019	0.883304	-0.179019	0.0011619	Inflammation
CRKL	0.463745	0.997328	-0.284237	0.821176	-0.284237	0.0011619	Inflammation
PARP1	0.463745	0.997328	0.170606	1.12553	0.170606	0.0011619	Inflammation
IL17D	0.463745	0.997328	-0.0381937	0.973873	-0.0381938	0.0011619	Inflammation
PON3	0.463745	0.997328	0.0278438	1.01949	0.0278438	0.0011619	Inflammation
SPRY2	0.463745	0.997328	-0.199631	0.870773	-0.199631	0.0011619	Inflammation
CLEC4C	0.463745	0.997328	0.1574	1.11528	0.1574	0.0011619	Inflammation
CD84	0.463745	0.997328	-0.0181	0.987532	-0.0181	0.0011619	Inflammation
IL16	0.463745	0.997328	0.0756625	1.05384	0.0756625	0.0011619	Inflammation
FOXO1	0.463745	0.997328	-0.161912	0.893839	-0.161912	0.0011619	Inflammation
TNFRSF13C	0.463745	0.997328	0.0628812	1.04455	0.0628812	0.0011619	Inflammation
EPHX2	0.485061	0.997328	0.0519187	1.03664	0.0519187	0.0011619	Cardiometabolic
TBCC	0.495422	0.997328	-0.188194	0.877704	-0.188194	0.0011619	Neurology
PSME1	0.495422	0.997328	-0.139644	0.907743	-0.139644	0.0011619	Neurology
NSFL1C	0.495422	0.997328	-0.194175	0.874073	-0.194175	0.0011619	Neurology
CX3CL1	0.495422	0.997328	0.107463	1.07733	0.107463	0.0011619	Neurology
BAX	0.495422	0.997328	-0.419931	0.74746	-0.419931	0.0011619	Neurology
ENO2	0.495422	0.997328	-0.151456	0.900341	-0.151456	0.0011619	Neurology
BAG3	0.495422	0.997328	0.0560563	1.03962	0.0560563	0.0011619	Neurology
SEMA4D	0.495422	0.997328	0.0566562	1.04005	0.0566562	0.0011619	Neurology
DKK4	0.495422	0.997328	0.0955938	1.06851	0.0955938	0.0011619	Neurology
WARS	0.495422	0.997328	-0.061525	0.958251	-0.061525	0.0011619	Neurology
TXNDC5	0.495422	0.997328	0.0881187	1.06298	0.0881187	0.0011619	Neurology
CSF2RA	0.495422	0.997328	-0.0190188	0.986904	-0.0190187	0.0011619	Neurology
LPO	0.495422	0.997328	0.0810938	1.05782	0.0810938	0.0011619	Neurology
GFAP	0.495422	0.997328	0.0497875	1.03511	0.0497875	0.0011619	Oncology
NFKBIE	0.495422	0.997328	0.0948875	1.06798	0.0948875	0.0011619	Oncology
GFRA2	0.495422	0.997328	0.0602313	1.04263	0.0602312	0.0011619	Oncology
YES1	0.495422	0.997328	-0.210762	0.86408	-0.210762	0.0011619	Oncology
CD28	0.495422	0.997328	0.0614312	1.0435	0.0614312	0.0011619	Oncology
PDGFRA	0.495422	0.997328	-0.0980375	0.934303	-0.0980375	0.0011619	Cardiometabolic
TCN2	0.495422	0.997328	0.040025	1.02813	0.040025	0.0011619	Cardiometabolic
PTGDS	0.495422	0.997328	-0.00569375	0.996061	-0.00569375	0.0011619	Cardiometabolic
AZU1	0.495422	0.997328	0.185119	1.13691	0.185119	0.0011619	Cardiometabolic
CCDC80	0.495422	0.997328	-0.058775	0.960079	-0.058775	0.0011619	Cardiometabolic
NTproBNP	0.495422	0.997328	-0.151231	0.900482	-0.151231	0.0011619	Cardiometabolic
CSTB	0.495422	0.997328	-0.0808062	0.945529	-0.0808063	0.0011619	Cardiometabolic
ITIH3	0.495422	0.997328	-0.107606	0.928127	-0.107606	0.0011619	Cardiometabolic
SEMA3F	0.495422	0.997328	0.039	1.0274	0.039	0.0011619	Cardiometabolic
NOTCH1	0.495422	0.997328	0.0432125	1.03041	0.0432125	0.0011619	Cardiometabolic
DKK3	0.495422	0.997328	-0.052625	0.96418	-0.052625	0.0011619	Cardiometabolic
CA5A	0.495422	0.997328	0.0710687	1.05049	0.0710688	0.0011619	Cardiometabolic
ARHGEF12	0.495422	0.997328	-0.247219	0.842519	-0.247219	0.0011619	Inflammation
MERTK	0.495422	0.997328	0.0556125	1.0393	0.0556125	0.0011619	Inflammation
CEACAM21	0.495422	0.997328	0.0953813	1.06835	0.0953812	0.0011619	Inflammation
CRIM1	0.495422	0.997328	-0.0294375	0.979802	-0.0294375	0.0011619	Inflammation
NUDC	0.495422	0.997328	-0.160406	0.894773	-0.160406	0.0011619	Inflammation
FCRL3	0.495422	0.997328	0.125644	1.09099	0.125644	0.0011619	Inflammation
SAMD9L	0.495422	0.997328	-0.142244	0.906109	-0.142244	0.0011619	Inflammation
ITGA11	0.495422	0.997328	-0.0640375	0.956583	-0.0640375	0.0011619	Inflammation
TNFRSF14	0.495422	0.997328	0.053625	1.03787	0.053625	0.0011619	Inflammation
CXCL12	0.495422	0.997328	-0.0417687	0.971463	-0.0417688	0.0011619	Inflammation
IL18BP	0.501376	0.997328	0.0511438	1.03609	0.0511438	0.0011619	Cardiometabolic
RELT	0.528168	0.997328	0.0605875	1.04289	0.0605875	0.0011619	Neurology
NXPH1	0.528168	0.997328	0.0188688	1.01316	0.0188687	0.0011619	Neurology
STIP1	0.528168	0.997328	-0.162119	0.893712	-0.162119	0.0011619	Neurology
B4GAT1	0.528168	0.997328	-0.0384813	0.973679	-0.0384813	0.0011619	Neurology
MATN3	0.528168	0.997328	-0.082825	0.944207	-0.082825	0.0011619	Neurology
IL18RAP	0.528168	0.997328	0.137625	1.10009	0.137625	0.0011619	Neurology
F11R	0.528168	0.997328	-0.108781	0.927371	-0.108781	0.0011619	Neurology
BRK1	0.528168	0.997328	-0.127675	0.915305	-0.127675	0.0011619	Neurology
GSTP1	0.528168	0.997328	0.21845	1.16348	0.21845	0.0011619	Neurology
PIGR	0.528168	0.997328	-0.057675	0.960811	-0.057675	0.0011619	Neurology
GNLY	0.528168	0.997328	0.107863	1.07763	0.107863	0.0011619	Neurology
GKN1	0.528168	0.997328	0.0447188	1.03148	0.0447188	0.0011619	Neurology
IL1R1	0.528168	0.997328	0.04945	1.03487	0.04945	0.0011619	Neurology
MIF	0.528168	0.997328	-0.177737	0.884088	-0.177737	0.0011619	Neurology
RBP5	0.528168	0.997328	0.0843813	1.06023	0.0843813	0.0011619	Oncology
METAP2	0.528168	0.997328	-0.156756	0.89704	-0.156756	0.0011619	Oncology
ERP44	0.528168	0.997328	0.0433313	1.03049	0.0433312	0.0011619	Oncology
NUCB2	0.528168	0.997328	-0.03255	0.977691	-0.03255	0.0011619	Oncology
CA11	0.528168	0.997328	0.0513625	1.03624	0.0513625	0.0011619	Oncology
TNFRSF19	0.528168	0.997328	-0.0469062	0.96801	-0.0469062	0.0011619	Oncology
PDCD1	0.528168	0.997328	0.0284063	1.01988	0.0284063	0.0011619	Oncology
ADGRG1	0.528168	0.997328	0.0824813	1.05884	0.0824813	0.0011619	Oncology
NDUFS6	0.528168	0.997328	-0.14525	0.904223	-0.14525	0.0011619	Oncology
CD33	0.528168	0.997328	0.066275	1.04701	0.066275	0.0011619	Oncology
SNAP29	0.528168	0.997328	-0.18815	0.877731	-0.18815	0.0011619	Oncology
IQGAP2	0.528168	0.997328	-0.031425	0.978453	-0.031425	0.0011619	Oncology
TGFBR2	0.528168	0.997328	0.0745625	1.05304	0.0745625	0.0011619	Oncology
CD302	0.528168	0.997328	0.0829187	1.05916	0.0829187	0.0011619	Oncology
NPY	0.528168	0.997328	0.107769	1.07756	0.107769	0.0011619	Oncology
ANPEP	0.528168	0.997328	-0.0603	0.959065	-0.0603	0.0011619	Cardiometabolic
FETUB	0.528168	0.997328	-0.0536437	0.9635	-0.0536437	0.0011619	Cardiometabolic
PROC	0.528168	0.997328	-0.0230875	0.984124	-0.0230875	0.0011619	Cardiometabolic
AGRN	0.528168	0.997328	0.0965687	1.06923	0.0965687	0.0011619	Inflammation
SHMT1	0.528168	0.997328	-0.176663	0.884747	-0.176663	0.0011619	Inflammation
NFATC1	0.528168	0.997328	-0.212006	0.863336	-0.212006	0.0011619	Inflammation
PTH1R	0.528168	0.997328	0.0813375	1.058	0.0813375	0.0011619	Inflammation
IKBKG	0.528168	0.997328	-0.207606	0.865973	-0.207606	0.0011619	Inflammation
IL1RL2	0.528168	0.997328	0.033025	1.02316	0.033025	0.0011619	Inflammation
CD70	0.528168	0.997328	0.096025	1.06882	0.096025	0.0011619	Inflammation
CCL7	0.528168	0.997328	0.168169	1.12363	0.168169	0.0011619	Inflammation
CDH6	0.550935	0.997328	-0.0902375	0.939368	-0.0902375	0.0011619	Cardiometabolic
TGFBI	0.55201	0.997328	-0.0453438	0.969059	-0.0453438	0.0011619	Cardiometabolic
FCER2	0.56189	0.997328	-0.0222187	0.984717	-0.0222187	0.0011619	Neurology
FYB1	0.56189	0.997328	-0.163925	0.892593	-0.163925	0.0011619	Neurology
CD8A	0.56189	0.997328	0.0686563	1.04874	0.0686563	0.0011619	Neurology
NUDT5	0.56189	0.997328	-0.0714125	0.951706	-0.0714125	0.0011619	Neurology
PLA2G7	0.56189	0.997328	0.0783313	1.0558	0.0783313	0.0011619	Neurology
ITGA5	0.56189	0.997328	0.0529688	1.0374	0.0529688	0.0011619	Neurology
PSME2	0.56189	0.997328	-0.128006	0.915095	-0.128006	0.0011619	Neurology
CD74	0.56189	0.997328	0.0777063	1.05534	0.0777062	0.0011619	Neurology
CRADD	0.56189	0.997328	-0.169988	0.88885	-0.169988	0.0011619	Neurology
ELOA	0.56189	0.997328	0.0884937	1.06326	0.0884938	0.0011619	Oncology
EBI3_IL27	0.56189	0.997328	0.0371625	1.02609	0.0371625	0.0011619	Oncology
LYN	0.56189	0.997328	-0.105056	0.929769	-0.105056	0.0011619	Oncology
PRTG	0.56189	0.997328	-0.0669437	0.954658	-0.0669437	0.0011619	Oncology
BGN	0.56189	0.997328	0.0385	1.02705	0.0385	0.0011619	Oncology
MSRA	0.56189	0.997328	-0.129362	0.914235	-0.129362	0.0011619	Oncology
PPP1R12A	0.56189	0.997328	-0.206038	0.866915	-0.206038	0.0011619	Oncology
FLT3	0.56189	0.997328	0.0402438	1.02829	0.0402438	0.0011619	Oncology
BTC	0.56189	0.997328	0.0389875	1.02739	0.0389875	0.0011619	Oncology
PSMD9	0.56189	0.997328	0.149787	1.10941	0.149787	0.0011619	Oncology
WIF1	0.56189	0.997328	-0.0254125	0.98254	-0.0254125	0.0011619	Oncology
IL13RA1	0.56189	0.997328	-0.0316812	0.97828	-0.0316813	0.0011619	Oncology
PODXL2	0.56189	0.997328	-0.0064625	0.995531	-0.0064625	0.0011619	Oncology
LEP	0.56189	0.997328	0.136281	1.09907	0.136281	0.0011619	Cardiometabolic
LGALS1	0.56189	0.997328	-0.092825	0.937685	-0.092825	0.0011619	Cardiometabolic
ALCAM	0.56189	0.997328	0.0044125	1.00306	0.0044125	0.0011619	Cardiometabolic
LTBP2	0.56189	0.997328	-0.035875	0.97544	-0.035875	0.0011619	Cardiometabolic
DEFA1_DEFA1B	0.56189	0.997328	-0.0371375	0.974587	-0.0371375	0.0011619	Cardiometabolic
GLO1	0.56189	0.997328	-0.176919	0.88459	-0.176919	0.0011619	Cardiometabolic
IL6ST	0.56189	0.997328	-0.04115	0.97188	-0.04115	0.0011619	Cardiometabolic
S100P	0.56189	0.997328	0.158669	1.11626	0.158669	0.0011619	Cardiometabolic
COL18A1	0.56189	0.997328	-0.0339	0.976776	-0.0339	0.0011619	Cardiometabolic
S100A11	0.56189	0.997328	0.113281	1.08169	0.113281	0.0011619	Cardiometabolic
ADA2	0.56189	0.997328	-0.023925	0.983553	-0.023925	0.0011619	Cardiometabolic
FCRL1	0.56189	0.997328	-0.0232187	0.984035	-0.0232187	0.0011619	Cardiometabolic
PCOLCE	0.56189	0.997328	-0.0501187	0.965857	-0.0501187	0.0011619	Cardiometabolic
AGXT	0.56189	0.997328	-0.0521187	0.964519	-0.0521187	0.0011619	Cardiometabolic
F9	0.56189	0.997328	-0.016525	0.988611	-0.016525	0.0011619	Cardiometabolic
NOTCH3	0.56189	0.997328	-0.0243875	0.983238	-0.0243875	0.0011619	Cardiometabolic
SMPDL3A	0.56189	0.997328	-0.052475	0.964281	-0.052475	0.0011619	Inflammation
IL5RA	0.56189	0.997328	-0.0082125	0.994324	-0.0082125	0.0011619	Inflammation
ENPP7	0.56189	0.997328	0.103581	1.07444	0.103581	0.0011619	Inflammation
TFF2	0.56189	0.997328	0.0690875	1.04905	0.0690875	0.0011619	Inflammation
CSF3	0.56189	0.997328	0.339363	1.2652	0.339363	0.0011619	Inflammation
SELPLG	0.56189	0.997328	0.0627562	1.04446	0.0627562	0.0011619	Inflammation
ANGPTL2	0.56189	0.997328	0.0747188	1.05316	0.0747188	0.0011619	Inflammation
CCN2	0.56189	0.997328	0.0431062	1.03033	0.0431062	0.0011619	Inflammation
CLEC4A	0.56189	0.997328	0.0922313	1.06602	0.0922313	0.0011619	Inflammation
AMBN	0.56189	0.997328	-0.0662313	0.95513	-0.0662313	0.0011619	Inflammation
CD58	0.56189	0.997328	0.0394562	1.02773	0.0394563	0.0011619	Inflammation
MVK	0.56189	0.997328	-0.143025	0.905618	-0.143025	0.0011619	Inflammation
NUB1	0.56189	0.997328	-0.208144	0.86565	-0.208144	0.0011619	Inflammation
ADGRB3	0.596588	0.997328	-0.0275437	0.981089	-0.0275437	0.0011619	Neurology
CNTN3	0.596588	0.997328	0.0498875	1.03518	0.0498875	0.0011619	Neurology
MMP8	0.596588	0.997328	0.271356	1.20694	0.271356	0.0011619	Neurology
DBI	0.596588	0.997328	-0.121619	0.919156	-0.121619	0.0011619	Neurology
MAX	0.596588	0.997328	-0.307606	0.807981	-0.307606	0.0011619	Neurology
ILKAP	0.596588	0.997328	0.091025	1.06513	0.091025	0.0011619	Neurology
TNFRSF21	0.596588	0.997328	-0.0190813	0.986861	-0.0190813	0.0011619	Neurology
NOS3	0.596588	0.997328	-0.0580813	0.960541	-0.0580813	0.0011619	Neurology
MYOC	0.596588	0.997328	0.0503687	1.03553	0.0503687	0.0011619	Neurology
TNF	0.596588	0.997328	0.10965	1.07897	0.10965	0.0011619	Neurology
TNF	0.596588	0.997328	0.10965	1.07897	0.10965	0.0011619	Oncology
TNF	0.596588	0.997328	0.10965	1.07897	0.10965	0.0011619	Cardiometabolic
TNF	0.596588	0.997328	0.10965	1.07897	0.10965	0.0011619	Inflammation
CCS	0.596588	0.997328	0.0069875	1.00486	0.0069875	0.0011619	Neurology
DDX58	0.596588	0.997328	0.0702688	1.04991	0.0702688	0.0011619	Oncology
LRP1	0.596588	0.997328	0.0546375	1.0386	0.0546375	0.0011619	Oncology
DSG4	0.596588	0.997328	0.0377625	1.02652	0.0377625	0.0011619	Oncology
KIFBP	0.596588	0.997328	-0.150088	0.901196	-0.150088	0.0011619	Oncology
ENTPD2	0.596588	0.997328	0.00645	1.00448	0.00645	0.0011619	Oncology
ANGPTL7	0.596588	0.997328	0.0517688	1.03653	0.0517687	0.0011619	Oncology
CNTN2	0.596588	0.997328	-0.0386875	0.97354	-0.0386875	0.0011619	Oncology
OMG	0.596588	0.997328	0.0854063	1.06099	0.0854062	0.0011619	Oncology
MDK	0.596588	0.997328	0.184413	1.13635	0.184413	0.0011619	Oncology
RASSF2	0.596588	0.997328	0.1042	1.0749	0.1042	0.0011619	Oncology
CLEC1A	0.596588	0.997328	0.0341625	1.02396	0.0341625	0.0011619	Cardiometabolic
TNFRSF10C	0.596588	0.997328	-0.0231875	0.984056	-0.0231875	0.0011619	Cardiometabolic
NPDC1	0.596588	0.997328	-0.00681875	0.995285	-0.00681875	0.0011619	Cardiometabolic
CCL27	0.596588	0.997328	0.167331	1.12298	0.167331	0.0011619	Cardiometabolic
PTPRS	0.596588	0.997328	-0.0508375	0.965376	-0.0508375	0.0011619	Cardiometabolic
SOST	0.596588	0.997328	-0.0888313	0.940284	-0.0888313	0.0011619	Cardiometabolic
CCL5	0.596588	0.997328	0.223938	1.16792	0.223938	0.0011619	Cardiometabolic
GGH	0.596588	0.997328	-0.0569875	0.961269	-0.0569875	0.0011619	Cardiometabolic
MEP1B	0.596588	0.997328	-0.0397062	0.972853	-0.0397062	0.0011619	Cardiometabolic
SNAP23	0.596588	0.997328	-0.145681	0.903952	-0.145681	0.0011619	Cardiometabolic
ENPP2	0.596588	0.997328	0.0411812	1.02896	0.0411812	0.0011619	Cardiometabolic
CD59	0.596588	0.997328	-0.0395563	0.972954	-0.0395562	0.0011619	Cardiometabolic
THBS4	0.596588	0.997328	-0.059475	0.959613	-0.059475	0.0011619	Cardiometabolic
BCR	0.596588	0.997328	-0.17885	0.883407	-0.17885	0.0011619	Inflammation
KLRD1	0.596588	0.997328	0.0537625	1.03797	0.0537625	0.0011619	Inflammation
OMD	0.596588	0.997328	0.0250625	1.01752	0.0250625	0.0011619	Inflammation
ANXA11	0.596588	0.997328	-0.199462	0.870875	-0.199462	0.0011619	Inflammation
HLA-E	0.596588	0.997328	-0.00508125	0.996484	-0.00508125	0.0011619	Inflammation
SCGB3A2	0.596588	0.997328	0.0670875	1.0476	0.0670875	0.0011619	Inflammation
PRKAB1	0.596588	0.997328	-0.124231	0.917493	-0.124231	0.0011619	Inflammation
KRT19	0.596588	0.997328	-0.192169	0.875289	-0.192169	0.0011619	Inflammation
IL1RN	0.596588	0.997328	0.111731	1.08052	0.111731	0.0011619	Inflammation
LTBR	0.596588	0.997328	0.0782188	1.05571	0.0782188	0.0011619	Inflammation
NME3	0.596588	0.997328	0.0424563	1.02987	0.0424563	0.0011619	Inflammation
CDCP1	0.632172	0.997328	0.05965	1.04221	0.05965	0.0011619	Neurology
CXCL13	0.632172	0.997328	-0.253681	0.838753	-0.253681	0.0011619	Neurology
PLIN1	0.632172	0.997328	-0.0627375	0.957446	-0.0627375	0.0011619	Neurology
RGMB	0.632172	0.997328	0.00925	1.00643	0.00925	0.0011619	Neurology
FOLR2	0.632172	0.997328	0.0365313	1.02564	0.0365312	0.0011619	Neurology
TNR	0.632172	0.997328	-0.0498062	0.966066	-0.0498063	0.0011619	Neurology
PARK7	0.632172	0.997328	-0.0895187	0.939836	-0.0895187	0.0011619	Neurology
JAM2	0.632172	0.997328	-0.0103187	0.992873	-0.0103187	0.0011619	Neurology
IL6	0.632172	0.997328	0.308131	1.2381	0.308131	0.0011619	Neurology
IL6	0.632172	0.997328	0.308131	1.2381	0.308131	0.0011619	Oncology
IL6	0.632172	0.997328	0.308131	1.2381	0.308131	0.0011619	Cardiometabolic
IL6	0.632172	0.997328	0.308131	1.2381	0.308131	0.0011619	Inflammation
IMPA1	0.632172	0.997328	-0.114144	0.923931	-0.114144	0.0011619	Neurology
SERPINB1	0.632172	0.997328	-0.127963	0.915123	-0.127963	0.0011619	Neurology
ULBP2	0.632172	0.997328	0.0425687	1.02995	0.0425687	0.0011619	Neurology
CA12	0.632172	0.997328	0.0380937	1.02676	0.0380938	0.0011619	Oncology
CD27	0.632172	0.997328	-0.0305875	0.979022	-0.0305875	0.0011619	Oncology
CDNF	0.632172	0.997328	0.0606	1.0429	0.0606	0.0011619	Oncology
CPXM1	0.632172	0.997328	0.07185	1.05106	0.07185	0.0011619	Oncology
CALB1	0.632172	0.997328	0.0836375	1.05969	0.0836375	0.0011619	Oncology
ANGPT2	0.632172	0.997328	-0.0530687	0.963884	-0.0530687	0.0011619	Oncology
ZBTB16	0.632172	0.997328	-0.123375	0.918038	-0.123375	0.0011619	Oncology
ICOSLG	0.632172	0.997328	0.058975	1.04173	0.058975	0.0011619	Oncology
SCLY	0.632172	0.997328	0.0415437	1.02921	0.0415437	0.0011619	Oncology
ATOX1	0.632172	0.997328	-0.0706	0.952242	-0.0706	0.0011619	Oncology
STX4	0.632172	0.997328	-0.149287	0.901696	-0.149287	0.0011619	Oncology
INPPL1	0.632172	0.997328	-0.0908063	0.938998	-0.0908062	0.0011619	Oncology
CD69	0.632172	0.997328	-0.141419	0.906627	-0.141419	0.0011619	Cardiometabolic
SLITRK6	0.632172	0.997328	0.0559813	1.03957	0.0559813	0.0011619	Cardiometabolic
IGFBP2	0.632172	0.997328	-0.0058	0.995988	-0.0058	0.0011619	Cardiometabolic
PLPBP	0.632172	0.997328	-0.141194	0.906769	-0.141194	0.0011619	Cardiometabolic
CHIT1	0.632172	0.997328	-0.0629062	0.957334	-0.0629062	0.0011619	Cardiometabolic
IGFBP6	0.632172	0.997328	-0.0436812	0.970176	-0.0436812	0.0011619	Cardiometabolic
VWF	0.632172	0.997328	0.0736	1.05234	0.0736	0.0011619	Cardiometabolic
CR2	0.632172	0.997328	-0.00021875	0.999848	-0.00021875	0.0011619	Cardiometabolic
ANXA4	0.632172	0.997328	-0.0858187	0.94225	-0.0858187	0.0011619	Cardiometabolic
LRP11	0.632172	0.997328	-0.0531062	0.963859	-0.0531062	0.0011619	Cardiometabolic
CLEC5A	0.632172	0.997328	0.092875	1.06649	0.092875	0.0011619	Cardiometabolic
PILRB	0.632172	0.997328	0.0496	1.03498	0.0496	0.0011619	Cardiometabolic
PAG1	0.632172	0.997328	-0.104137	0.930361	-0.104137	0.0011619	Cardiometabolic
BAG6	0.632172	0.997328	-0.107662	0.928091	-0.107662	0.0011619	Cardiometabolic
CDH1	0.632172	0.997328	0.0530188	1.03743	0.0530188	0.0011619	Cardiometabolic
PDGFRB	0.632172	0.997328	0.00225	1.00156	0.00225	0.0011619	Cardiometabolic
ANGPT1	0.632172	0.997328	0.134731	1.09789	0.134731	0.0011619	Inflammation
PSIP1	0.632172	0.997328	0.0758625	1.05399	0.0758625	0.0011619	Inflammation
FCRL2	0.632172	0.997328	0.0280437	1.01963	0.0280438	0.0011619	Inflammation
IL7	0.632172	0.997328	0.1521	1.11119	0.1521	0.0011619	Inflammation
CCL17	0.632172	0.997328	0.152388	1.11141	0.152388	0.0011619	Inflammation
TNFRSF11B	0.632172	0.997328	0.0693375	1.04923	0.0693375	0.0011619	Inflammation
NT5C3A	0.632172	0.997328	-0.155094	0.898074	-0.155094	0.0011619	Inflammation
WFIKKN2	0.632172	0.997328	-0.0124937	0.991377	-0.0124937	0.0011619	Inflammation
FSTL3	0.632172	0.997328	0.0569187	1.04024	0.0569187	0.0011619	Inflammation
ICAM4	0.632172	0.997328	0.062925	1.04458	0.062925	0.0011619	Inflammation
MGLL	0.632172	0.997328	-0.132087	0.91251	-0.132087	0.0011619	Inflammation
PSPN	0.632172	0.997328	0.10045	1.07211	0.10045	0.0011619	Inflammation
CD83	0.632172	0.997328	0.0643688	1.04563	0.0643688	0.0011619	Inflammation
MLN	0.632172	0.997328	0.100862	1.07241	0.100862	0.0011619	Inflammation
CD99L2	0.641604	0.997328	-0.0441625	0.969853	-0.0441625	0.0011619	Neurology
EFNA4	0.668549	0.997328	0.0726688	1.05166	0.0726688	0.0011619	Neurology
GLB1	0.668549	0.997328	0.0284063	1.01988	0.0284063	0.0011619	Neurology
FABP5	0.668549	0.997328	-0.0905187	0.939185	-0.0905187	0.0011619	Neurology
NCAM2	0.668549	0.997328	0.0345937	1.02427	0.0345937	0.0011619	Neurology
SKAP1	0.668549	0.997328	0.0782313	1.05572	0.0782312	0.0011619	Neurology
DRAXIN	0.668549	0.997328	-0.0395063	0.972988	-0.0395063	0.0011619	Neurology
TNFRSF6B	0.668549	0.997328	-0.0278938	0.980851	-0.0278937	0.0011619	Neurology
ANXA10	0.668549	0.997328	0.0505688	1.03567	0.0505688	0.0011619	Neurology
ADAM22	0.668549	0.997328	0.00101875	1.00071	0.00101875	0.0011619	Neurology
LAMP2	0.668549	0.997328	0.0385875	1.02711	0.0385875	0.0011619	Neurology
AMFR	0.668549	0.997328	-0.031575	0.978352	-0.031575	0.0011619	Neurology
LRPAP1	0.668549	0.997328	-0.0222125	0.984721	-0.0222125	0.0011619	Neurology
ACAA1	0.668549	0.997328	-0.180438	0.882435	-0.180438	0.0011619	Oncology
XPNPEP2	0.668549	0.997328	0.0362437	1.02544	0.0362437	0.0011619	Oncology
RUVBL1	0.668549	0.997328	-0.0325	0.977725	-0.0325	0.0011619	Oncology
MAEA	0.668549	0.997328	-0.0567812	0.961407	-0.0567812	0.0011619	Oncology
RSPO3	0.668549	0.997328	-0.00715	0.995056	-0.00715	0.0011619	Oncology
HMBS	0.668549	0.997328	0.06525	1.04627	0.06525	0.0011619	Oncology
RRM2	0.668549	0.997328	0.118694	1.08575	0.118694	0.0011619	Oncology
RTN4R	0.668549	0.997328	0.0109938	1.00765	0.0109938	0.0011619	Oncology
ACP6	0.668549	0.997328	-0.0476125	0.967536	-0.0476125	0.0011619	Oncology
KLK6	0.668549	0.997328	-0.0214562	0.985238	-0.0214562	0.0011619	Oncology
ACAN	0.668549	0.997328	-0.0791687	0.946603	-0.0791687	0.0011619	Cardiometabolic
C2	0.668549	0.997328	-0.0275188	0.981106	-0.0275188	0.0011619	Cardiometabolic
SELP	0.668549	0.997328	-0.0515063	0.964928	-0.0515062	0.0011619	Cardiometabolic
AOC3	0.668549	0.997328	-0.032275	0.977877	-0.032275	0.0011619	Cardiometabolic
PDCD6	0.668549	0.997328	-0.0868938	0.941548	-0.0868937	0.0011619	Cardiometabolic
DIABLO	0.668549	0.997328	-0.182812	0.880984	-0.182812	0.0011619	Cardiometabolic
ACTA2	0.668549	0.997328	0.089325	1.06387	0.089325	0.0011619	Cardiometabolic
FABP6	0.668549	0.997328	-0.111513	0.925617	-0.111513	0.0011619	Cardiometabolic
GPNMB	0.668549	0.997328	-0.0576625	0.96082	-0.0576625	0.0011619	Cardiometabolic
SDC1	0.668549	0.997328	-0.151413	0.900369	-0.151413	0.0011619	Cardiometabolic
TFPI	0.668549	0.997328	0.0366438	1.02572	0.0366437	0.0011619	Cardiometabolic
PPP1R2	0.668549	0.997328	-0.0720625	0.951277	-0.0720625	0.0011619	Cardiometabolic
CST3	0.668549	0.997328	-0.0489125	0.966665	-0.0489125	0.0011619	Cardiometabolic
SNX9	0.668549	0.997328	-0.137831	0.908884	-0.137831	0.0011619	Cardiometabolic
ZBTB17	0.668549	0.997328	0.0408125	1.02869	0.0408125	0.0011619	Cardiometabolic
SUSD1	0.668549	0.997328	-0.0837188	0.943622	-0.0837187	0.0011619	Cardiometabolic
LILRB2	0.668549	0.997328	0.0121187	1.00844	0.0121187	0.0011619	Cardiometabolic
FGFR1OP	0.668549	0.997328	-0.0967	0.93517	-0.0967	0.0011619	Cardiometabolic
GOPC	0.668549	0.997328	-0.234244	0.850131	-0.234244	0.0011619	Inflammation
IL15RA	0.668549	0.997328	-0.0546188	0.962849	-0.0546188	0.0011619	Inflammation
C1QA	0.668549	0.997328	0.0322188	1.02258	0.0322188	0.0011619	Inflammation
LHPP	0.668549	0.997328	0.0696688	1.04948	0.0696687	0.0011619	Inflammation
RABGAP1L	0.668549	0.997328	-0.021525	0.985191	-0.021525	0.0011619	Inflammation
SLAMF1	0.668549	0.997328	-0.0485312	0.96692	-0.0485313	0.0011619	Inflammation
BID	0.668549	0.997328	0.0963438	1.06906	0.0963437	0.0011619	Inflammation
GMPR	0.668549	0.997328	-0.121987	0.918921	-0.121987	0.0011619	Inflammation
GALNT3	0.668549	0.997328	0.0661375	1.04691	0.0661375	0.0011619	Inflammation
TNC	0.698056	0.997328	0.0313875	1.02199	0.0313875	0.0011619	Cardiometabolic
CPM	0.705719	0.997328	0.0338375	1.02373	0.0338375	0.0011619	Neurology
NID2	0.705719	0.997328	0.0878063	1.06275	0.0878062	0.0011619	Neurology
FCRL5	0.705719	0.997328	0.0577563	1.04085	0.0577563	0.0011619	Neurology
NCAN	0.705719	0.997328	-0.0198	0.986369	-0.0198	0.0011619	Neurology
RGMA	0.705719	0.997328	-0.00216875	0.998498	-0.00216875	0.0011619	Neurology
PIK3IP1	0.705719	0.997328	-0.01735	0.988046	-0.01735	0.0011619	Neurology
CASP1	0.705719	0.997328	0.196637	1.14602	0.196637	0.0011619	Neurology
ING1	0.705719	0.997328	0.132481	1.09618	0.132481	0.0011619	Neurology
EREG	0.705719	0.997328	-0.060225	0.959115	-0.060225	0.0011619	Neurology
DPEP1	0.705719	0.997328	-0.0311125	0.978665	-0.0311125	0.0011619	Neurology
TREML2	0.705719	0.997328	0.0360437	1.0253	0.0360437	0.0011619	Neurology
KEL	0.705719	0.997328	0.0506938	1.03576	0.0506938	0.0011619	Neurology
BLVRB	0.705719	0.997328	0.0496438	1.03501	0.0496438	0.0011619	Neurology
CGA	0.705719	0.997328	-0.069275	0.953117	-0.069275	0.0011619	Neurology
MMP3	0.705719	0.997328	-0.17355	0.886658	-0.17355	0.0011619	Neurology
SETMAR	0.705719	0.997328	-0.0360875	0.975296	-0.0360875	0.0011619	Neurology
SUMF2	0.705719	0.997328	-0.0822375	0.944592	-0.0822375	0.0011619	Neurology
CRTAM	0.705719	0.997328	0.0469625	1.03309	0.0469625	0.0011619	Neurology
MDGA1	0.705719	0.997328	-0.005475	0.996212	-0.005475	0.0011619	Neurology
SORD	0.705719	0.997328	0.0801437	1.05712	0.0801438	0.0011619	Oncology
TXNDC15	0.705719	0.997328	0.0543187	1.03837	0.0543187	0.0011619	Oncology
OPTC	0.705719	0.997328	0.0344312	1.02415	0.0344313	0.0011619	Oncology
NCS1	0.705719	0.997328	-0.022525	0.984508	-0.022525	0.0011619	Oncology
ANKRD54	0.705719	0.997328	-0.0422937	0.97111	-0.0422937	0.0011619	Oncology
RP2	0.705719	0.997328	-0.0684875	0.953637	-0.0684875	0.0011619	Oncology
MIA	0.705719	0.997328	-0.0633937	0.95701	-0.0633938	0.0011619	Oncology
TPMT	0.705719	0.997328	-0.0477625	0.967436	-0.0477625	0.0011619	Oncology
SMOC1	0.705719	0.997328	0.0316	1.02215	0.0316	0.0011619	Oncology
FUS	0.705719	0.997328	-0.0376875	0.974215	-0.0376875	0.0011619	Oncology
SLITRK2	0.705719	0.997328	0.0225188	1.01573	0.0225188	0.0011619	Oncology
PRKRA	0.705719	0.997328	0.0913375	1.06536	0.0913375	0.0011619	Oncology
CFC1	0.705719	0.997328	-0.00614375	0.995751	-0.00614375	0.0011619	Oncology
IL6R	0.705719	0.997328	-0.0185062	0.987254	-0.0185062	0.0011619	Cardiometabolic
CA4	0.705719	0.997328	0.01175	1.00818	0.01175	0.0011619	Cardiometabolic
THBD	0.705719	0.997328	-0.0407187	0.97217	-0.0407187	0.0011619	Cardiometabolic
NPTXR	0.705719	0.997328	-0.0540563	0.963224	-0.0540563	0.0011619	Cardiometabolic
CLUL1	0.705719	0.997328	-0.0138375	0.990454	-0.0138375	0.0011619	Cardiometabolic
MSTN	0.705719	0.997328	-0.0229813	0.984197	-0.0229812	0.0011619	Cardiometabolic
USP8	0.705719	0.997328	-0.117875	0.921544	-0.117875	0.0011619	Cardiometabolic
TFF3	0.705719	0.997328	-0.199169	0.871052	-0.199169	0.0011619	Cardiometabolic
CCL22	0.705719	0.997328	0.125444	1.09084	0.125444	0.0011619	Inflammation
DNPH1	0.705719	0.997328	0.049325	1.03478	0.049325	0.0011619	Inflammation
CD4	0.705719	0.997328	0.00331875	1.0023	0.00331875	0.0011619	Inflammation
BSG	0.705719	0.997328	-0.0126438	0.991274	-0.0126438	0.0011619	Inflammation
MZB1	0.705719	0.997328	0.0118563	1.00825	0.0118563	0.0011619	Inflammation
LILRB4	0.705719	0.997328	0.0433813	1.03053	0.0433813	0.0011619	Inflammation
CRELD2	0.705719	0.997328	-0.05005	0.965903	-0.05005	0.0011619	Inflammation
NBN	0.705719	0.997328	0.037825	1.02657	0.037825	0.0011619	Inflammation
EGLN1	0.705719	0.997328	0.130825	1.09492	0.130825	0.0011619	Inflammation
CCL23	0.705719	0.997328	0.0207437	1.01448	0.0207438	0.0011619	Inflammation
IL10RA	0.705719	0.997328	-0.0274187	0.981174	-0.0274188	0.0011619	Inflammation
SCGB1A1	0.705719	0.997328	0.022975	1.01605	0.022975	0.0011619	Inflammation
LAIR1	0.705719	0.997328	0.0630562	1.04468	0.0630563	0.0011619	Inflammation
NFASC	0.705719	0.997328	0.04495	1.03165	0.04495	0.0011619	Inflammation
CD200R1	0.705719	0.997328	0.02975	1.02084	0.02975	0.0011619	Inflammation
AMN	0.705719	0.997328	0.0554125	1.03916	0.0554125	0.0011619	Inflammation
PRDX5	0.705719	0.997328	-0.107844	0.927974	-0.107844	0.0011619	Inflammation
TNFSF12	0.705719	0.997328	0.00539375	1.00375	0.00539375	0.0011619	Inflammation
BANK1	0.705719	0.997328	-0.132569	0.912206	-0.132569	0.0011619	Inflammation
GP6	0.717336	0.997328	-0.07365	0.950231	-0.07365	0.0011619	Neurology
CASC4	0.743561	0.997328	0.0312438	1.02189	0.0312437	0.0011619	Neurology
TDGF1	0.743561	0.997328	0.0524875	1.03705	0.0524875	0.0011619	Neurology
MASP1	0.743561	0.997328	0.0185625	1.01295	0.0185625	0.0011619	Neurology
AFP	0.743561	0.997328	0.0111313	1.00775	0.0111313	0.0011619	Neurology
CD109	0.743561	0.997328	0.0307562	1.02155	0.0307562	0.0011619	Neurology
LY96	0.743561	0.997328	-0.0257437	0.982314	-0.0257438	0.0011619	Neurology
PPCDC	0.743561	0.997328	-0.0608063	0.958728	-0.0608063	0.0011619	Neurology
IPCEF1	0.743561	0.997328	-0.0976125	0.934578	-0.0976125	0.0011619	Neurology
SERPINB6	0.743561	0.997328	-0.0658875	0.955357	-0.0658875	0.0011619	Neurology
SCARB2	0.743561	0.997328	0.0406	1.02854	0.0406	0.0011619	Neurology
STC1	0.743561	0.997328	-0.022725	0.984372	-0.022725	0.0011619	Neurology
MPO	0.743561	0.997328	0.0891938	1.06378	0.0891937	0.0011619	Neurology
ASGR1	0.743561	0.997328	0.0346125	1.02428	0.0346125	0.0011619	Neurology
WFDC2	0.743561	0.997328	0.0280812	1.01966	0.0280813	0.0011619	Oncology
SIAE	0.743561	0.997328	0.0334188	1.02343	0.0334187	0.0011619	Oncology
CDKN1A	0.743561	0.997328	-0.110656	0.926167	-0.110656	0.0011619	Oncology
DDAH1	0.743561	0.997328	0.02445	1.01709	0.02445	0.0011619	Oncology
CD5	0.743561	0.997328	0.0480063	1.03384	0.0480063	0.0011619	Oncology
CDC37	0.743561	0.997328	-0.111469	0.925645	-0.111469	0.0011619	Oncology
LHB	0.743561	0.997328	0.0441375	1.03107	0.0441375	0.0011619	Oncology
RET	0.743561	0.997328	-0.0333813	0.977128	-0.0333812	0.0011619	Oncology
VAT1	0.743561	0.997328	0.0606063	1.0429	0.0606063	0.0011619	Oncology
HBEGF	0.743561	0.997328	-0.0613625	0.958359	-0.0613625	0.0011619	Oncology
ANGPTL1	0.743561	0.997328	0.00095625	1.00066	0.00095625	0.0011619	Cardiometabolic
FABP2	0.743561	0.997328	-0.0125	0.991373	-0.0125	0.0011619	Cardiometabolic
TNFSF13B	0.743561	0.997328	0.0312438	1.02189	0.0312437	0.0011619	Cardiometabolic
ITGB1BP2	0.743561	0.997328	-0.198775	0.87129	-0.198775	0.0011619	Cardiometabolic
CDH5	0.743561	0.997328	0.0408562	1.02872	0.0408562	0.0011619	Cardiometabolic
CDHR5	0.743561	0.997328	-0.0782438	0.94721	-0.0782438	0.0011619	Cardiometabolic
IGFBP3	0.743561	0.997328	-0.0130063	0.991025	-0.0130063	0.0011619	Cardiometabolic
GUSB	0.743561	0.997328	0.0218062	1.01523	0.0218063	0.0011619	Cardiometabolic
MCAM	0.743561	0.997328	-0.0375375	0.974317	-0.0375375	0.0011619	Cardiometabolic
IL22RA1	0.743561	0.997328	0.0146062	1.01018	0.0146062	0.0011619	Inflammation
HGF	0.743561	0.997328	0.0707813	1.05029	0.0707813	0.0011619	Inflammation
PLA2G4A	0.743561	0.997328	-0.13755	0.909062	-0.13755	0.0011619	Inflammation
FABP1	0.743561	0.997328	-0.142137	0.906176	-0.142137	0.0011619	Inflammation
ISM1	0.743561	0.997328	0.0793875	1.05657	0.0793875	0.0011619	Inflammation
PTPN6	0.743561	0.997328	-0.131738	0.912732	-0.131738	0.0011619	Inflammation
ADA	0.743561	0.997328	-0.0248562	0.982919	-0.0248563	0.0011619	Inflammation
CDON	0.743561	0.997328	-0.0279187	0.980834	-0.0279187	0.0011619	Inflammation
EDAR	0.743561	0.997328	-0.0578125	0.96072	-0.0578125	0.0011619	Inflammation
CST7	0.743561	0.997328	0.130238	1.09447	0.130238	0.0011619	Inflammation
MMP10	0.754753	0.997328	-0.0809062	0.945464	-0.0809063	0.0011619	Inflammation
PAMR1	0.781952	0.997328	0.04045	1.02843	0.04045	0.0011619	Neurology
IL1RAP	0.781952	0.997328	0.0323063	1.02265	0.0323062	0.0011619	Neurology
HNMT	0.781952	0.997328	0.0296562	1.02077	0.0296562	0.0011619	Neurology
GDNF	0.781952	0.997328	0.004775	1.00332	0.004775	0.0011619	Neurology
APOH	0.781952	0.997328	-0.0109375	0.992447	-0.0109375	0.0011619	Neurology
RWDD1	0.781952	0.997328	-0.0885438	0.940472	-0.0885438	0.0011619	Neurology
CDHR1	0.781952	0.997328	-0.0650312	0.955925	-0.0650312	0.0011619	Neurology
STAMBP	0.781952	0.997328	-0.0980875	0.934271	-0.0980875	0.0011619	Neurology
OBP2B	0.781952	0.997328	-0.0475812	0.967557	-0.0475813	0.0011619	Neurology
AKT1S1	0.781952	0.997328	-0.170637	0.88845	-0.170637	0.0011619	Neurology
HAVCR2	0.781952	0.997328	-0.0114375	0.992103	-0.0114375	0.0011619	Neurology
NOMO1	0.781952	0.997328	-0.0132125	0.990884	-0.0132125	0.0011619	Neurology
CLEC1B	0.781952	0.997328	-0.0622937	0.95774	-0.0622937	0.0011619	Neurology
CDKN2D	0.781952	0.997328	-0.14675	0.903283	-0.14675	0.0011619	Oncology
CBLN4	0.781952	0.997328	-0.0362312	0.975199	-0.0362312	0.0011619	Oncology
SEMA4C	0.781952	0.997328	0.0274812	1.01923	0.0274813	0.0011619	Oncology
SIRT2	0.781952	0.997328	-0.162463	0.893499	-0.162463	0.0011619	Oncology
WISP1	0.781952	0.997328	-0.0141187	0.990261	-0.0141187	0.0011619	Oncology
FOLR1	0.781952	0.997328	0.0291063	1.02038	0.0291063	0.0011619	Oncology
IDUA	0.781952	0.997328	0.0148	1.01031	0.0148	0.0011619	Oncology
PLA2G15	0.781952	0.997328	0.0603187	1.0427	0.0603187	0.0011619	Oncology
SEPTIN9	0.781952	0.997328	0.0388312	1.02728	0.0388312	0.0011619	Oncology
C4BPB	0.781952	0.997328	0.0188187	1.01313	0.0188187	0.0011619	Oncology
KLK4	0.781952	0.997328	-0.0472625	0.967771	-0.0472625	0.0011619	Oncology
KRT18	0.781952	0.997328	0.0710438	1.05048	0.0710438	0.0011619	Oncology
CA9	0.781952	0.997328	0.0388375	1.02729	0.0388375	0.0011619	Oncology
DNAJB1	0.781952	0.997328	-0.127769	0.915246	-0.127769	0.0011619	Oncology
HPGDS	0.781952	0.997328	0.0258687	1.01809	0.0258687	0.0011619	Oncology
FGFBP1	0.781952	0.997328	-0.0114125	0.992121	-0.0114125	0.0011619	Oncology
ATP6AP2	0.781952	0.997328	0.0404188	1.02841	0.0404188	0.0011619	Oncology
BAIAP2	0.781952	0.997328	-0.0309125	0.978801	-0.0309125	0.0011619	Oncology
HSPB6	0.781952	0.997328	-0.049925	0.965987	-0.049925	0.0011619	Oncology
CD163	0.781952	0.997328	0.0164063	1.01144	0.0164063	0.0011619	Cardiometabolic
F7	0.781952	0.997328	-0.0385938	0.973603	-0.0385938	0.0011619	Cardiometabolic
KYAT1	0.781952	0.997328	0.0326062	1.02286	0.0326062	0.0011619	Cardiometabolic
CLTA	0.781952	0.997328	-0.0217187	0.985058	-0.0217187	0.0011619	Cardiometabolic
MET	0.781952	0.997328	-0.0182563	0.987425	-0.0182563	0.0011619	Cardiometabolic
ADH4	0.781952	0.997328	0.082075	1.05854	0.082075	0.0011619	Cardiometabolic
CHI3L1	0.781952	0.997328	-0.00959375	0.993372	-0.00959375	0.0011619	Cardiometabolic
GRAP2	0.781952	0.997328	-0.134494	0.910989	-0.134494	0.0011619	Cardiometabolic
IGFBPL1	0.781952	0.997328	-0.00346875	0.997599	-0.00346875	0.0011619	Cardiometabolic
CANT1	0.781952	0.997328	-0.00315625	0.997815	-0.00315625	0.0011619	Cardiometabolic
HYAL1	0.781952	0.997328	-0.0202813	0.98604	-0.0202813	0.0011619	Cardiometabolic
EGFR	0.781952	0.997328	-0.00533125	0.996311	-0.00533125	0.0011619	Cardiometabolic
SPINK4	0.781952	0.997328	0.0253875	1.01775	0.0253875	0.0011619	Inflammation
IDS	0.781952	0.997328	-0.0112812	0.992211	-0.0112812	0.0011619	Inflammation
IFNGR1	0.781952	0.997328	0.0070125	1.00487	0.0070125	0.0011619	Inflammation
EPHA1	0.781952	0.997328	0.00233125	1.00162	0.00233125	0.0011619	Inflammation
B4GALT1	0.781952	0.997328	0.0706875	1.05022	0.0706875	0.0011619	Inflammation
IL10RB	0.781952	0.997328	0.0403188	1.02834	0.0403188	0.0011619	Inflammation
VEGFA	0.781952	0.997328	0.00615625	1.00428	0.00615625	0.0011619	Inflammation
PROK1	0.781952	0.997328	0.0461937	1.03254	0.0461938	0.0011619	Inflammation
LAT	0.781952	0.997328	-0.0859938	0.942135	-0.0859938	0.0011619	Inflammation
FUT3_FUT5	0.820892	0.997328	0.0132625	1.00924	0.0132625	0.0011619	Neurology
TIMP4	0.820892	0.997328	0.0448	1.03154	0.0448	0.0011619	Neurology
ROBO2	0.820892	0.997328	0.0098875	1.00688	0.0098875	0.0011619	Neurology
TNXB	0.820892	0.997328	0.0113875	1.00792	0.0113875	0.0011619	Neurology
TFF1	0.820892	0.997328	-0.002675	0.998148	-0.002675	0.0011619	Neurology
LAYN	0.820892	0.997328	0.0621688	1.04403	0.0621687	0.0011619	Neurology
CDH15	0.820892	0.997328	-0.0306688	0.978966	-0.0306688	0.0011619	Neurology
CASP8	0.820892	0.997328	-0.0395687	0.972946	-0.0395687	0.0011619	Oncology
FGF21	0.820892	0.997328	-0.129637	0.914061	-0.129637	0.0011619	Oncology
OGFR	0.820892	0.997328	0.044175	1.03109	0.044175	0.0011619	Oncology
CNPY4	0.820892	0.997328	-0.0551875	0.962469	-0.0551875	0.0011619	Oncology
DPP6	0.820892	0.997328	-0.0021375	0.998519	-0.0021375	0.0011619	Oncology
MANSC1	0.820892	0.997328	0.0240437	1.01681	0.0240438	0.0011619	Oncology
PFKFB2	0.820892	0.997328	0.0321938	1.02257	0.0321938	0.0011619	Oncology
RAD23B	0.820892	0.997328	0.0221187	1.01545	0.0221187	0.0011619	Oncology
CAPG	0.820892	0.997328	-0.0146313	0.98991	-0.0146313	0.0011619	Oncology
ST6GAL1	0.820892	0.997328	0.0386625	1.02716	0.0386625	0.0011619	Cardiometabolic
ENTPD6	0.820892	0.997328	0.0212875	1.01486	0.0212875	0.0011619	Cardiometabolic
GSTA1	0.820892	0.997328	0.0718125	1.05104	0.0718125	0.0011619	Cardiometabolic
LGALS3	0.820892	0.997328	-0.0182125	0.987455	-0.0182125	0.0011619	Cardiometabolic
FAS	0.820892	0.997328	-0.0003	0.999792	-0.0003	0.0011619	Cardiometabolic
ICAM2	0.820892	0.997328	0.0123375	1.00859	0.0123375	0.0011619	Cardiometabolic
LCN2	0.820892	0.997328	-0.0091125	0.993704	-0.0091125	0.0011619	Cardiometabolic
ANG	0.820892	0.997328	-0.0303062	0.979212	-0.0303062	0.0011619	Cardiometabolic
ITGB2	0.820892	0.997328	0.0001125	1.00008	0.0001125	0.0011619	Cardiometabolic
CCL15	0.820892	0.997328	0.0269563	1.01886	0.0269562	0.0011619	Cardiometabolic
PDGFA	0.820892	0.997328	0.0294063	1.02059	0.0294063	0.0011619	Cardiometabolic
QDPR	0.820892	0.997328	-0.0512125	0.965125	-0.0512125	0.0011619	Cardiometabolic
SSC4D	0.820892	0.997328	0.0824125	1.05879	0.0824125	0.0011619	Cardiometabolic
APOM	0.820892	0.997328	0.0174562	1.01217	0.0174563	0.0011619	Cardiometabolic
CD14	0.820892	0.997328	0.0651125	1.04617	0.0651125	0.0011619	Cardiometabolic
SSC5D	0.820892	0.997328	0.0409875	1.02882	0.0409875	0.0011619	Cardiometabolic
DAPP1	0.820892	0.997328	0.0440875	1.03103	0.0440875	0.0011619	Inflammation
FGF5	0.820892	0.997328	0.0028	1.00194	0.0028	0.0011619	Inflammation
LAP3	0.820892	0.997328	0.0183062	1.01277	0.0183063	0.0011619	Inflammation
CD276	0.820892	0.997328	0.0141312	1.00984	0.0141313	0.0011619	Inflammation
BACH1	0.820892	0.997328	-0.0334375	0.977089	-0.0334375	0.0011619	Inflammation
CD244	0.820892	0.997328	0.004475	1.00311	0.004475	0.0011619	Inflammation
NTF3	0.820892	0.997328	0.0100063	1.00696	0.0100063	0.0011619	Inflammation
COLEC12	0.820892	0.997328	0.0334625	1.02347	0.0334625	0.0011619	Inflammation
TGFA	0.820892	0.997328	0.126731	1.09182	0.126731	0.0011619	Inflammation
PLXNA4	0.820892	0.997328	-0.0496438	0.966175	-0.0496438	0.0011619	Inflammation
EPCAM	0.820892	0.997328	-0.0613563	0.958363	-0.0613563	0.0011619	Inflammation
HSPA1A	0.820892	0.997328	-0.0145188	0.989987	-0.0145188	0.0011619	Inflammation
CD40	0.820892	0.997328	-0.0652375	0.955788	-0.0652375	0.0011619	Inflammation
BCL2L11	0.820892	0.997328	-0.0226875	0.984397	-0.0226875	0.0011619	Inflammation
SIGLEC10	0.856359	0.997328	-0.0059	0.995919	-0.0059	0.0011619	Inflammation
ENO1	0.86026	0.997328	-0.0977375	0.934497	-0.0977375	0.0011619	Neurology
PEBP1	0.86026	0.997328	-0.0366875	0.974891	-0.0366875	0.0011619	Neurology
EPHB6	0.86026	0.997328	0.0567	1.04008	0.0567	0.0011619	Neurology
PTPRN2	0.86026	0.997328	-0.0276562	0.981013	-0.0276563	0.0011619	Neurology
IL34	0.86026	0.997328	-0.00599375	0.995854	-0.00599375	0.0011619	Neurology
CPPED1	0.86026	0.997328	-0.0526	0.964197	-0.0526	0.0011619	Neurology
CD99	0.86026	0.997328	0.0247563	1.01731	0.0247562	0.0011619	Neurology
KLB	0.86026	0.997328	0.0277625	1.01943	0.0277625	0.0011619	Neurology
ISLR2	0.86026	0.997328	-0.0145875	0.98994	-0.0145875	0.0011619	Neurology
EFNA1	0.86026	0.997328	0.03785	1.02658	0.03785	0.0011619	Neurology
PILRA	0.86026	0.997328	0.0191875	1.01339	0.0191875	0.0011619	Neurology
PSG1	0.86026	0.997328	0.0342437	1.02402	0.0342437	0.0011619	Neurology
NOS1	0.86026	0.997328	0.0064625	1.00449	0.0064625	0.0011619	Neurology
EGFL7	0.86026	0.997328	-0.0195938	0.98651	-0.0195938	0.0011619	Oncology
KLK8	0.86026	0.997328	-0.0448	0.969424	-0.0448	0.0011619	Oncology
ATG4A	0.86026	0.997328	0.032275	1.02262	0.032275	0.0011619	Oncology
FLT4	0.86026	0.997328	0.028775	1.02015	0.028775	0.0011619	Oncology
KLK10	0.86026	0.997328	0.0916938	1.06562	0.0916938	0.0011619	Oncology
RBP2	0.86026	0.997328	-0.0348125	0.976159	-0.0348125	0.0011619	Oncology
FLI1	0.86026	0.997328	-0.071075	0.951928	-0.071075	0.0011619	Oncology
MPI	0.86026	0.997328	-0.0888562	0.940268	-0.0888562	0.0011619	Oncology
CTSV	0.86026	0.997328	0.0215937	1.01508	0.0215937	0.0011619	Oncology
STAT5B	0.86026	0.997328	-0.00768125	0.99469	-0.00768125	0.0011619	Oncology
SOD1	0.86026	0.997328	-0.0115875	0.992	-0.0115875	0.0011619	Cardiometabolic
COL4A1	0.86026	0.997328	0.0265063	1.01854	0.0265063	0.0011619	Cardiometabolic
ROR1	0.86026	0.997328	-0.0319	0.978131	-0.0319	0.0011619	Cardiometabolic
ADGRG2	0.86026	0.997328	-0.0296	0.979692	-0.0296	0.0011619	Cardiometabolic
PCDH17	0.86026	0.997328	-0.110925	0.925994	-0.110925	0.0011619	Cardiometabolic
LILRA5	0.86026	0.997328	0.001475	1.00102	0.001475	0.0011619	Cardiometabolic
TYRO3	0.86026	0.997328	-0.017	0.988286	-0.017	0.0011619	Cardiometabolic
DPP7	0.86026	0.997328	0.0095625	1.00665	0.0095625	0.0011619	Cardiometabolic
ACY1	0.86026	0.997328	0.0138937	1.00968	0.0138937	0.0011619	Cardiometabolic
CCL16	0.86026	0.997328	-0.00190625	0.99868	-0.00190625	0.0011619	Cardiometabolic
REG3A	0.86026	0.997328	0.0565	1.03994	0.0565	0.0011619	Cardiometabolic
RETN	0.86026	0.997328	-0.0215438	0.985178	-0.0215438	0.0011619	Cardiometabolic
TIMP1	0.86026	0.997328	0.020025	1.01398	0.020025	0.0011619	Cardiometabolic
RARRES2	0.86026	0.997328	-0.003825	0.997352	-0.003825	0.0011619	Cardiometabolic
UMOD	0.86026	0.997328	-0.027525	0.981102	-0.027525	0.0011619	Cardiometabolic
SPON1	0.86026	0.997328	-0.0198562	0.986331	-0.0198562	0.0011619	Inflammation
IL17C	0.86026	0.997328	0.403344	1.32257	0.403344	0.0011619	Inflammation
SMOC2	0.86026	0.997328	0.0171812	1.01198	0.0171812	0.0011619	Inflammation
ATP5IF1	0.86026	0.997328	-0.0903563	0.939291	-0.0903563	0.0011619	Inflammation
NCK2	0.86026	0.997328	-0.0892562	0.940007	-0.0892563	0.0011619	Inflammation
TNFRSF13B	0.86026	0.997328	-0.0122938	0.991515	-0.0122937	0.0011619	Inflammation
LGALS4	0.86026	0.997328	0.0176625	1.01232	0.0176625	0.0011619	Inflammation
SLAMF7	0.86026	0.997328	0.0483188	1.03406	0.0483188	0.0011619	Inflammation
TNFRSF4	0.86026	0.997328	0.0222187	1.01552	0.0222187	0.0011619	Inflammation
PTX3	0.86026	0.997328	-0.0915375	0.938522	-0.0915375	0.0011619	Inflammation
DPP10	0.86026	0.997328	0.043125	1.03034	0.043125	0.0011619	Inflammation
LRRN1	0.86026	0.997328	0.00895	1.00622	0.00895	0.0011619	Inflammation
PRELP	0.86026	0.997328	0.006325	1.00439	0.006325	0.0011619	Inflammation
CCL24	0.86026	0.997328	0.0634875	1.04499	0.0634875	0.0011619	Inflammation
MGMT	0.86026	0.997328	-0.176338	0.884947	-0.176338	0.0011619	Inflammation
AGER	0.86026	0.997328	0.0525562	1.0371	0.0525562	0.0011619	Inflammation
ITGA6	0.86026	0.997328	-0.0076	0.994746	-0.0076	0.0011619	Inflammation
IFNLR1	0.86026	0.997328	0.0040625	1.00282	0.0040625	0.0011619	Inflammation
TNFRSF9	0.899933	0.997328	0.0148188	1.01032	0.0148187	0.0011619	Neurology
WISP2	0.899933	0.997328	0.0145625	1.01015	0.0145625	0.0011619	Neurology
SCARA5	0.899933	0.997328	-0.0011625	0.999195	-0.0011625	0.0011619	Neurology
FUT8	0.899933	0.997328	-0.0368062	0.974811	-0.0368063	0.0011619	Neurology
ABHD14B	0.899933	0.997328	-0.0304312	0.979128	-0.0304313	0.0011619	Neurology
CNTN4	0.899933	0.997328	-0.00515	0.996437	-0.00515	0.0011619	Neurology
CA2	0.899933	0.997328	0.07745	1.05515	0.07745	0.0011619	Neurology
GGT1	0.899933	0.997328	-0.0015375	0.998935	-0.0015375	0.0011619	Neurology
LXN	0.899933	0.997328	-0.0032375	0.997758	-0.0032375	0.0011619	Neurology
FHIT	0.899933	0.997328	-0.0733125	0.950453	-0.0733125	0.0011619	Neurology
PDCD5	0.899933	0.997328	-6.875e-05	0.999952	-6.875e-05	0.0011619	Neurology
CD164	0.899933	0.997328	0.023325	1.0163	0.023325	0.0011619	Neurology
GPC5	0.899933	0.997328	0.0112687	1.00784	0.0112687	0.0011619	Neurology
SUSD2	0.899933	0.997328	0.0258188	1.01806	0.0258188	0.0011619	Neurology
S100A4	0.899933	0.997328	-0.0288312	0.980214	-0.0288312	0.0011619	Oncology
TFPI2	0.899933	0.997328	0.0366437	1.02572	0.0366437	0.0011619	Oncology
GFRA1	0.899933	0.997328	-0.0136125	0.990609	-0.0136125	0.0011619	Oncology
POLR2F	0.899933	0.997328	0.101837	1.07314	0.101837	0.0011619	Oncology
GALNT2	0.899933	0.997328	-0.003925	0.997283	-0.003925	0.0011619	Oncology
ERBB2	0.899933	0.997328	0.0555937	1.03929	0.0555937	0.0011619	Oncology
FOPNL	0.899933	0.997328	-0.0720688	0.951273	-0.0720688	0.0011619	Oncology
LEFTY2	0.899933	0.997328	0.0046375	1.00322	0.0046375	0.0011619	Oncology
ARSB	0.899933	0.997328	0.0366812	1.02575	0.0366812	0.0011619	Oncology
TAFA5	0.899933	0.997328	0.0488813	1.03446	0.0488813	0.0011619	Oncology
TINAGL1	0.899933	0.997328	0.0134438	1.00936	0.0134437	0.0011619	Cardiometabolic
PTPRF	0.899933	0.997328	-0.0060625	0.995807	-0.0060625	0.0011619	Cardiometabolic
CCL18	0.899933	0.997328	0.0118875	1.00827	0.0118875	0.0011619	Cardiometabolic
SELE	0.899933	0.997328	-0.0172875	0.988089	-0.0172875	0.0011619	Cardiometabolic
PEAR1	0.899933	0.997328	0.0219625	1.01534	0.0219625	0.0011619	Cardiometabolic
PCSK9	0.899933	0.997328	0.0401375	1.02821	0.0401375	0.0011619	Cardiometabolic
BOC	0.899933	0.997328	0.0158187	1.01103	0.0158188	0.0011619	Cardiometabolic
C1QTNF1	0.899933	0.997328	0.0376125	1.02641	0.0376125	0.0011619	Cardiometabolic
CA1	0.899933	0.997328	0.028175	1.01972	0.028175	0.0011619	Cardiometabolic
FBP1	0.899933	0.997328	0.0775125	1.0552	0.0775125	0.0011619	Cardiometabolic
FAM3C	0.899933	0.997328	-0.0356313	0.975605	-0.0356313	0.0011619	Cardiometabolic
EIF4EBP1	0.899933	0.997328	0.077575	1.05524	0.077575	0.0011619	Cardiometabolic
CDH2	0.899933	0.997328	0.0165	1.0115	0.0165	0.0011619	Cardiometabolic
DPP4	0.899933	0.997328	-0.0257938	0.98228	-0.0257938	0.0011619	Cardiometabolic
PLXNB2	0.899933	0.997328	-0.0122437	0.991549	-0.0122437	0.0011619	Cardiometabolic
ADAM23	0.899933	0.997328	-0.0074375	0.994858	-0.0074375	0.0011619	Inflammation
IL4R	0.899933	0.997328	0.0230688	1.01612	0.0230688	0.0011619	Inflammation
VEGFD	0.899933	0.997328	-0.0131437	0.990931	-0.0131437	0.0011619	Inflammation
PRSS8	0.899933	0.997328	0.0199625	1.01393	0.0199625	0.0011619	Inflammation
PCDH1	0.899933	0.997328	0.0054625	1.00379	0.0054625	0.0011619	Inflammation
NPPC	0.899933	0.997328	-0.0116437	0.991962	-0.0116437	0.0011619	Inflammation
COL9A1	0.899933	0.997328	0.0433812	1.03053	0.0433812	0.0011619	Inflammation
HSD11B1	0.899933	0.997328	0.061325	1.04342	0.061325	0.0011619	Inflammation
SCRN1	0.899933	0.997328	-0.0536563	0.963491	-0.0536563	0.0011619	Inflammation
HCLS1	0.899933	0.997328	-0.053725	0.963446	-0.053725	0.0011619	Inflammation
CKMT1A_CKMT1B	0.899933	0.997328	0.108969	1.07846	0.108969	0.0011619	Inflammation
CNTNAP2	0.899933	0.997328	0.00419375	1.00291	0.00419375	0.0011619	Inflammation
FIS1	0.899933	0.997328	-0.0387187	0.973519	-0.0387187	0.0011619	Inflammation
EPO	0.899933	0.997328	-0.0482875	0.967084	-0.0482875	0.0011619	Inflammation
ASAH2	0.93988	0.999471	0.0240062	1.01678	0.0240063	0.000229861	Neurology
VSIG4	0.93988	0.999471	0.0198187	1.01383	0.0198187	0.000229861	Neurology
NRP2	0.93988	0.999471	-0.00238125	0.998351	-0.00238125	0.000229861	Neurology
APP	0.93988	0.999471	0.013275	1.00924	0.013275	0.000229861	Neurology
DSC2	0.93988	0.999471	-0.00928125	0.993587	-0.00928125	0.000229861	Neurology
TNFRSF10B	0.93988	0.999471	-0.01905	0.986882	-0.01905	0.000229861	Neurology
GGT5	0.93988	0.999471	0.0169	1.01178	0.0169	0.000229861	Neurology
C2CD2L	0.93988	0.999471	-0.0181625	0.98749	-0.0181625	0.000229861	Neurology
TXNRD1	0.93988	0.999471	-0.00730625	0.994948	-0.00730625	0.000229861	Neurology
CNTN5	0.93988	0.999471	0.009475	1.00659	0.009475	0.000229861	Neurology
SLC16A1	0.93988	0.999471	0.012475	1.00868	0.012475	0.000229861	Neurology
IGFBP4	0.93988	0.999471	0.00565	1.00392	0.00565	0.000229861	Neurology
NPTX1	0.93988	0.999471	-0.0115438	0.99203	-0.0115438	0.000229861	Neurology
AARSD1	0.93988	0.999471	0.023275	1.01626	0.023275	0.000229861	Oncology
SMAD5	0.93988	0.999471	-0.0109813	0.992417	-0.0109812	0.000229861	Oncology
FGFR2	0.93988	0.999471	0.0186625	1.01302	0.0186625	0.000229861	Oncology
LRIG1	0.93988	0.999471	-0.00764375	0.994716	-0.00764375	0.000229861	Oncology
SPARC	0.93988	0.999471	0.033175	1.02326	0.033175	0.000229861	Oncology
SUGT1	0.93988	0.999471	-0.0300188	0.979408	-0.0300188	0.000229861	Oncology
PPME1	0.93988	0.999471	0.00101875	1.00071	0.00101875	0.000229861	Oncology
MSLN	0.93988	0.999471	0.015525	1.01082	0.015525	0.000229861	Oncology
HDGF	0.93988	0.999471	-0.0360875	0.975296	-0.0360875	0.000229861	Oncology
L1CAM	0.93988	0.999471	0.00129375	1.0009	0.00129375	0.000229861	Oncology
TNFRSF12A	0.93988	0.999471	0.0135375	1.00943	0.0135375	0.000229861	Oncology
SIGLEC9	0.93988	0.999471	0.0201188	1.01404	0.0201188	0.000229861	Oncology
NECTIN4	0.93988	0.999471	0.01595	1.01112	0.01595	0.000229861	Oncology
P4HB	0.93988	0.999471	0.0417438	1.02936	0.0417438	0.000229861	Oncology
GDF2	0.93988	0.999471	0.0239125	1.01671	0.0239125	0.000229861	Cardiometabolic
SERPINA11	0.93988	0.999471	0.001875	1.0013	0.001875	0.000229861	Cardiometabolic
CRTAC1	0.93988	0.999471	-0.0512625	0.965091	-0.0512625	0.000229861	Cardiometabolic
ADAM15	0.93988	0.999471	0.023475	1.0164	0.023475	0.000229861	Cardiometabolic
MEGF9	0.93988	0.999471	-0.0112187	0.992254	-0.0112187	0.000229861	Cardiometabolic
MPHOSPH8	0.93988	0.999471	0.007925	1.00551	0.007925	0.000229861	Cardiometabolic
LEPR	0.93988	0.999471	-0.049925	0.965987	-0.049925	0.000229861	Cardiometabolic
ADAMTS13	0.93988	0.999471	-0.0041875	0.997102	-0.0041875	0.000229861	Cardiometabolic
GDF15	0.93988	0.999471	-0.0403813	0.972398	-0.0403813	0.000229861	Cardiometabolic
REG1A	0.93988	0.999471	0.141481	1.10304	0.141481	0.000229861	Cardiometabolic
MB	0.93988	0.999471	0.0012	1.00083	0.0012	0.000229861	Cardiometabolic
PM20D1	0.93988	0.999471	0.0658625	1.04671	0.0658625	0.000229861	Cardiometabolic
CD2AP	0.93988	0.999471	-0.108088	0.927817	-0.108088	0.000229861	Cardiometabolic
PTN	0.93988	0.999471	0.156044	1.11423	0.156044	0.000229861	Cardiometabolic
CGREF1	0.93988	0.999471	-0.0223313	0.98464	-0.0223313	0.000229861	Cardiometabolic
SERPINE1	0.93988	0.999471	-0.0865687	0.94176	-0.0865687	0.000229861	Cardiometabolic
SERPINB8	0.93988	0.999471	0.0359375	1.02522	0.0359375	0.000229861	Inflammation
IRAK4	0.93988	0.999471	-0.0530313	0.963909	-0.0530313	0.000229861	Inflammation
NCR1	0.93988	0.999471	0.0320875	1.02249	0.0320875	0.000229861	Inflammation
HLA-DRA	0.93988	0.999471	0.0605313	1.04285	0.0605313	0.000229861	Inflammation
BST1	0.97937	0.999471	-0.0154625	0.989339	-0.0154625	0.000229861	Neurology
RSPO1	0.97995	0.999471	-0.0001125	0.999922	-0.0001125	0.000229861	Neurology
GFRA3	0.97995	0.999471	0.0264	1.01847	0.0264	0.000229861	Neurology
BCAM	0.97995	0.999471	-0.0072375	0.994996	-0.0072375	0.000229861	Neurology
CTSF	0.97995	0.999471	0.0203312	1.01419	0.0203312	0.000229861	Oncology
AKR1B1	0.97995	0.999471	-0.0729812	0.950671	-0.0729812	0.000229861	Oncology
MMP12	0.97995	0.999471	0.115206	1.08313	0.115206	0.000229861	Oncology
HGS	0.97995	0.999471	-0.071625	0.951566	-0.071625	0.000229861	Oncology
ADAMTS8	0.97995	0.999471	0.00978125	1.0068	0.00978125	0.000229861	Oncology
GPA33	0.97995	0.999471	0.030625	1.02145	0.030625	0.000229861	Oncology
ENG	0.97995	0.999471	0.00169375	1.00117	0.00169375	0.000229861	Cardiometabolic
AK1	0.97995	0.999471	0.0432375	1.03042	0.0432375	0.000229861	Cardiometabolic
THOP1	0.97995	0.999471	-0.0110937	0.99234	-0.0110937	0.000229861	Cardiometabolic
NECTIN2	0.97995	0.999471	-0.00096875	0.999329	-0.00096875	0.000229861	Cardiometabolic
PRCP	0.97995	0.999471	-0.00056875	0.999606	-0.00056875	0.000229861	Cardiometabolic
NID1	0.97995	0.999471	-0.024225	0.983349	-0.024225	0.000229861	Cardiometabolic
ICAM5	0.97995	0.999471	-0.0124938	0.991377	-0.0124937	0.000229861	Cardiometabolic
CA3	0.97995	0.999471	-0.0046375	0.996791	-0.0046375	0.000229861	Cardiometabolic
ESM1	0.97995	0.999471	-0.00674375	0.995336	-0.00674375	0.000229861	Inflammation
CD40LG	0.97995	0.999471	-0.0885437	0.940472	-0.0885438	0.000229861	Inflammation
PTPRM	0.97995	0.999471	0.0238562	1.01667	0.0238563	0.000229861	Inflammation
GLOD4	0.97995	0.999471	-0.0101312	0.993002	-0.0101312	0.000229861	Inflammation
CD79B	0.97995	0.999471	0.0250875	1.01754	0.0250875	0.000229861	Inflammation
MEGF10	0.97995	0.999471	-0.0281563	0.980673	-0.0281563	0.000229861	Inflammation
NELL2	0.97995	0.999471	0.00674375	1.00469	0.00674375	0.000229861	Inflammation
PSMG3	0.97995	0.999471	0.0165125	1.01151	0.0165125	0.000229861	Inflammation
TGFB1	0.97995	0.999471	0.0197437	1.01378	0.0197438	0.000229861	Inflammation
PLAU	0.97995	0.999471	-0.00624375	0.995682	-0.00624375	0.000229861	Neurology
FLRT2	0.97995	0.999471	0.0385625	1.02709	0.0385625	0.000229861	Neurology
CARHSP1	0.97995	0.999471	0.0615687	1.0436	0.0615687	0.000229861	Neurology
VWC2	0.97995	0.999471	0.0250375	1.01751	0.0250375	0.000229861	Neurology
ANXA3	0.97995	0.999471	0.0017125	1.00119	0.0017125	0.000229861	Neurology
VTA1	0.97995	0.999471	-0.01255	0.991339	-0.01255	0.000229861	Neurology
DKK1	0.97995	0.999471	0.0351312	1.02465	0.0351312	0.000229861	Neurology
ITGB5	0.97995	0.999471	-0.0331063	0.977314	-0.0331063	0.000229861	Oncology
SLAMF8	0.97995	0.999471	0.0273625	1.01915	0.0273625	0.000229861	Oncology
DCBLD2	0.97995	0.999471	0.0229813	1.01606	0.0229812	0.000229861	Oncology
SEZ6L	0.97995	0.999471	0.023825	1.01665	0.023825	0.000229861	Oncology
VSIR	0.97995	0.999471	-0.00269375	0.998135	-0.00269375	0.000229861	Cardiometabolic
DLK1	0.97995	0.999471	-0.0109187	0.99246	-0.0109188	0.000229861	Cardiometabolic
SPON2	0.97995	0.999471	0.0162312	1.01131	0.0162312	0.000229861	Cardiometabolic
ICAM1	0.97995	0.999471	-0.0032125	0.997776	-0.0032125	0.000229861	Cardiometabolic
OSMR	0.97995	0.999471	-0.00675625	0.995328	-0.00675625	0.000229861	Cardiometabolic
CNDP1	0.97995	0.999471	0.0426938	1.03004	0.0426938	0.000229861	Cardiometabolic
EGF	0.97995	0.999471	0.0366563	1.02573	0.0366563	0.000229861	Inflammation
DAG1	0.97995	0.999471	0.0287188	1.02011	0.0287188	0.000229861	Inflammation
JCHAIN	0.97995	0.999471	0.0463438	1.03264	0.0463438	0.000229861	Inflammation
DFFA	0.97995	0.999471	-0.0249063	0.982884	-0.0249063	0.000229861	Inflammation
IL18	0.97995	0.999471	0.0102125	1.0071	0.0102125	0.000229861	Inflammation
CKAP4	0.97995	0.999471	0.0196937	1.01374	0.0196937	0.000229861	Inflammation
MPIG6B	0.97995	0.999471	0.0116125	1.00808	0.0116125	0.000229861	Inflammation
SULT2A1	0.97995	0.999471	0.0204125	1.01425	0.0204125	0.000229861	Inflammation
PDGFB	0.97995	0.999471	-0.0086875	0.993996	-0.0086875	0.000229861	Inflammation
SFRP1	1	1	0.0171875	1.01198	0.0171875	0	Neurology
ITGAM	1	1	0.0618063	1.04377	0.0618062	0	Neurology
CASP10	1	1	0.00539375	1.00375	0.00539375	0	Neurology
TMSB10	1	1	-0.0214125	0.985268	-0.0214125	0	Neurology
INHBC	1	1	0.00919375	1.00639	0.00919375	0	Neurology
PLXDC1	1	1	0.0032625	1.00226	0.0032625	0	Oncology
HS3ST3B1	1	1	0.0239125	1.01671	0.0239125	0	Oncology
FUCA1	1	1	0.0263625	1.01844	0.0263625	0	Cardiometabolic
ACP5	1	1	0.0122188	1.00851	0.0122188	0	Cardiometabolic
CNST	1	1	-0.0796062	0.946316	-0.0796062	0	Cardiometabolic
ITGB1	1	1	-0.0076625	0.994703	-0.0076625	0	Cardiometabolic
ICAM3	1	1	-0.00156875	0.998913	-0.00156875	0	Cardiometabolic
IL2RA	1	1	-0.0435438	0.970269	-0.0435438	0	Cardiometabolic
NRCAM	1	1	-0.0722875	0.951129	-0.0722875	0	Cardiometabolic
NTRK2	1	1	-0.052825	0.964047	-0.052825	0	Cardiometabolic
PLAT	1	1	0.0839187	1.05989	0.0839187	0	Cardiometabolic
TIMD4	1	1	0.00618125	1.00429	0.00618125	0	Cardiometabolic
PGLYRP1	1	1	0.041925	1.02949	0.041925	0	Cardiometabolic
SORT1	1	1	0.0176	1.01227	0.0176	0	Cardiometabolic
TRIM21	1	1	-0.0077625	0.994634	-0.0077625	0	Inflammation
PIK3AP1	1	1	0.0209375	1.01462	0.0209375	0	Inflammation
F2R	1	1	0.0133563	1.0093	0.0133563	0	Inflammation
LIFR	1	1	0.0184875	1.0129	0.0184875	0	Inflammation
LAMA4	1	1	0.0227562	1.0159	0.0227562	0	Inflammation
SIT1	1	1	-0.0287375	0.980278	-0.0287375	0	Inflammation

## Sheet: Fig.1D
protein	unadjusted_p_value	FDR	Difference	Fold_change	FClog	plog	Panel
S100A12	0.000762939	0.644531	0.626431	1.54374	0.626431	0.190756	Oncology
PPY	0.00100708	0.644531	1.08121	2.11581	1.08121	0.190756	Oncology
TMPRSS15	0.00268555	0.859375	0.579219	1.49404	0.579219	0.0658173	Oncology
PNLIPRP2	0.00268555	0.859375	0.395625	1.31551	0.395625	0.0658173	Inflammation
BPIFB1	0.0109863	0.997328	0.182894	1.13516	0.182894	0.0011619	Cardiometabolic
IL12B	0.0109863	0.997328	0.17525	1.12916	0.17525	0.0011619	Inflammation
CPA2	0.013092	0.997328	0.334475	1.26092	0.334475	0.0011619	Neurology
PGF	0.013092	0.997328	0.145456	1.10608	0.145456	0.0011619	Inflammation
CD200	0.013092	0.997328	0.162819	1.11947	0.162819	0.0011619	Inflammation
VSTM1	0.0155029	0.997328	0.25775	1.19561	0.25775	0.0011619	Neurology
CALCA	0.0155029	0.997328	0.5485	1.46256	0.5485	0.0011619	Neurology
IRAK1	0.0182495	0.997328	-0.401481	0.757081	-0.401481	0.0011619	Inflammation
GAL	0.0182495	0.997328	0.17405	1.12822	0.17405	0.0011619	Inflammation
CD6	0.0182495	0.997328	0.148287	1.10825	0.148287	0.0011619	Inflammation
CCL25	0.0182495	0.997328	0.226156	1.16971	0.226156	0.0011619	Inflammation
PRDX6	0.0213928	0.997328	-0.148425	0.902235	-0.148425	0.0011619	Oncology
EDIL3	0.0213928	0.997328	0.287569	1.22058	0.287569	0.0011619	Cardiometabolic
MAPK9	0.0213928	0.997328	-0.193125	0.874709	-0.193125	0.0011619	Inflammation
GP2	0.0249634	0.997328	0.216694	1.16207	0.216694	0.0011619	Cardiometabolic
GZMA	0.0249634	0.997328	0.155325	1.11367	0.155325	0.0011619	Inflammation
PXN	0.0289917	0.997328	0.282388	1.21621	0.282388	0.0011619	Neurology
PQBP1	0.0289917	0.997328	0.406275	1.32526	0.406275	0.0011619	Oncology
CST6	0.0289917	0.997328	-0.140637	0.907118	-0.140637	0.0011619	Cardiometabolic
PPP3R1	0.0335388	0.997328	-0.191706	0.87557	-0.191706	0.0011619	Neurology
PLA2G10	0.0335388	0.997328	0.320156	1.24847	0.320156	0.0011619	Neurology
CTRB1	0.0335388	0.997328	0.214681	1.16045	0.214681	0.0011619	Neurology
CCL2	0.0335388	0.997328	0.380238	1.30156	0.380238	0.0011619	Neurology
CCL8	0.0335388	0.997328	0.473037	1.38803	0.473037	0.0011619	Oncology
FAM3B	0.0335388	0.997328	0.232081	1.17453	0.232081	0.0011619	Oncology
NCAM1	0.0335388	0.997328	-0.132337	0.912352	-0.132337	0.0011619	Cardiometabolic
ITGB6	0.0335388	0.997328	0.131656	1.09555	0.131656	0.0011619	Inflammation
IL15	0.0386353	0.997328	0.169294	1.12451	0.169294	0.0011619	Inflammation
FGF19	0.0386353	0.997328	0.497381	1.41165	0.497381	0.0011619	Inflammation
FCGR2B	0.0443115	0.997328	0.358488	1.28208	0.358488	0.0011619	Oncology
KLK14	0.0443115	0.997328	-0.145281	0.904203	-0.145281	0.0011619	Oncology
MARCO	0.0443115	0.997328	-0.106844	0.928617	-0.106844	0.0011619	Cardiometabolic
DKKL1	0.0506592	0.997328	0.155963	1.11416	0.155963	0.0011619	Oncology
ITGAV	0.0506592	0.997328	-0.0794312	0.946431	-0.0794312	0.0011619	Oncology
ITGB7	0.0506592	0.997328	0.139381	1.10143	0.139381	0.0011619	Oncology
GP1BA	0.0506592	0.997328	-0.110981	0.925958	-0.110981	0.0011619	Cardiometabolic
MSMB	0.0506592	0.997328	-0.146725	0.903299	-0.146725	0.0011619	Cardiometabolic
C19orf12	0.0576782	0.997328	0.287156	1.22023	0.287156	0.0011619	Neurology
APBB1IP	0.0576782	0.997328	0.309944	1.23966	0.309944	0.0011619	Oncology
SCG2	0.0576782	0.997328	0.243388	1.18377	0.243388	0.0011619	Oncology
LGALS7_LGALS7B	0.0576782	0.997328	-0.207313	0.866149	-0.207313	0.0011619	Oncology
GHRL	0.0576782	0.997328	-0.280281	0.82343	-0.280281	0.0011619	Cardiometabolic
COMP	0.0576782	0.997328	-0.131469	0.912902	-0.131469	0.0011619	Cardiometabolic
PRTN3	0.0576782	0.997328	0.162975	1.11959	0.162975	0.0011619	Cardiometabolic
CCL20	0.0576782	0.997328	0.759925	1.6934	0.759925	0.0011619	Inflammation
GZMB	0.0576782	0.997328	0.363812	1.28682	0.363812	0.0011619	Inflammation
NELL1	0.0653992	0.997328	0.153356	1.11215	0.153356	0.0011619	Oncology
CD300LF	0.0653992	0.997328	0.103269	1.0742	0.103269	0.0011619	Oncology
PLA2G2A	0.0653992	0.997328	0.298463	1.22983	0.298463	0.0011619	Cardiometabolic
MMP1	0.0653992	0.997328	0.4493	1.36538	0.4493	0.0011619	Inflammation
RAB6A	0.0653992	0.997328	-0.227813	0.853929	-0.227813	0.0011619	Inflammation
LRRC25	0.0739136	0.997328	0.168919	1.12422	0.168919	0.0011619	Oncology
CCN1	0.0739136	0.997328	0.272444	1.20785	0.272444	0.0011619	Oncology
AGRP	0.0739136	0.997328	0.180512	1.13329	0.180512	0.0011619	Inflammation
CTSO	0.0739136	0.997328	0.131375	1.09534	0.131375	0.0011619	Inflammation
TPP1	0.0739136	0.997328	0.150306	1.10981	0.150306	0.0011619	Inflammation
CD177	0.083252	0.997328	0.1249	1.09043	0.1249	0.0011619	Neurology
ADM	0.083252	0.997328	0.140412	1.10222	0.140412	0.0011619	Oncology
STX6	0.083252	0.997328	-0.322663	0.799593	-0.322663	0.0011619	Oncology
HSPG2	0.083252	0.997328	-0.101731	0.931914	-0.101731	0.0011619	Cardiometabolic
CD209	0.083252	0.997328	0.0838437	1.05984	0.0838437	0.0011619	Cardiometabolic
THPO	0.083252	0.997328	0.139431	1.10147	0.139431	0.0011619	Cardiometabolic
SEMA7A	0.083252	0.997328	0.0753	1.05358	0.0753	0.0011619	Cardiometabolic
CCL11	0.083252	0.997328	0.1782	1.13147	0.1782	0.0011619	Inflammation
STC2	0.0934448	0.997328	0.168344	1.12377	0.168344	0.0011619	Neurology
IL12A_IL12B	0.0934448	0.997328	0.316481	1.24529	0.316481	0.0011619	Oncology
DPEP2	0.0934448	0.997328	0.1516	1.1108	0.1516	0.0011619	Oncology
SCGN	0.0934448	0.997328	0.172581	1.12707	0.172581	0.0011619	Inflammation
SIGLEC1	0.0934448	0.997328	0.167275	1.12294	0.167275	0.0011619	Inflammation
FGR	0.104584	0.997328	0.256031	1.19419	0.256031	0.0011619	Neurology
CREG1	0.104584	0.997328	0.166744	1.12252	0.166744	0.0011619	Oncology
RRM2B	0.104584	0.997328	-0.277044	0.82528	-0.277044	0.0011619	Oncology
LILRB5	0.104584	0.997328	-0.14525	0.904223	-0.14525	0.0011619	Cardiometabolic
GZMH	0.104584	0.997328	0.198925	1.14784	0.198925	0.0011619	Cardiometabolic
NCF2	0.104584	0.997328	0.491325	1.40574	0.491325	0.0011619	Inflammation
CXCL9	0.104584	0.997328	0.443719	1.36011	0.443719	0.0011619	Inflammation
CSF1	0.104584	0.997328	0.1373	1.09984	0.1373	0.0011619	Inflammation
OSCAR	0.104584	0.997328	0.120825	1.08736	0.120825	0.0011619	Inflammation
CCL4	0.104584	0.997328	0.252825	1.19154	0.252825	0.0011619	Inflammation
FEN1	0.114708	0.997328	0.356456	1.28028	0.356456	0.0011619	Oncology
CLSTN1	0.116669	0.997328	0.183906	1.13596	0.183906	0.0011619	Neurology
PHOSPHO1	0.116669	0.997328	-0.150663	0.900837	-0.150663	0.0011619	Neurology
DNMBP	0.116669	0.997328	-0.279737	0.823741	-0.279737	0.0011619	Neurology
NDRG1	0.116669	0.997328	0.141706	1.10321	0.141706	0.0011619	Neurology
PRL	0.116669	0.997328	0.398119	1.31779	0.398119	0.0011619	Neurology
TCL1A	0.116669	0.997328	0.189419	1.1403	0.189419	0.0011619	Neurology
LTBP3	0.116669	0.997328	0.158231	1.11592	0.158231	0.0011619	Oncology
SFTPA2	0.116669	0.997328	0.130688	1.09482	0.130688	0.0011619	Oncology
CD55	0.116669	0.997328	-0.0468375	0.968056	-0.0468375	0.0011619	Cardiometabolic
GH1	0.116669	0.997328	-1.02952	0.489874	-1.02952	0.0011619	Cardiometabolic
MNDA	0.116669	0.997328	0.4285	1.34583	0.4285	0.0011619	Cardiometabolic
CDH17	0.116669	0.997328	0.214188	1.16005	0.214188	0.0011619	Cardiometabolic
BTN2A1	0.116669	0.997328	0.105206	1.07565	0.105206	0.0011619	Inflammation
CCL3	0.116669	0.997328	0.211338	1.15776	0.211338	0.0011619	Inflammation
KLRB1	0.116669	0.997328	0.104794	1.07534	0.104794	0.0011619	Inflammation
ECE1	0.12973	0.997328	0.188744	1.13977	0.188744	0.0011619	Neurology
FURIN	0.12973	0.997328	0.285581	1.2189	0.285581	0.0011619	Oncology
DCTN2	0.12973	0.997328	-0.472637	0.720646	-0.472637	0.0011619	Oncology
DEFB4A_DEFB4B	0.12973	0.997328	0.4009	1.32033	0.4009	0.0011619	Oncology
EPHA2	0.12973	0.997328	0.14505	1.10577	0.14505	0.0011619	Oncology
CDHR2	0.12973	0.997328	0.144931	1.10568	0.144931	0.0011619	Oncology
GNE	0.12973	0.997328	-0.230588	0.852288	-0.230588	0.0011619	Oncology
HS6ST1	0.12973	0.997328	-0.167225	0.890554	-0.167225	0.0011619	Oncology
LPCAT2	0.12973	0.997328	0.134969	1.09807	0.134969	0.0011619	Oncology
CTRC	0.12973	0.997328	0.16965	1.12479	0.16965	0.0011619	Inflammation
TBC1D5	0.12973	0.997328	-0.37705	0.77001	-0.37705	0.0011619	Inflammation
CD34	0.133665	0.997328	0.0826063	1.05893	0.0826062	0.0011619	Neurology
CLEC11A	0.14386	0.997328	0.287262	1.22032	0.287262	0.0011619	Neurology
PTS	0.14386	0.997328	0.2316	1.17414	0.2316	0.0011619	Neurology
CD63	0.14386	0.997328	-0.291094	0.817282	-0.291094	0.0011619	Neurology
GUCA2A	0.14386	0.997328	0.102481	1.07362	0.102481	0.0011619	Neurology
SERPINB9	0.14386	0.997328	-0.141506	0.906572	-0.141506	0.0011619	Neurology
VNN2	0.14386	0.997328	0.1839	1.13595	0.1839	0.0011619	Oncology
ARHGAP25	0.14386	0.997328	0.1703	1.12529	0.1703	0.0011619	Oncology
CD300E	0.14386	0.997328	0.114669	1.08273	0.114669	0.0011619	Oncology
LAG3	0.14386	0.997328	0.22305	1.1672	0.22305	0.0011619	Oncology
IGSF3	0.14386	0.997328	0.181487	1.13405	0.181487	0.0011619	Oncology
CTSH	0.14386	0.997328	0.142725	1.10399	0.142725	0.0011619	Cardiometabolic
REG1B	0.14386	0.997328	0.293981	1.22602	0.293981	0.0011619	Cardiometabolic
SPARCL1	0.14386	0.997328	-0.0859063	0.942192	-0.0859063	0.0011619	Cardiometabolic
PRSS27	0.14386	0.997328	0.0967313	1.06935	0.0967313	0.0011619	Cardiometabolic
AMY2B	0.14386	0.997328	0.0779062	1.05549	0.0779062	0.0011619	Cardiometabolic
CEBPB	0.14386	0.997328	0.248481	1.18796	0.248481	0.0011619	Cardiometabolic
ADGRE2	0.14386	0.997328	0.127656	1.09252	0.127656	0.0011619	Inflammation
FLT3LG	0.14386	0.997328	0.0755062	1.05373	0.0755062	0.0011619	Inflammation
DECR1	0.14386	0.997328	-0.442	0.736113	-0.442	0.0011619	Inflammation
NMNAT1	0.159058	0.997328	0.211394	1.15781	0.211394	0.0011619	Neurology
GPKOW	0.159058	0.997328	0.1379	1.1003	0.1379	0.0011619	Neurology
CTSS	0.159058	0.997328	0.0968	1.0694	0.0968	0.0011619	Neurology
TARBP2	0.159058	0.997328	-0.422963	0.745891	-0.422963	0.0011619	Neurology
DARS	0.159058	0.997328	-0.411494	0.751845	-0.411494	0.0011619	Neurology
AMIGO2	0.159058	0.997328	0.124988	1.0905	0.124988	0.0011619	Oncology
PDCD1LG2	0.159058	0.997328	0.115363	1.08325	0.115363	0.0011619	Oncology
RTBDN	0.159058	0.997328	0.203712	1.15166	0.203712	0.0011619	Oncology
AIFM1	0.159058	0.997328	-0.493106	0.710494	-0.493106	0.0011619	Oncology
TACSTD2	0.159058	0.997328	-0.0597	0.959464	-0.0597	0.0011619	Oncology
GALNT10	0.159058	0.997328	0.210462	1.15706	0.210462	0.0011619	Oncology
CD93	0.159058	0.997328	-0.0998312	0.933142	-0.0998313	0.0011619	Cardiometabolic
ART3	0.159058	0.997328	-0.0907	0.939067	-0.0907	0.0011619	Cardiometabolic
IFNG	0.159058	0.997328	0.663475	1.58389	0.663475	0.0011619	Inflammation
LGALS9	0.159058	0.997328	0.156963	1.11494	0.156963	0.0011619	Inflammation
CLEC4G	0.159058	0.997328	0.134931	1.09804	0.134931	0.0011619	Inflammation
ERBB3	0.159058	0.997328	0.0899812	1.06436	0.0899812	0.0011619	Inflammation
CD160	0.159058	0.997328	0.129519	1.09393	0.129519	0.0011619	Inflammation
IL32	0.159058	0.997328	0.081625	1.05821	0.081625	0.0011619	Inflammation
CD22	0.159058	0.997328	0.0969562	1.06951	0.0969562	0.0011619	Inflammation
FCAR	0.159058	0.997328	0.106088	1.07631	0.106088	0.0011619	Inflammation
KRT5	0.175354	0.997328	-0.246969	0.842665	-0.246969	0.0011619	Neurology
CST5	0.175354	0.997328	0.151994	1.1111	0.151994	0.0011619	Neurology
CLEC14A	0.175354	0.997328	-0.0977875	0.934465	-0.0977875	0.0011619	Neurology
CES3	0.175354	0.997328	0.1774	1.13084	0.1774	0.0011619	Oncology
DAB2	0.175354	0.997328	-0.467275	0.72333	-0.467275	0.0011619	Oncology
MAVS	0.175354	0.997328	-0.386037	0.765228	-0.386037	0.0011619	Oncology
HAO1	0.175354	0.997328	0.21465	1.16042	0.21465	0.0011619	Oncology
VEGFC	0.175354	0.997328	0.216938	1.16226	0.216938	0.0011619	Oncology
UXS1	0.175354	0.997328	0.267775	1.20395	0.267775	0.0011619	Oncology
AMY2A	0.175354	0.997328	0.109794	1.07907	0.109794	0.0011619	Cardiometabolic
LBP	0.175354	0.997328	0.159013	1.11652	0.159013	0.0011619	Cardiometabolic
LRMP	0.175354	0.997328	-0.41845	0.748228	-0.41845	0.0011619	Cardiometabolic
MAP2K6	0.175354	0.997328	-0.446937	0.733598	-0.446937	0.0011619	Inflammation
FCRL6	0.175354	0.997328	-0.0445313	0.969605	-0.0445313	0.0011619	Inflammation
PPP1R9B	0.175354	0.997328	-0.362631	0.777745	-0.362631	0.0011619	Inflammation
TRIM5	0.175354	0.997328	-0.327663	0.796826	-0.327663	0.0011619	Inflammation
NEFL	0.19281	0.997328	0.144856	1.10562	0.144856	0.0011619	Neurology
SIGLEC5	0.19281	0.997328	0.172288	1.12684	0.172288	0.0011619	Neurology
NPM1	0.19281	0.997328	0.351775	1.27613	0.351775	0.0011619	Neurology
MFGE8	0.19281	0.997328	0.185062	1.13687	0.185062	0.0011619	Neurology
AMBP	0.19281	0.997328	-0.061925	0.957985	-0.061925	0.0011619	Oncology
CPVL	0.19281	0.997328	0.114231	1.0824	0.114231	0.0011619	Oncology
EPS8L2	0.19281	0.997328	-0.0651812	0.955825	-0.0651812	0.0011619	Oncology
GALNT7	0.19281	0.997328	0.139819	1.10177	0.139819	0.0011619	Oncology
GCNT1	0.19281	0.997328	0.153756	1.11246	0.153756	0.0011619	Oncology
VWA1	0.19281	0.997328	0.147119	1.10736	0.147119	0.0011619	Oncology
SIRPA	0.19281	0.997328	-0.0708437	0.952081	-0.0708437	0.0011619	Cardiometabolic
SPINT2	0.19281	0.997328	0.12035	1.087	0.12035	0.0011619	Inflammation
LY75	0.19281	0.997328	0.0992813	1.07124	0.0992813	0.0011619	Inflammation
CCL28	0.19281	0.997328	-0.173394	0.886754	-0.173394	0.0011619	Inflammation
CRLF1	0.19281	0.997328	0.102962	1.07398	0.102962	0.0011619	Inflammation
LAMP3	0.19281	0.997328	0.112187	1.08087	0.112187	0.0011619	Inflammation
PDLIM7	0.19281	0.997328	-0.532375	0.691416	-0.532375	0.0011619	Inflammation
SCG3	0.19281	0.997328	0.0606937	1.04297	0.0606937	0.0011619	Inflammation
CLEC4D	0.19281	0.997328	0.271987	1.20747	0.271987	0.0011619	Inflammation
MATN2	0.19281	0.997328	0.0948125	1.06793	0.0948125	0.0011619	Inflammation
TBC1D17	0.211426	0.997328	0.255588	1.19382	0.255588	0.0011619	Neurology
AHSP	0.211426	0.997328	0.235338	1.17718	0.235338	0.0011619	Neurology
TDRKH	0.211426	0.997328	-0.414431	0.750315	-0.414431	0.0011619	Neurology
MITD1	0.211426	0.997328	-0.319375	0.801417	-0.319375	0.0011619	Neurology
THBS2	0.211426	0.997328	0.0937063	1.06711	0.0937062	0.0011619	Neurology
KAZALD1	0.211426	0.997328	0.1547	1.11319	0.1547	0.0011619	Oncology
XCL1	0.211426	0.997328	0.130856	1.09494	0.130856	0.0011619	Oncology
F3	0.211426	0.997328	-0.031925	0.978114	-0.031925	0.0011619	Oncology
SRP14	0.211426	0.997328	0.242712	1.18322	0.242712	0.0011619	Oncology
MOG	0.211426	0.997328	-0.082325	0.944534	-0.082325	0.0011619	Oncology
ADAMTS15	0.211426	0.997328	0.213062	1.15915	0.213062	0.0011619	Oncology
CCL14	0.211426	0.997328	-0.151519	0.900302	-0.151519	0.0011619	Cardiometabolic
CD97	0.211426	0.997328	0.0988938	1.07095	0.0988937	0.0011619	Cardiometabolic
CEACAM8	0.211426	0.997328	0.190981	1.14154	0.190981	0.0011619	Cardiometabolic
CTSZ	0.211426	0.997328	0.0822375	1.05866	0.0822375	0.0011619	Cardiometabolic
CXCL10	0.211426	0.997328	0.471587	1.38663	0.471587	0.0011619	Inflammation
OSM	0.211426	0.997328	0.498125	1.41238	0.498125	0.0011619	Inflammation
CXADR	0.211426	0.997328	0.0928563	1.06648	0.0928563	0.0011619	Inflammation
LTA	0.211426	0.997328	0.150106	1.10965	0.150106	0.0011619	Inflammation
CCL26	0.211426	0.997328	0.211006	1.1575	0.211006	0.0011619	Inflammation
FASLG	0.211426	0.997328	0.115056	1.08302	0.115056	0.0011619	Inflammation
SIRPB1	0.211426	0.997328	0.110425	1.07955	0.110425	0.0011619	Inflammation
CLIP2	0.211426	0.997328	-0.361812	0.778186	-0.361812	0.0011619	Inflammation
TBCB	0.231201	0.997328	-0.48325	0.715364	-0.48325	0.0011619	Neurology
APRT	0.231201	0.997328	-0.2313	0.851867	-0.2313	0.0011619	Neurology
SOD2	0.231201	0.997328	-0.125544	0.916658	-0.125544	0.0011619	Neurology
ATXN10	0.231201	0.997328	-0.326387	0.797531	-0.326387	0.0011619	Neurology
RHOC	0.231201	0.997328	-0.396619	0.759637	-0.396619	0.0011619	Neurology
HTRA2	0.231201	0.997328	-0.200981	0.869959	-0.200981	0.0011619	Oncology
GPC1	0.231201	0.997328	-0.04175	0.971476	-0.04175	0.0011619	Oncology
TJAP1	0.231201	0.997328	-0.297963	0.8134	-0.297963	0.0011619	Oncology
ALPP	0.231201	0.997328	0.263763	1.20061	0.263763	0.0011619	Oncology
AREG	0.231201	0.997328	0.326562	1.25402	0.326562	0.0011619	Oncology
SRC	0.231201	0.997328	-0.430312	0.742101	-0.430312	0.0011619	Oncology
VPS37A	0.231201	0.997328	-0.211469	0.863658	-0.211469	0.0011619	Oncology
LTA4H	0.231201	0.997328	0.111656	1.08047	0.111656	0.0011619	Oncology
APEX1	0.231201	0.997328	0.228094	1.17129	0.228094	0.0011619	Oncology
CLEC6A	0.231201	0.997328	0.166425	1.12227	0.166425	0.0011619	Oncology
TRIAP1	0.231201	0.997328	-0.228556	0.853489	-0.228556	0.0011619	Oncology
MME	0.231201	0.997328	0.175206	1.12913	0.175206	0.0011619	Oncology
CORO1A	0.231201	0.997328	-0.391931	0.762109	-0.391931	0.0011619	Cardiometabolic
CHL1	0.231201	0.997328	-0.0495	0.966271	-0.0495	0.0011619	Cardiometabolic
GAS6	0.231201	0.997328	-0.0750125	0.949334	-0.0750125	0.0011619	Cardiometabolic
FABP4	0.231201	0.997328	-0.131025	0.913182	-0.131025	0.0011619	Cardiometabolic
GPR37	0.231201	0.997328	0.131706	1.09559	0.131706	0.0011619	Cardiometabolic
IL18R1	0.231201	0.997328	0.100962	1.07249	0.100962	0.0011619	Inflammation
FABP9	0.231201	0.997328	-0.109625	0.926829	-0.109625	0.0011619	Inflammation
CXCL1	0.231201	0.997328	0.254862	1.19322	0.254862	0.0011619	Inflammation
EIF4G1	0.231201	0.997328	-0.444144	0.73502	-0.444144	0.0011619	Inflammation
DPT	0.244294	0.997328	-0.0633688	0.957027	-0.0633688	0.0011619	Cardiometabolic
CLPP	0.252228	0.997328	-0.412431	0.751356	-0.412431	0.0011619	Neurology
NTRK3	0.252228	0.997328	0.0480375	1.03386	0.0480375	0.0011619	Neurology
KIRREL2	0.252228	0.997328	-0.0533688	0.963683	-0.0533688	0.0011619	Neurology
CD300C	0.252228	0.997328	0.0605375	1.04285	0.0605375	0.0011619	Neurology
CLPS	0.252228	0.997328	0.121619	1.08795	0.121619	0.0011619	Neurology
THY1	0.252228	0.997328	0.0716688	1.05093	0.0716687	0.0011619	Neurology
VCAN	0.252228	0.997328	0.07905	1.05632	0.07905	0.0011619	Neurology
CD1C	0.252228	0.997328	0.101331	1.07276	0.101331	0.0011619	Oncology
SCAMP3	0.252228	0.997328	-0.281525	0.822721	-0.281525	0.0011619	Oncology
CALCOCO1	0.252228	0.997328	-0.413962	0.750559	-0.413962	0.0011619	Oncology
ABL1	0.252228	0.997328	-0.194919	0.873622	-0.194919	0.0011619	Oncology
ARHGAP1	0.252228	0.997328	-0.238388	0.847692	-0.238388	0.0011619	Oncology
ERBB4	0.252228	0.997328	0.109894	1.07915	0.109894	0.0011619	Oncology
DCTN1	0.252228	0.997328	-0.287944	0.819069	-0.287944	0.0011619	Oncology
TBC1D23	0.252228	0.997328	-0.301944	0.811159	-0.301944	0.0011619	Oncology
SIGLEC7	0.252228	0.997328	0.0582	1.04117	0.0582	0.0011619	Cardiometabolic
IL19	0.252228	0.997328	-0.164106	0.892481	-0.164106	0.0011619	Cardiometabolic
DDC	0.252228	0.997328	0.170025	1.12508	0.170025	0.0011619	Cardiometabolic
TNFSF11	0.252228	0.997328	0.215369	1.161	0.215369	0.0011619	Inflammation
IL17RB	0.252228	0.997328	-0.106794	0.92865	-0.106794	0.0011619	Inflammation
IL1B	0.252228	0.997328	-0.198962	0.871177	-0.198962	0.0011619	Inflammation
TIMP3	0.252228	0.997328	0.431575	1.34871	0.431575	0.0011619	Inflammation
ITM2A	0.252228	0.997328	-0.09985	0.93313	-0.09985	0.0011619	Inflammation
LSP1	0.252228	0.997328	0.316069	1.24493	0.316069	0.0011619	Inflammation
PADI2	0.252228	0.997328	-0.2239	0.856248	-0.2239	0.0011619	Inflammation
LY6D	0.252228	0.997328	-0.128594	0.914723	-0.128594	0.0011619	Inflammation
FST	0.252228	0.997328	0.11045	1.07956	0.11045	0.0011619	Inflammation
KYNU	0.252228	0.997328	0.109412	1.07879	0.109412	0.0011619	Inflammation
TRAF2	0.252228	0.997328	-0.222444	0.857112	-0.222444	0.0011619	Inflammation
IL7R	0.274445	0.997328	0.049	1.03455	0.049	0.0011619	Neurology
MUC13	0.274445	0.997328	0.1412	1.10282	0.1412	0.0011619	Neurology
OXT	0.274445	0.997328	0.1183	1.08546	0.1183	0.0011619	Neurology
MAD1L1	0.274445	0.997328	-0.121137	0.919462	-0.121137	0.0011619	Neurology
WWP2	0.274445	0.997328	-0.183019	0.880858	-0.183019	0.0011619	Neurology
KLK1	0.274445	0.997328	0.143094	1.10427	0.143094	0.0011619	Oncology
LAT2	0.274445	0.997328	-0.27025	0.829176	-0.27025	0.0011619	Oncology
NT5E	0.274445	0.997328	0.138925	1.10108	0.138925	0.0011619	Oncology
CRISP2	0.274445	0.997328	0.036425	1.02557	0.036425	0.0011619	Oncology
SPINK6	0.274445	0.997328	-0.160631	0.894634	-0.160631	0.0011619	Oncology
CTSD	0.274445	0.997328	0.121862	1.08814	0.121862	0.0011619	Cardiometabolic
CPB1	0.274445	0.997328	0.134925	1.09804	0.134925	0.0011619	Cardiometabolic
LPL	0.274445	0.997328	0.0903188	1.06461	0.0903187	0.0011619	Cardiometabolic
ACE2	0.274445	0.997328	0.0906812	1.06487	0.0906812	0.0011619	Cardiometabolic
TYMP	0.274445	0.997328	-0.198531	0.871437	-0.198531	0.0011619	Cardiometabolic
OLR1	0.274445	0.997328	0.312725	1.24205	0.312725	0.0011619	Cardiometabolic
CTSB	0.274445	0.997328	0.100894	1.07244	0.100894	0.0011619	Cardiometabolic
NRP1	0.274445	0.997328	-0.0840812	0.943385	-0.0840812	0.0011619	Cardiometabolic
PRKAR1A	0.274445	0.997328	-0.304069	0.809965	-0.304069	0.0011619	Cardiometabolic
TNFSF13	0.274445	0.997328	0.0911312	1.06521	0.0911313	0.0011619	Inflammation
TNFRSF11A	0.274445	0.997328	0.124631	1.09023	0.124631	0.0011619	Inflammation
HEXIM1	0.274445	0.997328	-0.278431	0.824487	-0.278431	0.0011619	Inflammation
BTN3A2	0.274445	0.997328	0.0989625	1.071	0.0989625	0.0011619	Inflammation
LY9	0.274445	0.997328	0.046425	1.0327	0.046425	0.0011619	Inflammation
METAP1D	0.274445	0.997328	-0.415075	0.749981	-0.415075	0.0011619	Inflammation
CASP2	0.274445	0.997328	-0.264188	0.832668	-0.264188	0.0011619	Inflammation
TREM2	0.274445	0.997328	0.0689188	1.04893	0.0689188	0.0011619	Inflammation
OGN	0.297852	0.997328	-0.094125	0.93684	-0.094125	0.0011619	Neurology
SCARF2	0.297852	0.997328	0.0597375	1.04228	0.0597375	0.0011619	Neurology
DDR1	0.297852	0.997328	0.058475	1.04136	0.058475	0.0011619	Neurology
LILRA2	0.297852	0.997328	0.0877312	1.0627	0.0877312	0.0011619	Neurology
PRDX1	0.297852	0.997328	-0.182981	0.880881	-0.182981	0.0011619	Neurology
BMP4	0.297852	0.997328	-0.105456	0.929511	-0.105456	0.0011619	Neurology
CC2D1A	0.297852	0.997328	-0.258731	0.835823	-0.258731	0.0011619	Neurology
IL17RA	0.297852	0.997328	0.0734687	1.05224	0.0734688	0.0011619	Neurology
EZR	0.297852	0.997328	0.0991188	1.07112	0.0991187	0.0011619	Neurology
TNFSF14	0.297852	0.997328	0.120813	1.08735	0.120813	0.0011619	Neurology
PODXL	0.297852	0.997328	0.10455	1.07516	0.10455	0.0011619	Oncology
RILP	0.297852	0.997328	-0.283537	0.821574	-0.283537	0.0011619	Oncology
TACC3	0.297852	0.997328	-0.324213	0.798734	-0.324213	0.0011619	Oncology
CRH	0.297852	0.997328	-0.163944	0.892582	-0.163944	0.0011619	Oncology
NAMPT	0.297852	0.997328	0.104838	1.07537	0.104838	0.0011619	Oncology
DLL1	0.297852	0.997328	0.0957812	1.06864	0.0957812	0.0011619	Oncology
WFDC12	0.297852	0.997328	-0.203462	0.868464	-0.203462	0.0011619	Oncology
CCN3	0.297852	0.997328	-0.0793813	0.946463	-0.0793813	0.0011619	Cardiometabolic
KITLG	0.297852	0.997328	-0.074475	0.949688	-0.074475	0.0011619	Cardiometabolic
DOK2	0.297852	0.997328	-0.355463	0.781619	-0.355463	0.0011619	Cardiometabolic
COL6A3	0.297852	0.997328	-0.0980188	0.934315	-0.0980188	0.0011619	Cardiometabolic
AHCY	0.297852	0.997328	-0.176756	0.88469	-0.176756	0.0011619	Cardiometabolic
COL1A1	0.297852	0.997328	-0.0542375	0.963103	-0.0542375	0.0011619	Cardiometabolic
IGFBP7	0.297852	0.997328	-0.0739313	0.950046	-0.0739313	0.0011619	Cardiometabolic
CELA3A	0.297852	0.997328	0.091525	1.0655	0.091525	0.0011619	Cardiometabolic
CES1	0.297852	0.997328	0.139975	1.10189	0.139975	0.0011619	Cardiometabolic
LGMN	0.297852	0.997328	0.1676	1.12319	0.1676	0.0011619	Inflammation
CTSC	0.297852	0.997328	0.105431	1.07582	0.105431	0.0011619	Inflammation
SH2D1A	0.297852	0.997328	0.0944813	1.06768	0.0944812	0.0011619	Inflammation
TNFSF10	0.297852	0.997328	0.132988	1.09656	0.132988	0.0011619	Inflammation
DBNL	0.297852	0.997328	-0.316294	0.80313	-0.316294	0.0011619	Inflammation
HPCAL1	0.297852	0.997328	-0.338594	0.790812	-0.338594	0.0011619	Inflammation
FKBP5	0.32251	0.997328	-0.32145	0.800265	-0.32145	0.0011619	Neurology
CA6	0.32251	0.997328	-0.054525	0.962911	-0.054525	0.0011619	Neurology
IGF2R	0.32251	0.997328	0.0494563	1.03487	0.0494563	0.0011619	Neurology
ACVRL1	0.32251	0.997328	0.0865937	1.06186	0.0865937	0.0011619	Neurology
HMOX2	0.32251	0.997328	-0.213569	0.862401	-0.213569	0.0011619	Neurology
GRN	0.32251	0.997328	0.0977438	1.0701	0.0977437	0.0011619	Neurology
CLEC10A	0.32251	0.997328	0.0750625	1.05341	0.0750625	0.0011619	Neurology
BST2	0.32251	0.997328	0.0442937	1.03118	0.0442937	0.0011619	Neurology
EIF4B	0.32251	0.997328	-0.306419	0.808647	-0.306419	0.0011619	Neurology
CD274	0.32251	0.997328	0.128519	1.09317	0.128519	0.0011619	Neurology
PTPN1	0.32251	0.997328	-0.341719	0.789101	-0.341719	0.0011619	Neurology
GFER	0.32251	0.997328	-0.156631	0.897117	-0.156631	0.0011619	Oncology
USO1	0.32251	0.997328	-0.337156	0.7916	-0.337156	0.0011619	Oncology
IGF1R	0.32251	0.997328	0.0609312	1.04314	0.0609312	0.0011619	Oncology
PDGFC	0.32251	0.997328	0.100462	1.07212	0.100462	0.0011619	Oncology
SF3B4	0.32251	0.997328	-0.303725	0.810158	-0.303725	0.0011619	Oncology
ERBIN	0.32251	0.997328	-0.330069	0.795499	-0.330069	0.0011619	Oncology
VPS53	0.32251	0.997328	-0.187837	0.877921	-0.187837	0.0011619	Oncology
FXN	0.32251	0.997328	-0.399962	0.757878	-0.399962	0.0011619	Oncology
FLT1	0.32251	0.997328	0.114788	1.08282	0.114788	0.0011619	Oncology
KLK11	0.32251	0.997328	0.0862938	1.06164	0.0862938	0.0011619	Oncology
GLRX	0.32251	0.997328	-0.11525	0.923222	-0.11525	0.0011619	Cardiometabolic
ANGPTL3	0.32251	0.997328	0.126244	1.09145	0.126244	0.0011619	Cardiometabolic
STK11	0.32251	0.997328	-0.161156	0.894308	-0.161156	0.0011619	Cardiometabolic
CNTN1	0.32251	0.997328	0.0451	1.03175	0.0451	0.0011619	Cardiometabolic
APLP1	0.32251	0.997328	-0.245019	0.843805	-0.245019	0.0011619	Cardiometabolic
AXL	0.32251	0.997328	-0.0310125	0.978733	-0.0310125	0.0011619	Cardiometabolic
ADAMTS16	0.32251	0.997328	0.07005	1.04975	0.07005	0.0011619	Cardiometabolic
CD46	0.32251	0.997328	-0.048	0.967276	-0.048	0.0011619	Cardiometabolic
TGM2	0.32251	0.997328	0.202331	1.15056	0.202331	0.0011619	Cardiometabolic
FAP	0.32251	0.997328	-0.0448187	0.969412	-0.0448187	0.0011619	Cardiometabolic
TLR3	0.32251	0.997328	0.0624375	1.04423	0.0624375	0.0011619	Inflammation
MICB_MICA	0.32251	0.997328	0.0860812	1.06148	0.0860812	0.0011619	Inflammation
IL12RB1	0.32251	0.997328	0.108906	1.07841	0.108906	0.0011619	Inflammation
CD48	0.32251	0.997328	0.0830812	1.05928	0.0830812	0.0011619	Inflammation
REG4	0.32251	0.997328	0.216125	1.16161	0.216125	0.0011619	Inflammation
CXCL11	0.348389	0.997328	0.314213	1.24333	0.314213	0.0011619	Neurology
PVR	0.348389	0.997328	0.107269	1.07719	0.107269	0.0011619	Neurology
IFNGR2	0.348389	0.997328	0.0904375	1.06469	0.0904375	0.0011619	Neurology
BCAN	0.348389	0.997328	-0.0903937	0.939266	-0.0903937	0.0011619	Neurology
MAP4K5	0.348389	0.997328	-0.32315	0.799323	-0.32315	0.0011619	Neurology
SNCG	0.348389	0.997328	0.132912	1.09651	0.132912	0.0011619	Neurology
FKBP4	0.348389	0.997328	-0.123331	0.918065	-0.123331	0.0011619	Neurology
HARS	0.348389	0.997328	-0.223763	0.856329	-0.223763	0.0011619	Neurology
DCXR	0.348389	0.997328	0.1405	1.10229	0.1405	0.0011619	Oncology
AIF1	0.348389	0.997328	-0.109363	0.926998	-0.109363	0.0011619	Oncology
TBL1X	0.348389	0.997328	-0.209025	0.865122	-0.209025	0.0011619	Oncology
CA14	0.348389	0.997328	-0.0352	0.975896	-0.0352	0.0011619	Oncology
COX5B	0.348389	0.997328	-0.228725	0.853389	-0.228725	0.0011619	Oncology
VCAM1	0.348389	0.997328	-0.0500063	0.965932	-0.0500063	0.0011619	Cardiometabolic
CBLIF	0.348389	0.997328	0.0993938	1.07132	0.0993938	0.0011619	Cardiometabolic
FADD	0.348389	0.997328	-0.236462	0.848824	-0.236462	0.0011619	Cardiometabolic
CLC	0.348389	0.997328	-0.115481	0.923074	-0.115481	0.0011619	Cardiometabolic
CXCL5	0.348389	0.997328	0.193094	1.14321	0.193094	0.0011619	Cardiometabolic
EFEMP1	0.348389	0.997328	-0.0749188	0.949396	-0.0749188	0.0011619	Cardiometabolic
CLEC7A	0.348389	0.997328	0.079825	1.05689	0.079825	0.0011619	Inflammation
CLSTN2	0.348389	0.997328	-0.0883875	0.940573	-0.0883875	0.0011619	Inflammation
CXCL3	0.348389	0.997328	0.256044	1.1942	0.256044	0.0011619	Inflammation
ENPP5	0.348389	0.997328	0.0312187	1.02188	0.0312188	0.0011619	Inflammation
ENAH	0.348389	0.997328	-0.122331	0.918702	-0.122331	0.0011619	Inflammation
CRIP2	0.375458	0.997328	-0.156744	0.897047	-0.156744	0.0011619	Neurology
LGALS8	0.375458	0.997328	-0.153931	0.898798	-0.153931	0.0011619	Neurology
TNFRSF1A	0.375458	0.997328	0.086225	1.06159	0.086225	0.0011619	Neurology
AGR2	0.375458	0.997328	0.188713	1.13975	0.188713	0.0011619	Neurology
CALB2	0.375458	0.997328	0.133013	1.09658	0.133013	0.0011619	Neurology
PAEP	0.375458	0.997328	0.130931	1.095	0.130931	0.0011619	Neurology
MSR1	0.375458	0.997328	0.0723687	1.05144	0.0723687	0.0011619	Neurology
WFIKKN1	0.375458	0.997328	0.0471562	1.03323	0.0471563	0.0011619	Neurology
ADAM8	0.375458	0.997328	0.0600562	1.04251	0.0600563	0.0011619	Neurology
CHGB	0.375458	0.997328	-0.0736375	0.950239	-0.0736375	0.0011619	Neurology
SIGLEC6	0.375458	0.997328	0.0296437	1.02076	0.0296437	0.0011619	Oncology
PVALB	0.375458	0.997328	-0.210369	0.864316	-0.210369	0.0011619	Oncology
LYPD3	0.375458	0.997328	0.0628812	1.04455	0.0628812	0.0011619	Oncology
KDR	0.375458	0.997328	0.0792125	1.05644	0.0792125	0.0011619	Oncology
CES2	0.375458	0.997328	0.217081	1.16238	0.217081	0.0011619	Oncology
HYOU1	0.375458	0.997328	-0.068175	0.953844	-0.068175	0.0011619	Cardiometabolic
VAMP5	0.375458	0.997328	-0.20545	0.867268	-0.20545	0.0011619	Cardiometabolic
PLIN3	0.375458	0.997328	-0.0936	0.937181	-0.0936	0.0011619	Cardiometabolic
SERPINA12	0.375458	0.997328	0.169912	1.12499	0.169912	0.0011619	Cardiometabolic
XG	0.375458	0.997328	-0.069225	0.95315	-0.069225	0.0011619	Cardiometabolic
PLXNB3	0.375458	0.997328	-0.100812	0.932508	-0.100812	0.0011619	Cardiometabolic
LILRB1	0.375458	0.997328	0.02965	1.02076	0.02965	0.0011619	Cardiometabolic
PLA2G1B	0.375458	0.997328	0.05715	1.04041	0.05715	0.0011619	Cardiometabolic
TIE1	0.375458	0.997328	-0.111338	0.925729	-0.111338	0.0011619	Cardiometabolic
BLMH	0.375458	0.997328	-0.0544938	0.962932	-0.0544938	0.0011619	Cardiometabolic
KIT	0.375458	0.997328	-0.0536812	0.963475	-0.0536812	0.0011619	Cardiometabolic
VASN	0.375458	0.997328	-0.0614688	0.958288	-0.0614687	0.0011619	Cardiometabolic
MFAP5	0.375458	0.997328	-0.0742562	0.949832	-0.0742563	0.0011619	Cardiometabolic
ANGPTL4	0.375458	0.997328	-0.0439187	0.970017	-0.0439187	0.0011619	Inflammation
ROBO1	0.375458	0.997328	0.0545812	1.03856	0.0545812	0.0011619	Inflammation
STX8	0.375458	0.997328	-0.223281	0.856615	-0.223281	0.0011619	Inflammation
AXIN1	0.375458	0.997328	-0.235538	0.849368	-0.235538	0.0011619	Inflammation
CCL13	0.375458	0.997328	0.0741875	1.05277	0.0741875	0.0011619	Inflammation
TPSAB1	0.375458	0.997328	-0.0188688	0.987006	-0.0188688	0.0011619	Inflammation
ALDH3A1	0.375458	0.997328	0.143056	1.10424	0.143056	0.0011619	Inflammation
CDSN	0.375458	0.997328	-0.0747375	0.949515	-0.0747375	0.0011619	Inflammation
TNFRSF1B	0.403748	0.997328	0.0798125	1.05688	0.0798125	0.0011619	Neurology
FRZB	0.403748	0.997328	-0.008975	0.993798	-0.008975	0.0011619	Neurology
RBKS	0.403748	0.997328	0.0944375	1.06765	0.0944375	0.0011619	Neurology
CD300LG	0.403748	0.997328	0.0816812	1.05825	0.0816812	0.0011619	Neurology
SPINT1	0.403748	0.997328	-0.041125	0.971897	-0.041125	0.0011619	Neurology
SMPD1	0.403748	0.997328	0.103181	1.07414	0.103181	0.0011619	Neurology
LAIR2	0.403748	0.997328	0.0849812	1.06067	0.0849812	0.0011619	Neurology
MMP9	0.403748	0.997328	0.309563	1.23933	0.309563	0.0011619	Neurology
MESD	0.403748	0.997328	-0.3065	0.808601	-0.3065	0.0011619	Neurology
CDH3	0.403748	0.997328	-0.11445	0.923734	-0.11445	0.0011619	Neurology
BIN2	0.403748	0.997328	-0.219631	0.858785	-0.219631	0.0011619	Neurology
SPINK1	0.403748	0.997328	0.0728313	1.05178	0.0728312	0.0011619	Neurology
UBAC1	0.403748	0.997328	0.122162	1.08837	0.122162	0.0011619	Oncology
CRNN	0.403748	0.997328	0.048625	1.03428	0.048625	0.0011619	Oncology
KLK13	0.403748	0.997328	0.114056	1.08227	0.114056	0.0011619	Oncology
DTX3	0.403748	0.997328	0.103275	1.07421	0.103275	0.0011619	Oncology
SEZ6L2	0.403748	0.997328	0.0421875	1.02967	0.0421875	0.0011619	Oncology
HAVCR1	0.403748	0.997328	0.0544875	1.03849	0.0544875	0.0011619	Oncology
ARG1	0.403748	0.997328	0.125431	1.09083	0.125431	0.0011619	Oncology
ST3GAL1	0.403748	0.997328	0.102531	1.07366	0.102531	0.0011619	Oncology
CEACAM1	0.403748	0.997328	0.100331	1.07202	0.100331	0.0011619	Oncology
CD38	0.403748	0.997328	0.126163	1.09139	0.126163	0.0011619	Oncology
CPE	0.403748	0.997328	-0.0973875	0.934724	-0.0973875	0.0011619	Oncology
DCTPP1	0.403748	0.997328	-0.0894375	0.939889	-0.0894375	0.0011619	Cardiometabolic
MCFD2	0.403748	0.997328	-0.06895	0.953332	-0.06895	0.0011619	Cardiometabolic
QPCT	0.403748	0.997328	-0.0471875	0.967821	-0.0471875	0.0011619	Cardiometabolic
EPHB4	0.403748	0.997328	-0.040325	0.972436	-0.040325	0.0011619	Cardiometabolic
NADK	0.403748	0.997328	0.238675	1.17991	0.238675	0.0011619	Cardiometabolic
IGFBP1	0.403748	0.997328	-0.184656	0.879859	-0.184656	0.0011619	Cardiometabolic
PLAUR	0.403748	0.997328	0.0799125	1.05695	0.0799125	0.0011619	Inflammation
MEPE	0.403748	0.997328	0.0665375	1.0472	0.0665375	0.0011619	Inflammation
MILR1	0.403748	0.997328	0.0445062	1.03133	0.0445062	0.0011619	Inflammation
SKAP2	0.403748	0.997328	-0.383294	0.766685	-0.383294	0.0011619	Inflammation
CRHBP	0.403748	0.997328	0.0562563	1.03976	0.0562563	0.0011619	Inflammation
PRDX3	0.403748	0.997328	-0.243694	0.84458	-0.243694	0.0011619	Inflammation
CXCL6	0.403748	0.997328	0.1515	1.11072	0.1515	0.0011619	Inflammation
MANF	0.403748	0.997328	-0.369025	0.774306	-0.369025	0.0011619	Inflammation
DNAJA2	0.403748	0.997328	-0.308506	0.807477	-0.308506	0.0011619	Inflammation
FCGR3B	0.407966	0.997328	0.0459562	1.03237	0.0459562	0.0011619	Cardiometabolic
TSHB	0.422773	0.997328	0.0840062	1.05996	0.0840063	0.0011619	Cardiometabolic
SLC39A14	0.433197	0.997328	0.0474188	1.03341	0.0474188	0.0011619	Neurology
SPINK5	0.433197	0.997328	0.0430562	1.03029	0.0430562	0.0011619	Neurology
ARSA	0.433197	0.997328	-0.0390313	0.973308	-0.0390313	0.0011619	Neurology
FMNL1	0.433197	0.997328	0.157206	1.11513	0.157206	0.0011619	Neurology
ALDH1A1	0.433197	0.997328	0.12565	1.091	0.12565	0.0011619	Neurology
NAAA	0.433197	0.997328	0.0435	1.03061	0.0435	0.0011619	Neurology
CCL19	0.433197	0.997328	0.149712	1.10935	0.149712	0.0011619	Neurology
CHMP1A	0.433197	0.997328	-0.222337	0.857175	-0.222337	0.0011619	Neurology
SULT1A1	0.433197	0.997328	-0.371925	0.772751	-0.371925	0.0011619	Neurology
PECAM1	0.433197	0.997328	-0.031125	0.978657	-0.031125	0.0011619	Neurology
PADI4	0.433197	0.997328	0.150594	1.11003	0.150594	0.0011619	Neurology
LBR	0.433197	0.997328	-0.157875	0.896344	-0.157875	0.0011619	Neurology
EBAG9	0.433197	0.997328	-0.271537	0.828436	-0.271537	0.0011619	Neurology
RNF41	0.433197	0.997328	-0.201637	0.869563	-0.201637	0.0011619	Oncology
INPP1	0.433197	0.997328	0.100112	1.07186	0.100112	0.0011619	Oncology
CRACR2A	0.433197	0.997328	-0.296113	0.814444	-0.296113	0.0011619	Oncology
KIR3DL1	0.433197	0.997328	-0.105494	0.929487	-0.105494	0.0011619	Oncology
VMO1	0.433197	0.997328	0.131406	1.09536	0.131406	0.0011619	Oncology
GRPEL1	0.433197	0.997328	-0.131381	0.912957	-0.131381	0.0011619	Oncology
EDA2R	0.433197	0.997328	-0.0926125	0.937823	-0.0926125	0.0011619	Oncology
DSG3	0.433197	0.997328	-0.0782438	0.94721	-0.0782438	0.0011619	Oncology
SLAMF6	0.433197	0.997328	-0.0325187	0.977712	-0.0325187	0.0011619	Oncology
SERPINA9	0.433197	0.997328	0.132513	1.0962	0.132513	0.0011619	Oncology
CD207	0.433197	0.997328	0.125656	1.091	0.125656	0.0011619	Oncology
DPY30	0.433197	0.997328	-0.122356	0.918686	-0.122356	0.0011619	Oncology
HAGH	0.433197	0.997328	0.172038	1.12665	0.172038	0.0011619	Oncology
SDC4	0.433197	0.997328	-0.166575	0.890955	-0.166575	0.0011619	Cardiometabolic
DCN	0.433197	0.997328	0.0423125	1.02976	0.0423125	0.0011619	Cardiometabolic
RNASE3	0.433197	0.997328	0.463919	1.37928	0.463919	0.0011619	Cardiometabolic
SPP1	0.433197	0.997328	-0.0755938	0.948951	-0.0755938	0.0011619	Cardiometabolic
CASP3	0.433197	0.997328	-0.305869	0.808955	-0.305869	0.0011619	Cardiometabolic
PPIB	0.433197	0.997328	-0.234137	0.850193	-0.234137	0.0011619	Cardiometabolic
SFTPD	0.433197	0.997328	-0.119469	0.920527	-0.119469	0.0011619	Cardiometabolic
REN	0.433197	0.997328	-0.0721	0.951252	-0.0721	0.0011619	Cardiometabolic
TFRC	0.433197	0.997328	-0.083675	0.943651	-0.083675	0.0011619	Cardiometabolic
LACTB2	0.433197	0.997328	-0.162219	0.89365	-0.162219	0.0011619	Cardiometabolic
CTSL	0.433197	0.997328	-0.0376187	0.974262	-0.0376187	0.0011619	Cardiometabolic
FCN2	0.433197	0.997328	-0.0631437	0.957176	-0.0631437	0.0011619	Cardiometabolic
CXCL16	0.433197	0.997328	0.0612625	1.04338	0.0612625	0.0011619	Cardiometabolic
CA13	0.433197	0.997328	-0.2225	0.857079	-0.2225	0.0011619	Cardiometabolic
FCGR2A	0.433197	0.997328	0.0603187	1.0427	0.0603187	0.0011619	Cardiometabolic
HSPB1	0.433197	0.997328	-0.182325	0.881282	-0.182325	0.0011619	Cardiometabolic
CCL21	0.433197	0.997328	0.118962	1.08595	0.118962	0.0011619	Inflammation
GBP2	0.433197	0.997328	-0.0854813	0.94247	-0.0854813	0.0011619	Inflammation
CXCL17	0.433197	0.997328	0.101706	1.07304	0.101706	0.0011619	Inflammation
IL1R2	0.433197	0.997328	0.0634688	1.04498	0.0634688	0.0011619	Inflammation
PKLR	0.433197	0.997328	0.099625	1.07149	0.099625	0.0011619	Inflammation
WNT9A	0.433197	0.997328	0.0747812	1.0532	0.0747812	0.0011619	Inflammation
DNER	0.433197	0.997328	0.031925	1.02238	0.031925	0.0011619	Inflammation
CHRDL1	0.433197	0.997328	0.134587	1.09778	0.134587	0.0011619	Inflammation
ESAM	0.43789	0.997328	-0.0523625	0.964356	-0.0523625	0.0011619	Cardiometabolic
TMPRSS5	0.463745	0.997328	0.062975	1.04462	0.062975	0.0011619	Neurology
DSG2	0.463745	0.997328	-0.034675	0.976252	-0.034675	0.0011619	Neurology
TNFRSF10A	0.463745	0.997328	0.0660438	1.04684	0.0660437	0.0011619	Neurology
CXCL8	0.463745	0.997328	0.283975	1.21754	0.283975	0.0011619	Neurology
CXCL8	0.463745	0.997328	0.283975	1.21754	0.283975	0.0011619	Oncology
CXCL8	0.463745	0.997328	0.283975	1.21754	0.283975	0.0011619	Cardiometabolic
CXCL8	0.463745	0.997328	0.283975	1.21754	0.283975	0.0011619	Inflammation
SPOCK1	0.463745	0.997328	-0.0458625	0.968711	-0.0458625	0.0011619	Neurology
TNFRSF8	0.463745	0.997328	-0.0633062	0.957068	-0.0633062	0.0011619	Neurology
TXLNA	0.463745	0.997328	-0.27615	0.825792	-0.27615	0.0011619	Neurology
GSTA3	0.463745	0.997328	-0.136531	0.909704	-0.136531	0.0011619	Oncology
SORCS2	0.463745	0.997328	0.0469062	1.03305	0.0469062	0.0011619	Oncology
FOLR3	0.463745	0.997328	0.101831	1.07313	0.101831	0.0011619	Oncology
HBQ1	0.463745	0.997328	0.0599125	1.0424	0.0599125	0.0011619	Oncology
TEK	0.463745	0.997328	0.0467125	1.03291	0.0467125	0.0011619	Oncology
FCRLB	0.463745	0.997328	0.0696875	1.04949	0.0696875	0.0011619	Oncology
KIR2DL3	0.463745	0.997328	0.0542188	1.0383	0.0542187	0.0011619	Oncology
FGF23	0.463745	0.997328	-0.0719938	0.951322	-0.0719938	0.0011619	Oncology
NBL1	0.463745	0.997328	-0.0315687	0.978356	-0.0315688	0.0011619	Oncology
CIAPIN1	0.463745	0.997328	-0.132956	0.911961	-0.132956	0.0011619	Oncology
CLMP	0.463745	0.997328	0.0403	1.02833	0.0403	0.0011619	Oncology
RNASET2	0.463745	0.997328	0.0639437	1.04532	0.0639437	0.0011619	Cardiometabolic
GYS1	0.463745	0.997328	-0.283669	0.821499	-0.283669	0.0011619	Cardiometabolic
ENTPD5	0.463745	0.997328	0.0499	1.03519	0.0499	0.0011619	Cardiometabolic
IGSF8	0.463745	0.997328	-0.0275062	0.981115	-0.0275062	0.0011619	Cardiometabolic
HMOX1	0.463745	0.997328	0.110812	1.07984	0.110812	0.0011619	Cardiometabolic
CPA1	0.463745	0.997328	0.101519	1.0729	0.101519	0.0011619	Cardiometabolic
PLTP	0.463745	0.997328	0.0171187	1.01194	0.0171187	0.0011619	Cardiometabolic
PAM	0.463745	0.997328	-0.03055	0.979047	-0.03055	0.0011619	Cardiometabolic
LDLR	0.463745	0.997328	0.0387125	1.0272	0.0387125	0.0011619	Cardiometabolic
SCARF1	0.463745	0.997328	-0.107825	0.927986	-0.107825	0.0011619	Cardiometabolic
TGFBR3	0.463745	0.997328	0.047275	1.03331	0.047275	0.0011619	Cardiometabolic
BMP6	0.463745	0.997328	0.110569	1.07965	0.110569	0.0011619	Cardiometabolic
PI3	0.463745	0.997328	0.0319875	1.02242	0.0319875	0.0011619	Cardiometabolic
COMT	0.463745	0.997328	-0.208619	0.865365	-0.208619	0.0011619	Cardiometabolic
CHRDL2	0.463745	0.997328	-0.0631063	0.957201	-0.0631063	0.0011619	Cardiometabolic
PRSS2	0.463745	0.997328	0.119206	1.08614	0.119206	0.0011619	Cardiometabolic
IL1RL1	0.463745	0.997328	-0.00066875	0.999537	-0.00066875	0.0011619	Cardiometabolic
ICA1	0.463745	0.997328	-0.179019	0.883304	-0.179019	0.0011619	Inflammation
CRKL	0.463745	0.997328	-0.284237	0.821176	-0.284237	0.0011619	Inflammation
PARP1	0.463745	0.997328	0.170606	1.12553	0.170606	0.0011619	Inflammation
IL17D	0.463745	0.997328	-0.0381937	0.973873	-0.0381938	0.0011619	Inflammation
PON3	0.463745	0.997328	0.0278438	1.01949	0.0278438	0.0011619	Inflammation
SPRY2	0.463745	0.997328	-0.199631	0.870773	-0.199631	0.0011619	Inflammation
CLEC4C	0.463745	0.997328	0.1574	1.11528	0.1574	0.0011619	Inflammation
CD84	0.463745	0.997328	-0.0181	0.987532	-0.0181	0.0011619	Inflammation
IL16	0.463745	0.997328	0.0756625	1.05384	0.0756625	0.0011619	Inflammation
FOXO1	0.463745	0.997328	-0.161912	0.893839	-0.161912	0.0011619	Inflammation
TNFRSF13C	0.463745	0.997328	0.0628812	1.04455	0.0628812	0.0011619	Inflammation
EPHX2	0.485061	0.997328	0.0519187	1.03664	0.0519187	0.0011619	Cardiometabolic
TBCC	0.495422	0.997328	-0.188194	0.877704	-0.188194	0.0011619	Neurology
PSME1	0.495422	0.997328	-0.139644	0.907743	-0.139644	0.0011619	Neurology
NSFL1C	0.495422	0.997328	-0.194175	0.874073	-0.194175	0.0011619	Neurology
CX3CL1	0.495422	0.997328	0.107463	1.07733	0.107463	0.0011619	Neurology
BAX	0.495422	0.997328	-0.419931	0.74746	-0.419931	0.0011619	Neurology
ENO2	0.495422	0.997328	-0.151456	0.900341	-0.151456	0.0011619	Neurology
BAG3	0.495422	0.997328	0.0560563	1.03962	0.0560563	0.0011619	Neurology
SEMA4D	0.495422	0.997328	0.0566562	1.04005	0.0566562	0.0011619	Neurology
DKK4	0.495422	0.997328	0.0955938	1.06851	0.0955938	0.0011619	Neurology
WARS	0.495422	0.997328	-0.061525	0.958251	-0.061525	0.0011619	Neurology
TXNDC5	0.495422	0.997328	0.0881187	1.06298	0.0881187	0.0011619	Neurology
CSF2RA	0.495422	0.997328	-0.0190188	0.986904	-0.0190187	0.0011619	Neurology
LPO	0.495422	0.997328	0.0810938	1.05782	0.0810938	0.0011619	Neurology
GFAP	0.495422	0.997328	0.0497875	1.03511	0.0497875	0.0011619	Oncology
NFKBIE	0.495422	0.997328	0.0948875	1.06798	0.0948875	0.0011619	Oncology
GFRA2	0.495422	0.997328	0.0602313	1.04263	0.0602312	0.0011619	Oncology
YES1	0.495422	0.997328	-0.210762	0.86408	-0.210762	0.0011619	Oncology
CD28	0.495422	0.997328	0.0614312	1.0435	0.0614312	0.0011619	Oncology
PDGFRA	0.495422	0.997328	-0.0980375	0.934303	-0.0980375	0.0011619	Cardiometabolic
TCN2	0.495422	0.997328	0.040025	1.02813	0.040025	0.0011619	Cardiometabolic
PTGDS	0.495422	0.997328	-0.00569375	0.996061	-0.00569375	0.0011619	Cardiometabolic
AZU1	0.495422	0.997328	0.185119	1.13691	0.185119	0.0011619	Cardiometabolic
CCDC80	0.495422	0.997328	-0.058775	0.960079	-0.058775	0.0011619	Cardiometabolic
NTproBNP	0.495422	0.997328	-0.151231	0.900482	-0.151231	0.0011619	Cardiometabolic
CSTB	0.495422	0.997328	-0.0808062	0.945529	-0.0808063	0.0011619	Cardiometabolic
ITIH3	0.495422	0.997328	-0.107606	0.928127	-0.107606	0.0011619	Cardiometabolic
SEMA3F	0.495422	0.997328	0.039	1.0274	0.039	0.0011619	Cardiometabolic
NOTCH1	0.495422	0.997328	0.0432125	1.03041	0.0432125	0.0011619	Cardiometabolic
DKK3	0.495422	0.997328	-0.052625	0.96418	-0.052625	0.0011619	Cardiometabolic
CA5A	0.495422	0.997328	0.0710687	1.05049	0.0710688	0.0011619	Cardiometabolic
ARHGEF12	0.495422	0.997328	-0.247219	0.842519	-0.247219	0.0011619	Inflammation
MERTK	0.495422	0.997328	0.0556125	1.0393	0.0556125	0.0011619	Inflammation
CEACAM21	0.495422	0.997328	0.0953813	1.06835	0.0953812	0.0011619	Inflammation
CRIM1	0.495422	0.997328	-0.0294375	0.979802	-0.0294375	0.0011619	Inflammation
NUDC	0.495422	0.997328	-0.160406	0.894773	-0.160406	0.0011619	Inflammation
FCRL3	0.495422	0.997328	0.125644	1.09099	0.125644	0.0011619	Inflammation
SAMD9L	0.495422	0.997328	-0.142244	0.906109	-0.142244	0.0011619	Inflammation
ITGA11	0.495422	0.997328	-0.0640375	0.956583	-0.0640375	0.0011619	Inflammation
TNFRSF14	0.495422	0.997328	0.053625	1.03787	0.053625	0.0011619	Inflammation
CXCL12	0.495422	0.997328	-0.0417687	0.971463	-0.0417688	0.0011619	Inflammation
IL18BP	0.501376	0.997328	0.0511438	1.03609	0.0511438	0.0011619	Cardiometabolic
RELT	0.528168	0.997328	0.0605875	1.04289	0.0605875	0.0011619	Neurology
NXPH1	0.528168	0.997328	0.0188688	1.01316	0.0188687	0.0011619	Neurology
STIP1	0.528168	0.997328	-0.162119	0.893712	-0.162119	0.0011619	Neurology
B4GAT1	0.528168	0.997328	-0.0384813	0.973679	-0.0384813	0.0011619	Neurology
MATN3	0.528168	0.997328	-0.082825	0.944207	-0.082825	0.0011619	Neurology
IL18RAP	0.528168	0.997328	0.137625	1.10009	0.137625	0.0011619	Neurology
F11R	0.528168	0.997328	-0.108781	0.927371	-0.108781	0.0011619	Neurology
BRK1	0.528168	0.997328	-0.127675	0.915305	-0.127675	0.0011619	Neurology
GSTP1	0.528168	0.997328	0.21845	1.16348	0.21845	0.0011619	Neurology
PIGR	0.528168	0.997328	-0.057675	0.960811	-0.057675	0.0011619	Neurology
GNLY	0.528168	0.997328	0.107863	1.07763	0.107863	0.0011619	Neurology
GKN1	0.528168	0.997328	0.0447188	1.03148	0.0447188	0.0011619	Neurology
IL1R1	0.528168	0.997328	0.04945	1.03487	0.04945	0.0011619	Neurology
MIF	0.528168	0.997328	-0.177737	0.884088	-0.177737	0.0011619	Neurology
RBP5	0.528168	0.997328	0.0843813	1.06023	0.0843813	0.0011619	Oncology
METAP2	0.528168	0.997328	-0.156756	0.89704	-0.156756	0.0011619	Oncology
ERP44	0.528168	0.997328	0.0433313	1.03049	0.0433312	0.0011619	Oncology
NUCB2	0.528168	0.997328	-0.03255	0.977691	-0.03255	0.0011619	Oncology
CA11	0.528168	0.997328	0.0513625	1.03624	0.0513625	0.0011619	Oncology
TNFRSF19	0.528168	0.997328	-0.0469062	0.96801	-0.0469062	0.0011619	Oncology
PDCD1	0.528168	0.997328	0.0284063	1.01988	0.0284063	0.0011619	Oncology
ADGRG1	0.528168	0.997328	0.0824813	1.05884	0.0824813	0.0011619	Oncology
NDUFS6	0.528168	0.997328	-0.14525	0.904223	-0.14525	0.0011619	Oncology
CD33	0.528168	0.997328	0.066275	1.04701	0.066275	0.0011619	Oncology
SNAP29	0.528168	0.997328	-0.18815	0.877731	-0.18815	0.0011619	Oncology
IQGAP2	0.528168	0.997328	-0.031425	0.978453	-0.031425	0.0011619	Oncology
TGFBR2	0.528168	0.997328	0.0745625	1.05304	0.0745625	0.0011619	Oncology
CD302	0.528168	0.997328	0.0829187	1.05916	0.0829187	0.0011619	Oncology
NPY	0.528168	0.997328	0.107769	1.07756	0.107769	0.0011619	Oncology
ANPEP	0.528168	0.997328	-0.0603	0.959065	-0.0603	0.0011619	Cardiometabolic
FETUB	0.528168	0.997328	-0.0536437	0.9635	-0.0536437	0.0011619	Cardiometabolic
PROC	0.528168	0.997328	-0.0230875	0.984124	-0.0230875	0.0011619	Cardiometabolic
AGRN	0.528168	0.997328	0.0965687	1.06923	0.0965687	0.0011619	Inflammation
SHMT1	0.528168	0.997328	-0.176663	0.884747	-0.176663	0.0011619	Inflammation
NFATC1	0.528168	0.997328	-0.212006	0.863336	-0.212006	0.0011619	Inflammation
PTH1R	0.528168	0.997328	0.0813375	1.058	0.0813375	0.0011619	Inflammation
IKBKG	0.528168	0.997328	-0.207606	0.865973	-0.207606	0.0011619	Inflammation
IL1RL2	0.528168	0.997328	0.033025	1.02316	0.033025	0.0011619	Inflammation
CD70	0.528168	0.997328	0.096025	1.06882	0.096025	0.0011619	Inflammation
CCL7	0.528168	0.997328	0.168169	1.12363	0.168169	0.0011619	Inflammation
CDH6	0.550935	0.997328	-0.0902375	0.939368	-0.0902375	0.0011619	Cardiometabolic
TGFBI	0.55201	0.997328	-0.0453438	0.969059	-0.0453438	0.0011619	Cardiometabolic
FCER2	0.56189	0.997328	-0.0222187	0.984717	-0.0222187	0.0011619	Neurology
FYB1	0.56189	0.997328	-0.163925	0.892593	-0.163925	0.0011619	Neurology
CD8A	0.56189	0.997328	0.0686563	1.04874	0.0686563	0.0011619	Neurology
NUDT5	0.56189	0.997328	-0.0714125	0.951706	-0.0714125	0.0011619	Neurology
PLA2G7	0.56189	0.997328	0.0783313	1.0558	0.0783313	0.0011619	Neurology
ITGA5	0.56189	0.997328	0.0529688	1.0374	0.0529688	0.0011619	Neurology
PSME2	0.56189	0.997328	-0.128006	0.915095	-0.128006	0.0011619	Neurology
CD74	0.56189	0.997328	0.0777063	1.05534	0.0777062	0.0011619	Neurology
CRADD	0.56189	0.997328	-0.169988	0.88885	-0.169988	0.0011619	Neurology
ELOA	0.56189	0.997328	0.0884937	1.06326	0.0884938	0.0011619	Oncology
EBI3_IL27	0.56189	0.997328	0.0371625	1.02609	0.0371625	0.0011619	Oncology
LYN	0.56189	0.997328	-0.105056	0.929769	-0.105056	0.0011619	Oncology
PRTG	0.56189	0.997328	-0.0669437	0.954658	-0.0669437	0.0011619	Oncology
BGN	0.56189	0.997328	0.0385	1.02705	0.0385	0.0011619	Oncology
MSRA	0.56189	0.997328	-0.129362	0.914235	-0.129362	0.0011619	Oncology
PPP1R12A	0.56189	0.997328	-0.206038	0.866915	-0.206038	0.0011619	Oncology
FLT3	0.56189	0.997328	0.0402438	1.02829	0.0402438	0.0011619	Oncology
BTC	0.56189	0.997328	0.0389875	1.02739	0.0389875	0.0011619	Oncology
PSMD9	0.56189	0.997328	0.149787	1.10941	0.149787	0.0011619	Oncology
WIF1	0.56189	0.997328	-0.0254125	0.98254	-0.0254125	0.0011619	Oncology
IL13RA1	0.56189	0.997328	-0.0316812	0.97828	-0.0316813	0.0011619	Oncology
PODXL2	0.56189	0.997328	-0.0064625	0.995531	-0.0064625	0.0011619	Oncology
LEP	0.56189	0.997328	0.136281	1.09907	0.136281	0.0011619	Cardiometabolic
LGALS1	0.56189	0.997328	-0.092825	0.937685	-0.092825	0.0011619	Cardiometabolic
ALCAM	0.56189	0.997328	0.0044125	1.00306	0.0044125	0.0011619	Cardiometabolic
LTBP2	0.56189	0.997328	-0.035875	0.97544	-0.035875	0.0011619	Cardiometabolic
DEFA1_DEFA1B	0.56189	0.997328	-0.0371375	0.974587	-0.0371375	0.0011619	Cardiometabolic
GLO1	0.56189	0.997328	-0.176919	0.88459	-0.176919	0.0011619	Cardiometabolic
IL6ST	0.56189	0.997328	-0.04115	0.97188	-0.04115	0.0011619	Cardiometabolic
S100P	0.56189	0.997328	0.158669	1.11626	0.158669	0.0011619	Cardiometabolic
COL18A1	0.56189	0.997328	-0.0339	0.976776	-0.0339	0.0011619	Cardiometabolic
S100A11	0.56189	0.997328	0.113281	1.08169	0.113281	0.0011619	Cardiometabolic
ADA2	0.56189	0.997328	-0.023925	0.983553	-0.023925	0.0011619	Cardiometabolic
FCRL1	0.56189	0.997328	-0.0232187	0.984035	-0.0232187	0.0011619	Cardiometabolic
PCOLCE	0.56189	0.997328	-0.0501187	0.965857	-0.0501187	0.0011619	Cardiometabolic
AGXT	0.56189	0.997328	-0.0521187	0.964519	-0.0521187	0.0011619	Cardiometabolic
F9	0.56189	0.997328	-0.016525	0.988611	-0.016525	0.0011619	Cardiometabolic
NOTCH3	0.56189	0.997328	-0.0243875	0.983238	-0.0243875	0.0011619	Cardiometabolic
SMPDL3A	0.56189	0.997328	-0.052475	0.964281	-0.052475	0.0011619	Inflammation
IL5RA	0.56189	0.997328	-0.0082125	0.994324	-0.0082125	0.0011619	Inflammation
ENPP7	0.56189	0.997328	0.103581	1.07444	0.103581	0.0011619	Inflammation
TFF2	0.56189	0.997328	0.0690875	1.04905	0.0690875	0.0011619	Inflammation
CSF3	0.56189	0.997328	0.339363	1.2652	0.339363	0.0011619	Inflammation
SELPLG	0.56189	0.997328	0.0627562	1.04446	0.0627562	0.0011619	Inflammation
ANGPTL2	0.56189	0.997328	0.0747188	1.05316	0.0747188	0.0011619	Inflammation
CCN2	0.56189	0.997328	0.0431062	1.03033	0.0431062	0.0011619	Inflammation
CLEC4A	0.56189	0.997328	0.0922313	1.06602	0.0922313	0.0011619	Inflammation
AMBN	0.56189	0.997328	-0.0662313	0.95513	-0.0662313	0.0011619	Inflammation
CD58	0.56189	0.997328	0.0394562	1.02773	0.0394563	0.0011619	Inflammation
MVK	0.56189	0.997328	-0.143025	0.905618	-0.143025	0.0011619	Inflammation
NUB1	0.56189	0.997328	-0.208144	0.86565	-0.208144	0.0011619	Inflammation
ADGRB3	0.596588	0.997328	-0.0275437	0.981089	-0.0275437	0.0011619	Neurology
CNTN3	0.596588	0.997328	0.0498875	1.03518	0.0498875	0.0011619	Neurology
MMP8	0.596588	0.997328	0.271356	1.20694	0.271356	0.0011619	Neurology
DBI	0.596588	0.997328	-0.121619	0.919156	-0.121619	0.0011619	Neurology
MAX	0.596588	0.997328	-0.307606	0.807981	-0.307606	0.0011619	Neurology
ILKAP	0.596588	0.997328	0.091025	1.06513	0.091025	0.0011619	Neurology
TNFRSF21	0.596588	0.997328	-0.0190813	0.986861	-0.0190813	0.0011619	Neurology
NOS3	0.596588	0.997328	-0.0580813	0.960541	-0.0580813	0.0011619	Neurology
MYOC	0.596588	0.997328	0.0503687	1.03553	0.0503687	0.0011619	Neurology
TNF	0.596588	0.997328	0.10965	1.07897	0.10965	0.0011619	Neurology
TNF	0.596588	0.997328	0.10965	1.07897	0.10965	0.0011619	Oncology
TNF	0.596588	0.997328	0.10965	1.07897	0.10965	0.0011619	Cardiometabolic
TNF	0.596588	0.997328	0.10965	1.07897	0.10965	0.0011619	Inflammation
CCS	0.596588	0.997328	0.0069875	1.00486	0.0069875	0.0011619	Neurology
DDX58	0.596588	0.997328	0.0702688	1.04991	0.0702688	0.0011619	Oncology
LRP1	0.596588	0.997328	0.0546375	1.0386	0.0546375	0.0011619	Oncology
DSG4	0.596588	0.997328	0.0377625	1.02652	0.0377625	0.0011619	Oncology
KIFBP	0.596588	0.997328	-0.150088	0.901196	-0.150088	0.0011619	Oncology
ENTPD2	0.596588	0.997328	0.00645	1.00448	0.00645	0.0011619	Oncology
ANGPTL7	0.596588	0.997328	0.0517688	1.03653	0.0517687	0.0011619	Oncology
CNTN2	0.596588	0.997328	-0.0386875	0.97354	-0.0386875	0.0011619	Oncology
OMG	0.596588	0.997328	0.0854063	1.06099	0.0854062	0.0011619	Oncology
MDK	0.596588	0.997328	0.184413	1.13635	0.184413	0.0011619	Oncology
RASSF2	0.596588	0.997328	0.1042	1.0749	0.1042	0.0011619	Oncology
CLEC1A	0.596588	0.997328	0.0341625	1.02396	0.0341625	0.0011619	Cardiometabolic
TNFRSF10C	0.596588	0.997328	-0.0231875	0.984056	-0.0231875	0.0011619	Cardiometabolic
NPDC1	0.596588	0.997328	-0.00681875	0.995285	-0.00681875	0.0011619	Cardiometabolic
CCL27	0.596588	0.997328	0.167331	1.12298	0.167331	0.0011619	Cardiometabolic
PTPRS	0.596588	0.997328	-0.0508375	0.965376	-0.0508375	0.0011619	Cardiometabolic
SOST	0.596588	0.997328	-0.0888313	0.940284	-0.0888313	0.0011619	Cardiometabolic
CCL5	0.596588	0.997328	0.223938	1.16792	0.223938	0.0011619	Cardiometabolic
GGH	0.596588	0.997328	-0.0569875	0.961269	-0.0569875	0.0011619	Cardiometabolic
MEP1B	0.596588	0.997328	-0.0397062	0.972853	-0.0397062	0.0011619	Cardiometabolic
SNAP23	0.596588	0.997328	-0.145681	0.903952	-0.145681	0.0011619	Cardiometabolic
ENPP2	0.596588	0.997328	0.0411812	1.02896	0.0411812	0.0011619	Cardiometabolic
CD59	0.596588	0.997328	-0.0395563	0.972954	-0.0395562	0.0011619	Cardiometabolic
THBS4	0.596588	0.997328	-0.059475	0.959613	-0.059475	0.0011619	Cardiometabolic
BCR	0.596588	0.997328	-0.17885	0.883407	-0.17885	0.0011619	Inflammation
KLRD1	0.596588	0.997328	0.0537625	1.03797	0.0537625	0.0011619	Inflammation
OMD	0.596588	0.997328	0.0250625	1.01752	0.0250625	0.0011619	Inflammation
ANXA11	0.596588	0.997328	-0.199462	0.870875	-0.199462	0.0011619	Inflammation
HLA-E	0.596588	0.997328	-0.00508125	0.996484	-0.00508125	0.0011619	Inflammation
SCGB3A2	0.596588	0.997328	0.0670875	1.0476	0.0670875	0.0011619	Inflammation
PRKAB1	0.596588	0.997328	-0.124231	0.917493	-0.124231	0.0011619	Inflammation
KRT19	0.596588	0.997328	-0.192169	0.875289	-0.192169	0.0011619	Inflammation
IL1RN	0.596588	0.997328	0.111731	1.08052	0.111731	0.0011619	Inflammation
LTBR	0.596588	0.997328	0.0782188	1.05571	0.0782188	0.0011619	Inflammation
NME3	0.596588	0.997328	0.0424563	1.02987	0.0424563	0.0011619	Inflammation
CDCP1	0.632172	0.997328	0.05965	1.04221	0.05965	0.0011619	Neurology
CXCL13	0.632172	0.997328	-0.253681	0.838753	-0.253681	0.0011619	Neurology
PLIN1	0.632172	0.997328	-0.0627375	0.957446	-0.0627375	0.0011619	Neurology
RGMB	0.632172	0.997328	0.00925	1.00643	0.00925	0.0011619	Neurology
FOLR2	0.632172	0.997328	0.0365313	1.02564	0.0365312	0.0011619	Neurology
TNR	0.632172	0.997328	-0.0498062	0.966066	-0.0498063	0.0011619	Neurology
PARK7	0.632172	0.997328	-0.0895187	0.939836	-0.0895187	0.0011619	Neurology
JAM2	0.632172	0.997328	-0.0103187	0.992873	-0.0103187	0.0011619	Neurology
IL6	0.632172	0.997328	0.308131	1.2381	0.308131	0.0011619	Neurology
IL6	0.632172	0.997328	0.308131	1.2381	0.308131	0.0011619	Oncology
IL6	0.632172	0.997328	0.308131	1.2381	0.308131	0.0011619	Cardiometabolic
IL6	0.632172	0.997328	0.308131	1.2381	0.308131	0.0011619	Inflammation
IMPA1	0.632172	0.997328	-0.114144	0.923931	-0.114144	0.0011619	Neurology
SERPINB1	0.632172	0.997328	-0.127963	0.915123	-0.127963	0.0011619	Neurology
ULBP2	0.632172	0.997328	0.0425687	1.02995	0.0425687	0.0011619	Neurology
CA12	0.632172	0.997328	0.0380937	1.02676	0.0380938	0.0011619	Oncology
CD27	0.632172	0.997328	-0.0305875	0.979022	-0.0305875	0.0011619	Oncology
CDNF	0.632172	0.997328	0.0606	1.0429	0.0606	0.0011619	Oncology
CPXM1	0.632172	0.997328	0.07185	1.05106	0.07185	0.0011619	Oncology
CALB1	0.632172	0.997328	0.0836375	1.05969	0.0836375	0.0011619	Oncology
ANGPT2	0.632172	0.997328	-0.0530687	0.963884	-0.0530687	0.0011619	Oncology
ZBTB16	0.632172	0.997328	-0.123375	0.918038	-0.123375	0.0011619	Oncology
ICOSLG	0.632172	0.997328	0.058975	1.04173	0.058975	0.0011619	Oncology
SCLY	0.632172	0.997328	0.0415437	1.02921	0.0415437	0.0011619	Oncology
ATOX1	0.632172	0.997328	-0.0706	0.952242	-0.0706	0.0011619	Oncology
STX4	0.632172	0.997328	-0.149287	0.901696	-0.149287	0.0011619	Oncology
INPPL1	0.632172	0.997328	-0.0908063	0.938998	-0.0908062	0.0011619	Oncology
CD69	0.632172	0.997328	-0.141419	0.906627	-0.141419	0.0011619	Cardiometabolic
SLITRK6	0.632172	0.997328	0.0559813	1.03957	0.0559813	0.0011619	Cardiometabolic
IGFBP2	0.632172	0.997328	-0.0058	0.995988	-0.0058	0.0011619	Cardiometabolic
PLPBP	0.632172	0.997328	-0.141194	0.906769	-0.141194	0.0011619	Cardiometabolic
CHIT1	0.632172	0.997328	-0.0629062	0.957334	-0.0629062	0.0011619	Cardiometabolic
IGFBP6	0.632172	0.997328	-0.0436812	0.970176	-0.0436812	0.0011619	Cardiometabolic
VWF	0.632172	0.997328	0.0736	1.05234	0.0736	0.0011619	Cardiometabolic
CR2	0.632172	0.997328	-0.00021875	0.999848	-0.00021875	0.0011619	Cardiometabolic
ANXA4	0.632172	0.997328	-0.0858187	0.94225	-0.0858187	0.0011619	Cardiometabolic
LRP11	0.632172	0.997328	-0.0531062	0.963859	-0.0531062	0.0011619	Cardiometabolic
CLEC5A	0.632172	0.997328	0.092875	1.06649	0.092875	0.0011619	Cardiometabolic
PILRB	0.632172	0.997328	0.0496	1.03498	0.0496	0.0011619	Cardiometabolic
PAG1	0.632172	0.997328	-0.104137	0.930361	-0.104137	0.0011619	Cardiometabolic
BAG6	0.632172	0.997328	-0.107662	0.928091	-0.107662	0.0011619	Cardiometabolic
CDH1	0.632172	0.997328	0.0530188	1.03743	0.0530188	0.0011619	Cardiometabolic
PDGFRB	0.632172	0.997328	0.00225	1.00156	0.00225	0.0011619	Cardiometabolic
ANGPT1	0.632172	0.997328	0.134731	1.09789	0.134731	0.0011619	Inflammation
PSIP1	0.632172	0.997328	0.0758625	1.05399	0.0758625	0.0011619	Inflammation
FCRL2	0.632172	0.997328	0.0280437	1.01963	0.0280438	0.0011619	Inflammation
IL7	0.632172	0.997328	0.1521	1.11119	0.1521	0.0011619	Inflammation
CCL17	0.632172	0.997328	0.152388	1.11141	0.152388	0.0011619	Inflammation
TNFRSF11B	0.632172	0.997328	0.0693375	1.04923	0.0693375	0.0011619	Inflammation
NT5C3A	0.632172	0.997328	-0.155094	0.898074	-0.155094	0.0011619	Inflammation
WFIKKN2	0.632172	0.997328	-0.0124937	0.991377	-0.0124937	0.0011619	Inflammation
FSTL3	0.632172	0.997328	0.0569187	1.04024	0.0569187	0.0011619	Inflammation
ICAM4	0.632172	0.997328	0.062925	1.04458	0.062925	0.0011619	Inflammation
MGLL	0.632172	0.997328	-0.132087	0.91251	-0.132087	0.0011619	Inflammation
PSPN	0.632172	0.997328	0.10045	1.07211	0.10045	0.0011619	Inflammation
CD83	0.632172	0.997328	0.0643688	1.04563	0.0643688	0.0011619	Inflammation
MLN	0.632172	0.997328	0.100862	1.07241	0.100862	0.0011619	Inflammation
CD99L2	0.641604	0.997328	-0.0441625	0.969853	-0.0441625	0.0011619	Neurology
EFNA4	0.668549	0.997328	0.0726688	1.05166	0.0726688	0.0011619	Neurology
GLB1	0.668549	0.997328	0.0284063	1.01988	0.0284063	0.0011619	Neurology
FABP5	0.668549	0.997328	-0.0905187	0.939185	-0.0905187	0.0011619	Neurology
NCAM2	0.668549	0.997328	0.0345937	1.02427	0.0345937	0.0011619	Neurology
SKAP1	0.668549	0.997328	0.0782313	1.05572	0.0782312	0.0011619	Neurology
DRAXIN	0.668549	0.997328	-0.0395063	0.972988	-0.0395063	0.0011619	Neurology
TNFRSF6B	0.668549	0.997328	-0.0278938	0.980851	-0.0278937	0.0011619	Neurology
ANXA10	0.668549	0.997328	0.0505688	1.03567	0.0505688	0.0011619	Neurology
ADAM22	0.668549	0.997328	0.00101875	1.00071	0.00101875	0.0011619	Neurology
LAMP2	0.668549	0.997328	0.0385875	1.02711	0.0385875	0.0011619	Neurology
AMFR	0.668549	0.997328	-0.031575	0.978352	-0.031575	0.0011619	Neurology
LRPAP1	0.668549	0.997328	-0.0222125	0.984721	-0.0222125	0.0011619	Neurology
ACAA1	0.668549	0.997328	-0.180438	0.882435	-0.180438	0.0011619	Oncology
XPNPEP2	0.668549	0.997328	0.0362437	1.02544	0.0362437	0.0011619	Oncology
RUVBL1	0.668549	0.997328	-0.0325	0.977725	-0.0325	0.0011619	Oncology
MAEA	0.668549	0.997328	-0.0567812	0.961407	-0.0567812	0.0011619	Oncology
RSPO3	0.668549	0.997328	-0.00715	0.995056	-0.00715	0.0011619	Oncology
HMBS	0.668549	0.997328	0.06525	1.04627	0.06525	0.0011619	Oncology
RRM2	0.668549	0.997328	0.118694	1.08575	0.118694	0.0011619	Oncology
RTN4R	0.668549	0.997328	0.0109938	1.00765	0.0109938	0.0011619	Oncology
ACP6	0.668549	0.997328	-0.0476125	0.967536	-0.0476125	0.0011619	Oncology
KLK6	0.668549	0.997328	-0.0214562	0.985238	-0.0214562	0.0011619	Oncology
ACAN	0.668549	0.997328	-0.0791687	0.946603	-0.0791687	0.0011619	Cardiometabolic
C2	0.668549	0.997328	-0.0275188	0.981106	-0.0275188	0.0011619	Cardiometabolic
SELP	0.668549	0.997328	-0.0515063	0.964928	-0.0515062	0.0011619	Cardiometabolic
AOC3	0.668549	0.997328	-0.032275	0.977877	-0.032275	0.0011619	Cardiometabolic
PDCD6	0.668549	0.997328	-0.0868938	0.941548	-0.0868937	0.0011619	Cardiometabolic
DIABLO	0.668549	0.997328	-0.182812	0.880984	-0.182812	0.0011619	Cardiometabolic
ACTA2	0.668549	0.997328	0.089325	1.06387	0.089325	0.0011619	Cardiometabolic
FABP6	0.668549	0.997328	-0.111513	0.925617	-0.111513	0.0011619	Cardiometabolic
GPNMB	0.668549	0.997328	-0.0576625	0.96082	-0.0576625	0.0011619	Cardiometabolic
SDC1	0.668549	0.997328	-0.151413	0.900369	-0.151413	0.0011619	Cardiometabolic
TFPI	0.668549	0.997328	0.0366438	1.02572	0.0366437	0.0011619	Cardiometabolic
PPP1R2	0.668549	0.997328	-0.0720625	0.951277	-0.0720625	0.0011619	Cardiometabolic
CST3	0.668549	0.997328	-0.0489125	0.966665	-0.0489125	0.0011619	Cardiometabolic
SNX9	0.668549	0.997328	-0.137831	0.908884	-0.137831	0.0011619	Cardiometabolic
ZBTB17	0.668549	0.997328	0.0408125	1.02869	0.0408125	0.0011619	Cardiometabolic
SUSD1	0.668549	0.997328	-0.0837188	0.943622	-0.0837187	0.0011619	Cardiometabolic
LILRB2	0.668549	0.997328	0.0121187	1.00844	0.0121187	0.0011619	Cardiometabolic
FGFR1OP	0.668549	0.997328	-0.0967	0.93517	-0.0967	0.0011619	Cardiometabolic
GOPC	0.668549	0.997328	-0.234244	0.850131	-0.234244	0.0011619	Inflammation
IL15RA	0.668549	0.997328	-0.0546188	0.962849	-0.0546188	0.0011619	Inflammation
C1QA	0.668549	0.997328	0.0322188	1.02258	0.0322188	0.0011619	Inflammation
LHPP	0.668549	0.997328	0.0696688	1.04948	0.0696687	0.0011619	Inflammation
RABGAP1L	0.668549	0.997328	-0.021525	0.985191	-0.021525	0.0011619	Inflammation
SLAMF1	0.668549	0.997328	-0.0485312	0.96692	-0.0485313	0.0011619	Inflammation
BID	0.668549	0.997328	0.0963438	1.06906	0.0963437	0.0011619	Inflammation
GMPR	0.668549	0.997328	-0.121987	0.918921	-0.121987	0.0011619	Inflammation
GALNT3	0.668549	0.997328	0.0661375	1.04691	0.0661375	0.0011619	Inflammation
TNC	0.698056	0.997328	0.0313875	1.02199	0.0313875	0.0011619	Cardiometabolic
CPM	0.705719	0.997328	0.0338375	1.02373	0.0338375	0.0011619	Neurology
NID2	0.705719	0.997328	0.0878063	1.06275	0.0878062	0.0011619	Neurology
FCRL5	0.705719	0.997328	0.0577563	1.04085	0.0577563	0.0011619	Neurology
NCAN	0.705719	0.997328	-0.0198	0.986369	-0.0198	0.0011619	Neurology
RGMA	0.705719	0.997328	-0.00216875	0.998498	-0.00216875	0.0011619	Neurology
PIK3IP1	0.705719	0.997328	-0.01735	0.988046	-0.01735	0.0011619	Neurology
CASP1	0.705719	0.997328	0.196637	1.14602	0.196637	0.0011619	Neurology
ING1	0.705719	0.997328	0.132481	1.09618	0.132481	0.0011619	Neurology
EREG	0.705719	0.997328	-0.060225	0.959115	-0.060225	0.0011619	Neurology
DPEP1	0.705719	0.997328	-0.0311125	0.978665	-0.0311125	0.0011619	Neurology
TREML2	0.705719	0.997328	0.0360437	1.0253	0.0360437	0.0011619	Neurology
KEL	0.705719	0.997328	0.0506938	1.03576	0.0506938	0.0011619	Neurology
BLVRB	0.705719	0.997328	0.0496438	1.03501	0.0496438	0.0011619	Neurology
CGA	0.705719	0.997328	-0.069275	0.953117	-0.069275	0.0011619	Neurology
MMP3	0.705719	0.997328	-0.17355	0.886658	-0.17355	0.0011619	Neurology
SETMAR	0.705719	0.997328	-0.0360875	0.975296	-0.0360875	0.0011619	Neurology
SUMF2	0.705719	0.997328	-0.0822375	0.944592	-0.0822375	0.0011619	Neurology
CRTAM	0.705719	0.997328	0.0469625	1.03309	0.0469625	0.0011619	Neurology
MDGA1	0.705719	0.997328	-0.005475	0.996212	-0.005475	0.0011619	Neurology
SORD	0.705719	0.997328	0.0801437	1.05712	0.0801438	0.0011619	Oncology
TXNDC15	0.705719	0.997328	0.0543187	1.03837	0.0543187	0.0011619	Oncology
OPTC	0.705719	0.997328	0.0344312	1.02415	0.0344313	0.0011619	Oncology
NCS1	0.705719	0.997328	-0.022525	0.984508	-0.022525	0.0011619	Oncology
ANKRD54	0.705719	0.997328	-0.0422937	0.97111	-0.0422937	0.0011619	Oncology
RP2	0.705719	0.997328	-0.0684875	0.953637	-0.0684875	0.0011619	Oncology
MIA	0.705719	0.997328	-0.0633937	0.95701	-0.0633938	0.0011619	Oncology
TPMT	0.705719	0.997328	-0.0477625	0.967436	-0.0477625	0.0011619	Oncology
SMOC1	0.705719	0.997328	0.0316	1.02215	0.0316	0.0011619	Oncology
FUS	0.705719	0.997328	-0.0376875	0.974215	-0.0376875	0.0011619	Oncology
SLITRK2	0.705719	0.997328	0.0225188	1.01573	0.0225188	0.0011619	Oncology
PRKRA	0.705719	0.997328	0.0913375	1.06536	0.0913375	0.0011619	Oncology
CFC1	0.705719	0.997328	-0.00614375	0.995751	-0.00614375	0.0011619	Oncology
IL6R	0.705719	0.997328	-0.0185062	0.987254	-0.0185062	0.0011619	Cardiometabolic
CA4	0.705719	0.997328	0.01175	1.00818	0.01175	0.0011619	Cardiometabolic
THBD	0.705719	0.997328	-0.0407187	0.97217	-0.0407187	0.0011619	Cardiometabolic
NPTXR	0.705719	0.997328	-0.0540563	0.963224	-0.0540563	0.0011619	Cardiometabolic
CLUL1	0.705719	0.997328	-0.0138375	0.990454	-0.0138375	0.0011619	Cardiometabolic
MSTN	0.705719	0.997328	-0.0229813	0.984197	-0.0229812	0.0011619	Cardiometabolic
USP8	0.705719	0.997328	-0.117875	0.921544	-0.117875	0.0011619	Cardiometabolic
TFF3	0.705719	0.997328	-0.199169	0.871052	-0.199169	0.0011619	Cardiometabolic
CCL22	0.705719	0.997328	0.125444	1.09084	0.125444	0.0011619	Inflammation
DNPH1	0.705719	0.997328	0.049325	1.03478	0.049325	0.0011619	Inflammation
CD4	0.705719	0.997328	0.00331875	1.0023	0.00331875	0.0011619	Inflammation
BSG	0.705719	0.997328	-0.0126438	0.991274	-0.0126438	0.0011619	Inflammation
MZB1	0.705719	0.997328	0.0118563	1.00825	0.0118563	0.0011619	Inflammation
LILRB4	0.705719	0.997328	0.0433813	1.03053	0.0433813	0.0011619	Inflammation
CRELD2	0.705719	0.997328	-0.05005	0.965903	-0.05005	0.0011619	Inflammation
NBN	0.705719	0.997328	0.037825	1.02657	0.037825	0.0011619	Inflammation
EGLN1	0.705719	0.997328	0.130825	1.09492	0.130825	0.0011619	Inflammation
CCL23	0.705719	0.997328	0.0207437	1.01448	0.0207438	0.0011619	Inflammation
IL10RA	0.705719	0.997328	-0.0274187	0.981174	-0.0274188	0.0011619	Inflammation
SCGB1A1	0.705719	0.997328	0.022975	1.01605	0.022975	0.0011619	Inflammation
LAIR1	0.705719	0.997328	0.0630562	1.04468	0.0630563	0.0011619	Inflammation
NFASC	0.705719	0.997328	0.04495	1.03165	0.04495	0.0011619	Inflammation
CD200R1	0.705719	0.997328	0.02975	1.02084	0.02975	0.0011619	Inflammation
AMN	0.705719	0.997328	0.0554125	1.03916	0.0554125	0.0011619	Inflammation
PRDX5	0.705719	0.997328	-0.107844	0.927974	-0.107844	0.0011619	Inflammation
TNFSF12	0.705719	0.997328	0.00539375	1.00375	0.00539375	0.0011619	Inflammation
BANK1	0.705719	0.997328	-0.132569	0.912206	-0.132569	0.0011619	Inflammation
GP6	0.717336	0.997328	-0.07365	0.950231	-0.07365	0.0011619	Neurology
CASC4	0.743561	0.997328	0.0312438	1.02189	0.0312437	0.0011619	Neurology
TDGF1	0.743561	0.997328	0.0524875	1.03705	0.0524875	0.0011619	Neurology
MASP1	0.743561	0.997328	0.0185625	1.01295	0.0185625	0.0011619	Neurology
AFP	0.743561	0.997328	0.0111313	1.00775	0.0111313	0.0011619	Neurology
CD109	0.743561	0.997328	0.0307562	1.02155	0.0307562	0.0011619	Neurology
LY96	0.743561	0.997328	-0.0257437	0.982314	-0.0257438	0.0011619	Neurology
PPCDC	0.743561	0.997328	-0.0608063	0.958728	-0.0608063	0.0011619	Neurology
IPCEF1	0.743561	0.997328	-0.0976125	0.934578	-0.0976125	0.0011619	Neurology
SERPINB6	0.743561	0.997328	-0.0658875	0.955357	-0.0658875	0.0011619	Neurology
SCARB2	0.743561	0.997328	0.0406	1.02854	0.0406	0.0011619	Neurology
STC1	0.743561	0.997328	-0.022725	0.984372	-0.022725	0.0011619	Neurology
MPO	0.743561	0.997328	0.0891938	1.06378	0.0891937	0.0011619	Neurology
ASGR1	0.743561	0.997328	0.0346125	1.02428	0.0346125	0.0011619	Neurology
WFDC2	0.743561	0.997328	0.0280812	1.01966	0.0280813	0.0011619	Oncology
SIAE	0.743561	0.997328	0.0334188	1.02343	0.0334187	0.0011619	Oncology
CDKN1A	0.743561	0.997328	-0.110656	0.926167	-0.110656	0.0011619	Oncology
DDAH1	0.743561	0.997328	0.02445	1.01709	0.02445	0.0011619	Oncology
CD5	0.743561	0.997328	0.0480063	1.03384	0.0480063	0.0011619	Oncology
CDC37	0.743561	0.997328	-0.111469	0.925645	-0.111469	0.0011619	Oncology
LHB	0.743561	0.997328	0.0441375	1.03107	0.0441375	0.0011619	Oncology
RET	0.743561	0.997328	-0.0333813	0.977128	-0.0333812	0.0011619	Oncology
VAT1	0.743561	0.997328	0.0606063	1.0429	0.0606063	0.0011619	Oncology
HBEGF	0.743561	0.997328	-0.0613625	0.958359	-0.0613625	0.0011619	Oncology
ANGPTL1	0.743561	0.997328	0.00095625	1.00066	0.00095625	0.0011619	Cardiometabolic
FABP2	0.743561	0.997328	-0.0125	0.991373	-0.0125	0.0011619	Cardiometabolic
TNFSF13B	0.743561	0.997328	0.0312438	1.02189	0.0312437	0.0011619	Cardiometabolic
ITGB1BP2	0.743561	0.997328	-0.198775	0.87129	-0.198775	0.0011619	Cardiometabolic
CDH5	0.743561	0.997328	0.0408562	1.02872	0.0408562	0.0011619	Cardiometabolic
CDHR5	0.743561	0.997328	-0.0782438	0.94721	-0.0782438	0.0011619	Cardiometabolic
IGFBP3	0.743561	0.997328	-0.0130063	0.991025	-0.0130063	0.0011619	Cardiometabolic
GUSB	0.743561	0.997328	0.0218062	1.01523	0.0218063	0.0011619	Cardiometabolic
MCAM	0.743561	0.997328	-0.0375375	0.974317	-0.0375375	0.0011619	Cardiometabolic
IL22RA1	0.743561	0.997328	0.0146062	1.01018	0.0146062	0.0011619	Inflammation
HGF	0.743561	0.997328	0.0707813	1.05029	0.0707813	0.0011619	Inflammation
PLA2G4A	0.743561	0.997328	-0.13755	0.909062	-0.13755	0.0011619	Inflammation
FABP1	0.743561	0.997328	-0.142137	0.906176	-0.142137	0.0011619	Inflammation
ISM1	0.743561	0.997328	0.0793875	1.05657	0.0793875	0.0011619	Inflammation
PTPN6	0.743561	0.997328	-0.131738	0.912732	-0.131738	0.0011619	Inflammation
ADA	0.743561	0.997328	-0.0248562	0.982919	-0.0248563	0.0011619	Inflammation
CDON	0.743561	0.997328	-0.0279187	0.980834	-0.0279187	0.0011619	Inflammation
EDAR	0.743561	0.997328	-0.0578125	0.96072	-0.0578125	0.0011619	Inflammation
CST7	0.743561	0.997328	0.130238	1.09447	0.130238	0.0011619	Inflammation
MMP10	0.754753	0.997328	-0.0809062	0.945464	-0.0809063	0.0011619	Inflammation
PAMR1	0.781952	0.997328	0.04045	1.02843	0.04045	0.0011619	Neurology
IL1RAP	0.781952	0.997328	0.0323063	1.02265	0.0323062	0.0011619	Neurology
HNMT	0.781952	0.997328	0.0296562	1.02077	0.0296562	0.0011619	Neurology
GDNF	0.781952	0.997328	0.004775	1.00332	0.004775	0.0011619	Neurology
APOH	0.781952	0.997328	-0.0109375	0.992447	-0.0109375	0.0011619	Neurology
RWDD1	0.781952	0.997328	-0.0885438	0.940472	-0.0885438	0.0011619	Neurology
CDHR1	0.781952	0.997328	-0.0650312	0.955925	-0.0650312	0.0011619	Neurology
STAMBP	0.781952	0.997328	-0.0980875	0.934271	-0.0980875	0.0011619	Neurology
OBP2B	0.781952	0.997328	-0.0475812	0.967557	-0.0475813	0.0011619	Neurology
AKT1S1	0.781952	0.997328	-0.170637	0.88845	-0.170637	0.0011619	Neurology
HAVCR2	0.781952	0.997328	-0.0114375	0.992103	-0.0114375	0.0011619	Neurology
NOMO1	0.781952	0.997328	-0.0132125	0.990884	-0.0132125	0.0011619	Neurology
CLEC1B	0.781952	0.997328	-0.0622937	0.95774	-0.0622937	0.0011619	Neurology
CDKN2D	0.781952	0.997328	-0.14675	0.903283	-0.14675	0.0011619	Oncology
CBLN4	0.781952	0.997328	-0.0362312	0.975199	-0.0362312	0.0011619	Oncology
SEMA4C	0.781952	0.997328	0.0274812	1.01923	0.0274813	0.0011619	Oncology
SIRT2	0.781952	0.997328	-0.162463	0.893499	-0.162463	0.0011619	Oncology
WISP1	0.781952	0.997328	-0.0141187	0.990261	-0.0141187	0.0011619	Oncology
FOLR1	0.781952	0.997328	0.0291063	1.02038	0.0291063	0.0011619	Oncology
IDUA	0.781952	0.997328	0.0148	1.01031	0.0148	0.0011619	Oncology
PLA2G15	0.781952	0.997328	0.0603187	1.0427	0.0603187	0.0011619	Oncology
SEPTIN9	0.781952	0.997328	0.0388312	1.02728	0.0388312	0.0011619	Oncology
C4BPB	0.781952	0.997328	0.0188187	1.01313	0.0188187	0.0011619	Oncology
KLK4	0.781952	0.997328	-0.0472625	0.967771	-0.0472625	0.0011619	Oncology
KRT18	0.781952	0.997328	0.0710438	1.05048	0.0710438	0.0011619	Oncology
CA9	0.781952	0.997328	0.0388375	1.02729	0.0388375	0.0011619	Oncology
DNAJB1	0.781952	0.997328	-0.127769	0.915246	-0.127769	0.0011619	Oncology
HPGDS	0.781952	0.997328	0.0258687	1.01809	0.0258687	0.0011619	Oncology
FGFBP1	0.781952	0.997328	-0.0114125	0.992121	-0.0114125	0.0011619	Oncology
ATP6AP2	0.781952	0.997328	0.0404188	1.02841	0.0404188	0.0011619	Oncology
BAIAP2	0.781952	0.997328	-0.0309125	0.978801	-0.0309125	0.0011619	Oncology
HSPB6	0.781952	0.997328	-0.049925	0.965987	-0.049925	0.0011619	Oncology
CD163	0.781952	0.997328	0.0164063	1.01144	0.0164063	0.0011619	Cardiometabolic
F7	0.781952	0.997328	-0.0385938	0.973603	-0.0385938	0.0011619	Cardiometabolic
KYAT1	0.781952	0.997328	0.0326062	1.02286	0.0326062	0.0011619	Cardiometabolic
CLTA	0.781952	0.997328	-0.0217187	0.985058	-0.0217187	0.0011619	Cardiometabolic
MET	0.781952	0.997328	-0.0182563	0.987425	-0.0182563	0.0011619	Cardiometabolic
ADH4	0.781952	0.997328	0.082075	1.05854	0.082075	0.0011619	Cardiometabolic
CHI3L1	0.781952	0.997328	-0.00959375	0.993372	-0.00959375	0.0011619	Cardiometabolic
GRAP2	0.781952	0.997328	-0.134494	0.910989	-0.134494	0.0011619	Cardiometabolic
IGFBPL1	0.781952	0.997328	-0.00346875	0.997599	-0.00346875	0.0011619	Cardiometabolic
CANT1	0.781952	0.997328	-0.00315625	0.997815	-0.00315625	0.0011619	Cardiometabolic
HYAL1	0.781952	0.997328	-0.0202813	0.98604	-0.0202813	0.0011619	Cardiometabolic
EGFR	0.781952	0.997328	-0.00533125	0.996311	-0.00533125	0.0011619	Cardiometabolic
SPINK4	0.781952	0.997328	0.0253875	1.01775	0.0253875	0.0011619	Inflammation
IDS	0.781952	0.997328	-0.0112812	0.992211	-0.0112812	0.0011619	Inflammation
IFNGR1	0.781952	0.997328	0.0070125	1.00487	0.0070125	0.0011619	Inflammation
EPHA1	0.781952	0.997328	0.00233125	1.00162	0.00233125	0.0011619	Inflammation
B4GALT1	0.781952	0.997328	0.0706875	1.05022	0.0706875	0.0011619	Inflammation
IL10RB	0.781952	0.997328	0.0403188	1.02834	0.0403188	0.0011619	Inflammation
VEGFA	0.781952	0.997328	0.00615625	1.00428	0.00615625	0.0011619	Inflammation
PROK1	0.781952	0.997328	0.0461937	1.03254	0.0461938	0.0011619	Inflammation
LAT	0.781952	0.997328	-0.0859938	0.942135	-0.0859938	0.0011619	Inflammation
FUT3_FUT5	0.820892	0.997328	0.0132625	1.00924	0.0132625	0.0011619	Neurology
TIMP4	0.820892	0.997328	0.0448	1.03154	0.0448	0.0011619	Neurology
ROBO2	0.820892	0.997328	0.0098875	1.00688	0.0098875	0.0011619	Neurology
TNXB	0.820892	0.997328	0.0113875	1.00792	0.0113875	0.0011619	Neurology
TFF1	0.820892	0.997328	-0.002675	0.998148	-0.002675	0.0011619	Neurology
LAYN	0.820892	0.997328	0.0621688	1.04403	0.0621687	0.0011619	Neurology
CDH15	0.820892	0.997328	-0.0306688	0.978966	-0.0306688	0.0011619	Neurology
CASP8	0.820892	0.997328	-0.0395687	0.972946	-0.0395687	0.0011619	Oncology
FGF21	0.820892	0.997328	-0.129637	0.914061	-0.129637	0.0011619	Oncology
OGFR	0.820892	0.997328	0.044175	1.03109	0.044175	0.0011619	Oncology
CNPY4	0.820892	0.997328	-0.0551875	0.962469	-0.0551875	0.0011619	Oncology
DPP6	0.820892	0.997328	-0.0021375	0.998519	-0.0021375	0.0011619	Oncology
MANSC1	0.820892	0.997328	0.0240437	1.01681	0.0240438	0.0011619	Oncology
PFKFB2	0.820892	0.997328	0.0321938	1.02257	0.0321938	0.0011619	Oncology
RAD23B	0.820892	0.997328	0.0221187	1.01545	0.0221187	0.0011619	Oncology
CAPG	0.820892	0.997328	-0.0146313	0.98991	-0.0146313	0.0011619	Oncology
ST6GAL1	0.820892	0.997328	0.0386625	1.02716	0.0386625	0.0011619	Cardiometabolic
ENTPD6	0.820892	0.997328	0.0212875	1.01486	0.0212875	0.0011619	Cardiometabolic
GSTA1	0.820892	0.997328	0.0718125	1.05104	0.0718125	0.0011619	Cardiometabolic
LGALS3	0.820892	0.997328	-0.0182125	0.987455	-0.0182125	0.0011619	Cardiometabolic
FAS	0.820892	0.997328	-0.0003	0.999792	-0.0003	0.0011619	Cardiometabolic
ICAM2	0.820892	0.997328	0.0123375	1.00859	0.0123375	0.0011619	Cardiometabolic
LCN2	0.820892	0.997328	-0.0091125	0.993704	-0.0091125	0.0011619	Cardiometabolic
ANG	0.820892	0.997328	-0.0303062	0.979212	-0.0303062	0.0011619	Cardiometabolic
ITGB2	0.820892	0.997328	0.0001125	1.00008	0.0001125	0.0011619	Cardiometabolic
CCL15	0.820892	0.997328	0.0269563	1.01886	0.0269562	0.0011619	Cardiometabolic
PDGFA	0.820892	0.997328	0.0294063	1.02059	0.0294063	0.0011619	Cardiometabolic
QDPR	0.820892	0.997328	-0.0512125	0.965125	-0.0512125	0.0011619	Cardiometabolic
SSC4D	0.820892	0.997328	0.0824125	1.05879	0.0824125	0.0011619	Cardiometabolic
APOM	0.820892	0.997328	0.0174562	1.01217	0.0174563	0.0011619	Cardiometabolic
CD14	0.820892	0.997328	0.0651125	1.04617	0.0651125	0.0011619	Cardiometabolic
SSC5D	0.820892	0.997328	0.0409875	1.02882	0.0409875	0.0011619	Cardiometabolic
DAPP1	0.820892	0.997328	0.0440875	1.03103	0.0440875	0.0011619	Inflammation
FGF5	0.820892	0.997328	0.0028	1.00194	0.0028	0.0011619	Inflammation
LAP3	0.820892	0.997328	0.0183062	1.01277	0.0183063	0.0011619	Inflammation
CD276	0.820892	0.997328	0.0141312	1.00984	0.0141313	0.0011619	Inflammation
BACH1	0.820892	0.997328	-0.0334375	0.977089	-0.0334375	0.0011619	Inflammation
CD244	0.820892	0.997328	0.004475	1.00311	0.004475	0.0011619	Inflammation
NTF3	0.820892	0.997328	0.0100063	1.00696	0.0100063	0.0011619	Inflammation
COLEC12	0.820892	0.997328	0.0334625	1.02347	0.0334625	0.0011619	Inflammation
TGFA	0.820892	0.997328	0.126731	1.09182	0.126731	0.0011619	Inflammation
PLXNA4	0.820892	0.997328	-0.0496438	0.966175	-0.0496438	0.0011619	Inflammation
EPCAM	0.820892	0.997328	-0.0613563	0.958363	-0.0613563	0.0011619	Inflammation
HSPA1A	0.820892	0.997328	-0.0145188	0.989987	-0.0145188	0.0011619	Inflammation
CD40	0.820892	0.997328	-0.0652375	0.955788	-0.0652375	0.0011619	Inflammation
BCL2L11	0.820892	0.997328	-0.0226875	0.984397	-0.0226875	0.0011619	Inflammation
SIGLEC10	0.856359	0.997328	-0.0059	0.995919	-0.0059	0.0011619	Inflammation
ENO1	0.86026	0.997328	-0.0977375	0.934497	-0.0977375	0.0011619	Neurology
PEBP1	0.86026	0.997328	-0.0366875	0.974891	-0.0366875	0.0011619	Neurology
EPHB6	0.86026	0.997328	0.0567	1.04008	0.0567	0.0011619	Neurology
PTPRN2	0.86026	0.997328	-0.0276562	0.981013	-0.0276563	0.0011619	Neurology
IL34	0.86026	0.997328	-0.00599375	0.995854	-0.00599375	0.0011619	Neurology
CPPED1	0.86026	0.997328	-0.0526	0.964197	-0.0526	0.0011619	Neurology
CD99	0.86026	0.997328	0.0247563	1.01731	0.0247562	0.0011619	Neurology
KLB	0.86026	0.997328	0.0277625	1.01943	0.0277625	0.0011619	Neurology
ISLR2	0.86026	0.997328	-0.0145875	0.98994	-0.0145875	0.0011619	Neurology
EFNA1	0.86026	0.997328	0.03785	1.02658	0.03785	0.0011619	Neurology
PILRA	0.86026	0.997328	0.0191875	1.01339	0.0191875	0.0011619	Neurology
PSG1	0.86026	0.997328	0.0342437	1.02402	0.0342437	0.0011619	Neurology
NOS1	0.86026	0.997328	0.0064625	1.00449	0.0064625	0.0011619	Neurology
EGFL7	0.86026	0.997328	-0.0195938	0.98651	-0.0195938	0.0011619	Oncology
KLK8	0.86026	0.997328	-0.0448	0.969424	-0.0448	0.0011619	Oncology
ATG4A	0.86026	0.997328	0.032275	1.02262	0.032275	0.0011619	Oncology
FLT4	0.86026	0.997328	0.028775	1.02015	0.028775	0.0011619	Oncology
KLK10	0.86026	0.997328	0.0916938	1.06562	0.0916938	0.0011619	Oncology
RBP2	0.86026	0.997328	-0.0348125	0.976159	-0.0348125	0.0011619	Oncology
FLI1	0.86026	0.997328	-0.071075	0.951928	-0.071075	0.0011619	Oncology
MPI	0.86026	0.997328	-0.0888562	0.940268	-0.0888562	0.0011619	Oncology
CTSV	0.86026	0.997328	0.0215937	1.01508	0.0215937	0.0011619	Oncology
STAT5B	0.86026	0.997328	-0.00768125	0.99469	-0.00768125	0.0011619	Oncology
SOD1	0.86026	0.997328	-0.0115875	0.992	-0.0115875	0.0011619	Cardiometabolic
COL4A1	0.86026	0.997328	0.0265063	1.01854	0.0265063	0.0011619	Cardiometabolic
ROR1	0.86026	0.997328	-0.0319	0.978131	-0.0319	0.0011619	Cardiometabolic
ADGRG2	0.86026	0.997328	-0.0296	0.979692	-0.0296	0.0011619	Cardiometabolic
PCDH17	0.86026	0.997328	-0.110925	0.925994	-0.110925	0.0011619	Cardiometabolic
LILRA5	0.86026	0.997328	0.001475	1.00102	0.001475	0.0011619	Cardiometabolic
TYRO3	0.86026	0.997328	-0.017	0.988286	-0.017	0.0011619	Cardiometabolic
DPP7	0.86026	0.997328	0.0095625	1.00665	0.0095625	0.0011619	Cardiometabolic
ACY1	0.86026	0.997328	0.0138937	1.00968	0.0138937	0.0011619	Cardiometabolic
CCL16	0.86026	0.997328	-0.00190625	0.99868	-0.00190625	0.0011619	Cardiometabolic
REG3A	0.86026	0.997328	0.0565	1.03994	0.0565	0.0011619	Cardiometabolic
RETN	0.86026	0.997328	-0.0215438	0.985178	-0.0215438	0.0011619	Cardiometabolic
TIMP1	0.86026	0.997328	0.020025	1.01398	0.020025	0.0011619	Cardiometabolic
RARRES2	0.86026	0.997328	-0.003825	0.997352	-0.003825	0.0011619	Cardiometabolic
UMOD	0.86026	0.997328	-0.027525	0.981102	-0.027525	0.0011619	Cardiometabolic
SPON1	0.86026	0.997328	-0.0198562	0.986331	-0.0198562	0.0011619	Inflammation
IL17C	0.86026	0.997328	0.403344	1.32257	0.403344	0.0011619	Inflammation
SMOC2	0.86026	0.997328	0.0171812	1.01198	0.0171812	0.0011619	Inflammation
ATP5IF1	0.86026	0.997328	-0.0903563	0.939291	-0.0903563	0.0011619	Inflammation
NCK2	0.86026	0.997328	-0.0892562	0.940007	-0.0892563	0.0011619	Inflammation
TNFRSF13B	0.86026	0.997328	-0.0122938	0.991515	-0.0122937	0.0011619	Inflammation
LGALS4	0.86026	0.997328	0.0176625	1.01232	0.0176625	0.0011619	Inflammation
SLAMF7	0.86026	0.997328	0.0483188	1.03406	0.0483188	0.0011619	Inflammation
TNFRSF4	0.86026	0.997328	0.0222187	1.01552	0.0222187	0.0011619	Inflammation
PTX3	0.86026	0.997328	-0.0915375	0.938522	-0.0915375	0.0011619	Inflammation
DPP10	0.86026	0.997328	0.043125	1.03034	0.043125	0.0011619	Inflammation
LRRN1	0.86026	0.997328	0.00895	1.00622	0.00895	0.0011619	Inflammation
PRELP	0.86026	0.997328	0.006325	1.00439	0.006325	0.0011619	Inflammation
CCL24	0.86026	0.997328	0.0634875	1.04499	0.0634875	0.0011619	Inflammation
MGMT	0.86026	0.997328	-0.176338	0.884947	-0.176338	0.0011619	Inflammation
AGER	0.86026	0.997328	0.0525562	1.0371	0.0525562	0.0011619	Inflammation
ITGA6	0.86026	0.997328	-0.0076	0.994746	-0.0076	0.0011619	Inflammation
IFNLR1	0.86026	0.997328	0.0040625	1.00282	0.0040625	0.0011619	Inflammation
TNFRSF9	0.899933	0.997328	0.0148188	1.01032	0.0148187	0.0011619	Neurology
WISP2	0.899933	0.997328	0.0145625	1.01015	0.0145625	0.0011619	Neurology
SCARA5	0.899933	0.997328	-0.0011625	0.999195	-0.0011625	0.0011619	Neurology
FUT8	0.899933	0.997328	-0.0368062	0.974811	-0.0368063	0.0011619	Neurology
ABHD14B	0.899933	0.997328	-0.0304312	0.979128	-0.0304313	0.0011619	Neurology
CNTN4	0.899933	0.997328	-0.00515	0.996437	-0.00515	0.0011619	Neurology
CA2	0.899933	0.997328	0.07745	1.05515	0.07745	0.0011619	Neurology
GGT1	0.899933	0.997328	-0.0015375	0.998935	-0.0015375	0.0011619	Neurology
LXN	0.899933	0.997328	-0.0032375	0.997758	-0.0032375	0.0011619	Neurology
FHIT	0.899933	0.997328	-0.0733125	0.950453	-0.0733125	0.0011619	Neurology
PDCD5	0.899933	0.997328	-6.875e-05	0.999952	-6.875e-05	0.0011619	Neurology
CD164	0.899933	0.997328	0.023325	1.0163	0.023325	0.0011619	Neurology
GPC5	0.899933	0.997328	0.0112687	1.00784	0.0112687	0.0011619	Neurology
SUSD2	0.899933	0.997328	0.0258188	1.01806	0.0258188	0.0011619	Neurology
S100A4	0.899933	0.997328	-0.0288312	0.980214	-0.0288312	0.0011619	Oncology
TFPI2	0.899933	0.997328	0.0366437	1.02572	0.0366437	0.0011619	Oncology
GFRA1	0.899933	0.997328	-0.0136125	0.990609	-0.0136125	0.0011619	Oncology
POLR2F	0.899933	0.997328	0.101837	1.07314	0.101837	0.0011619	Oncology
GALNT2	0.899933	0.997328	-0.003925	0.997283	-0.003925	0.0011619	Oncology
ERBB2	0.899933	0.997328	0.0555937	1.03929	0.0555937	0.0011619	Oncology
FOPNL	0.899933	0.997328	-0.0720688	0.951273	-0.0720688	0.0011619	Oncology
LEFTY2	0.899933	0.997328	0.0046375	1.00322	0.0046375	0.0011619	Oncology
ARSB	0.899933	0.997328	0.0366812	1.02575	0.0366812	0.0011619	Oncology
TAFA5	0.899933	0.997328	0.0488813	1.03446	0.0488813	0.0011619	Oncology
TINAGL1	0.899933	0.997328	0.0134438	1.00936	0.0134437	0.0011619	Cardiometabolic
PTPRF	0.899933	0.997328	-0.0060625	0.995807	-0.0060625	0.0011619	Cardiometabolic
CCL18	0.899933	0.997328	0.0118875	1.00827	0.0118875	0.0011619	Cardiometabolic
SELE	0.899933	0.997328	-0.0172875	0.988089	-0.0172875	0.0011619	Cardiometabolic
PEAR1	0.899933	0.997328	0.0219625	1.01534	0.0219625	0.0011619	Cardiometabolic
PCSK9	0.899933	0.997328	0.0401375	1.02821	0.0401375	0.0011619	Cardiometabolic
BOC	0.899933	0.997328	0.0158187	1.01103	0.0158188	0.0011619	Cardiometabolic
C1QTNF1	0.899933	0.997328	0.0376125	1.02641	0.0376125	0.0011619	Cardiometabolic
CA1	0.899933	0.997328	0.028175	1.01972	0.028175	0.0011619	Cardiometabolic
FBP1	0.899933	0.997328	0.0775125	1.0552	0.0775125	0.0011619	Cardiometabolic
FAM3C	0.899933	0.997328	-0.0356313	0.975605	-0.0356313	0.0011619	Cardiometabolic
EIF4EBP1	0.899933	0.997328	0.077575	1.05524	0.077575	0.0011619	Cardiometabolic
CDH2	0.899933	0.997328	0.0165	1.0115	0.0165	0.0011619	Cardiometabolic
DPP4	0.899933	0.997328	-0.0257938	0.98228	-0.0257938	0.0011619	Cardiometabolic
PLXNB2	0.899933	0.997328	-0.0122437	0.991549	-0.0122437	0.0011619	Cardiometabolic
ADAM23	0.899933	0.997328	-0.0074375	0.994858	-0.0074375	0.0011619	Inflammation
IL4R	0.899933	0.997328	0.0230688	1.01612	0.0230688	0.0011619	Inflammation
VEGFD	0.899933	0.997328	-0.0131437	0.990931	-0.0131437	0.0011619	Inflammation
PRSS8	0.899933	0.997328	0.0199625	1.01393	0.0199625	0.0011619	Inflammation
PCDH1	0.899933	0.997328	0.0054625	1.00379	0.0054625	0.0011619	Inflammation
NPPC	0.899933	0.997328	-0.0116437	0.991962	-0.0116437	0.0011619	Inflammation
COL9A1	0.899933	0.997328	0.0433812	1.03053	0.0433812	0.0011619	Inflammation
HSD11B1	0.899933	0.997328	0.061325	1.04342	0.061325	0.0011619	Inflammation
SCRN1	0.899933	0.997328	-0.0536563	0.963491	-0.0536563	0.0011619	Inflammation
HCLS1	0.899933	0.997328	-0.053725	0.963446	-0.053725	0.0011619	Inflammation
CKMT1A_CKMT1B	0.899933	0.997328	0.108969	1.07846	0.108969	0.0011619	Inflammation
CNTNAP2	0.899933	0.997328	0.00419375	1.00291	0.00419375	0.0011619	Inflammation
FIS1	0.899933	0.997328	-0.0387187	0.973519	-0.0387187	0.0011619	Inflammation
EPO	0.899933	0.997328	-0.0482875	0.967084	-0.0482875	0.0011619	Inflammation
ASAH2	0.93988	0.999471	0.0240062	1.01678	0.0240063	0.000229861	Neurology
VSIG4	0.93988	0.999471	0.0198187	1.01383	0.0198187	0.000229861	Neurology
NRP2	0.93988	0.999471	-0.00238125	0.998351	-0.00238125	0.000229861	Neurology
APP	0.93988	0.999471	0.013275	1.00924	0.013275	0.000229861	Neurology
DSC2	0.93988	0.999471	-0.00928125	0.993587	-0.00928125	0.000229861	Neurology
TNFRSF10B	0.93988	0.999471	-0.01905	0.986882	-0.01905	0.000229861	Neurology
GGT5	0.93988	0.999471	0.0169	1.01178	0.0169	0.000229861	Neurology
C2CD2L	0.93988	0.999471	-0.0181625	0.98749	-0.0181625	0.000229861	Neurology
TXNRD1	0.93988	0.999471	-0.00730625	0.994948	-0.00730625	0.000229861	Neurology
CNTN5	0.93988	0.999471	0.009475	1.00659	0.009475	0.000229861	Neurology
SLC16A1	0.93988	0.999471	0.012475	1.00868	0.012475	0.000229861	Neurology
IGFBP4	0.93988	0.999471	0.00565	1.00392	0.00565	0.000229861	Neurology
NPTX1	0.93988	0.999471	-0.0115438	0.99203	-0.0115438	0.000229861	Neurology
AARSD1	0.93988	0.999471	0.023275	1.01626	0.023275	0.000229861	Oncology
SMAD5	0.93988	0.999471	-0.0109813	0.992417	-0.0109812	0.000229861	Oncology
FGFR2	0.93988	0.999471	0.0186625	1.01302	0.0186625	0.000229861	Oncology
LRIG1	0.93988	0.999471	-0.00764375	0.994716	-0.00764375	0.000229861	Oncology
SPARC	0.93988	0.999471	0.033175	1.02326	0.033175	0.000229861	Oncology
SUGT1	0.93988	0.999471	-0.0300188	0.979408	-0.0300188	0.000229861	Oncology
PPME1	0.93988	0.999471	0.00101875	1.00071	0.00101875	0.000229861	Oncology
MSLN	0.93988	0.999471	0.015525	1.01082	0.015525	0.000229861	Oncology
HDGF	0.93988	0.999471	-0.0360875	0.975296	-0.0360875	0.000229861	Oncology
L1CAM	0.93988	0.999471	0.00129375	1.0009	0.00129375	0.000229861	Oncology
TNFRSF12A	0.93988	0.999471	0.0135375	1.00943	0.0135375	0.000229861	Oncology
SIGLEC9	0.93988	0.999471	0.0201188	1.01404	0.0201188	0.000229861	Oncology
NECTIN4	0.93988	0.999471	0.01595	1.01112	0.01595	0.000229861	Oncology
P4HB	0.93988	0.999471	0.0417438	1.02936	0.0417438	0.000229861	Oncology
GDF2	0.93988	0.999471	0.0239125	1.01671	0.0239125	0.000229861	Cardiometabolic
SERPINA11	0.93988	0.999471	0.001875	1.0013	0.001875	0.000229861	Cardiometabolic
CRTAC1	0.93988	0.999471	-0.0512625	0.965091	-0.0512625	0.000229861	Cardiometabolic
ADAM15	0.93988	0.999471	0.023475	1.0164	0.023475	0.000229861	Cardiometabolic
MEGF9	0.93988	0.999471	-0.0112187	0.992254	-0.0112187	0.000229861	Cardiometabolic
MPHOSPH8	0.93988	0.999471	0.007925	1.00551	0.007925	0.000229861	Cardiometabolic
LEPR	0.93988	0.999471	-0.049925	0.965987	-0.049925	0.000229861	Cardiometabolic
ADAMTS13	0.93988	0.999471	-0.0041875	0.997102	-0.0041875	0.000229861	Cardiometabolic
GDF15	0.93988	0.999471	-0.0403813	0.972398	-0.0403813	0.000229861	Cardiometabolic
REG1A	0.93988	0.999471	0.141481	1.10304	0.141481	0.000229861	Cardiometabolic
MB	0.93988	0.999471	0.0012	1.00083	0.0012	0.000229861	Cardiometabolic
PM20D1	0.93988	0.999471	0.0658625	1.04671	0.0658625	0.000229861	Cardiometabolic
CD2AP	0.93988	0.999471	-0.108088	0.927817	-0.108088	0.000229861	Cardiometabolic
PTN	0.93988	0.999471	0.156044	1.11423	0.156044	0.000229861	Cardiometabolic
CGREF1	0.93988	0.999471	-0.0223313	0.98464	-0.0223313	0.000229861	Cardiometabolic
SERPINE1	0.93988	0.999471	-0.0865687	0.94176	-0.0865687	0.000229861	Cardiometabolic
SERPINB8	0.93988	0.999471	0.0359375	1.02522	0.0359375	0.000229861	Inflammation
IRAK4	0.93988	0.999471	-0.0530313	0.963909	-0.0530313	0.000229861	Inflammation
NCR1	0.93988	0.999471	0.0320875	1.02249	0.0320875	0.000229861	Inflammation
HLA-DRA	0.93988	0.999471	0.0605313	1.04285	0.0605313	0.000229861	Inflammation
BST1	0.97937	0.999471	-0.0154625	0.989339	-0.0154625	0.000229861	Neurology
RSPO1	0.97995	0.999471	-0.0001125	0.999922	-0.0001125	0.000229861	Neurology
GFRA3	0.97995	0.999471	0.0264	1.01847	0.0264	0.000229861	Neurology
BCAM	0.97995	0.999471	-0.0072375	0.994996	-0.0072375	0.000229861	Neurology
CTSF	0.97995	0.999471	0.0203312	1.01419	0.0203312	0.000229861	Oncology
AKR1B1	0.97995	0.999471	-0.0729812	0.950671	-0.0729812	0.000229861	Oncology
MMP12	0.97995	0.999471	0.115206	1.08313	0.115206	0.000229861	Oncology
HGS	0.97995	0.999471	-0.071625	0.951566	-0.071625	0.000229861	Oncology
ADAMTS8	0.97995	0.999471	0.00978125	1.0068	0.00978125	0.000229861	Oncology
GPA33	0.97995	0.999471	0.030625	1.02145	0.030625	0.000229861	Oncology
ENG	0.97995	0.999471	0.00169375	1.00117	0.00169375	0.000229861	Cardiometabolic
AK1	0.97995	0.999471	0.0432375	1.03042	0.0432375	0.000229861	Cardiometabolic
THOP1	0.97995	0.999471	-0.0110937	0.99234	-0.0110937	0.000229861	Cardiometabolic
NECTIN2	0.97995	0.999471	-0.00096875	0.999329	-0.00096875	0.000229861	Cardiometabolic
PRCP	0.97995	0.999471	-0.00056875	0.999606	-0.00056875	0.000229861	Cardiometabolic
NID1	0.97995	0.999471	-0.024225	0.983349	-0.024225	0.000229861	Cardiometabolic
ICAM5	0.97995	0.999471	-0.0124938	0.991377	-0.0124937	0.000229861	Cardiometabolic
CA3	0.97995	0.999471	-0.0046375	0.996791	-0.0046375	0.000229861	Cardiometabolic
ESM1	0.97995	0.999471	-0.00674375	0.995336	-0.00674375	0.000229861	Inflammation
CD40LG	0.97995	0.999471	-0.0885437	0.940472	-0.0885438	0.000229861	Inflammation
PTPRM	0.97995	0.999471	0.0238562	1.01667	0.0238563	0.000229861	Inflammation
GLOD4	0.97995	0.999471	-0.0101312	0.993002	-0.0101312	0.000229861	Inflammation
CD79B	0.97995	0.999471	0.0250875	1.01754	0.0250875	0.000229861	Inflammation
MEGF10	0.97995	0.999471	-0.0281563	0.980673	-0.0281563	0.000229861	Inflammation
NELL2	0.97995	0.999471	0.00674375	1.00469	0.00674375	0.000229861	Inflammation
PSMG3	0.97995	0.999471	0.0165125	1.01151	0.0165125	0.000229861	Inflammation
TGFB1	0.97995	0.999471	0.0197437	1.01378	0.0197438	0.000229861	Inflammation
PLAU	0.97995	0.999471	-0.00624375	0.995682	-0.00624375	0.000229861	Neurology
FLRT2	0.97995	0.999471	0.0385625	1.02709	0.0385625	0.000229861	Neurology
CARHSP1	0.97995	0.999471	0.0615687	1.0436	0.0615687	0.000229861	Neurology
VWC2	0.97995	0.999471	0.0250375	1.01751	0.0250375	0.000229861	Neurology
ANXA3	0.97995	0.999471	0.0017125	1.00119	0.0017125	0.000229861	Neurology
VTA1	0.97995	0.999471	-0.01255	0.991339	-0.01255	0.000229861	Neurology
DKK1	0.97995	0.999471	0.0351312	1.02465	0.0351312	0.000229861	Neurology
ITGB5	0.97995	0.999471	-0.0331063	0.977314	-0.0331063	0.000229861	Oncology
SLAMF8	0.97995	0.999471	0.0273625	1.01915	0.0273625	0.000229861	Oncology
DCBLD2	0.97995	0.999471	0.0229813	1.01606	0.0229812	0.000229861	Oncology
SEZ6L	0.97995	0.999471	0.023825	1.01665	0.023825	0.000229861	Oncology
VSIR	0.97995	0.999471	-0.00269375	0.998135	-0.00269375	0.000229861	Cardiometabolic
DLK1	0.97995	0.999471	-0.0109187	0.99246	-0.0109188	0.000229861	Cardiometabolic
SPON2	0.97995	0.999471	0.0162312	1.01131	0.0162312	0.000229861	Cardiometabolic
ICAM1	0.97995	0.999471	-0.0032125	0.997776	-0.0032125	0.000229861	Cardiometabolic
OSMR	0.97995	0.999471	-0.00675625	0.995328	-0.00675625	0.000229861	Cardiometabolic
CNDP1	0.97995	0.999471	0.0426938	1.03004	0.0426938	0.000229861	Cardiometabolic
EGF	0.97995	0.999471	0.0366563	1.02573	0.0366563	0.000229861	Inflammation
DAG1	0.97995	0.999471	0.0287188	1.02011	0.0287188	0.000229861	Inflammation
JCHAIN	0.97995	0.999471	0.0463438	1.03264	0.0463438	0.000229861	Inflammation
DFFA	0.97995	0.999471	-0.0249063	0.982884	-0.0249063	0.000229861	Inflammation
IL18	0.97995	0.999471	0.0102125	1.0071	0.0102125	0.000229861	Inflammation
CKAP4	0.97995	0.999471	0.0196937	1.01374	0.0196937	0.000229861	Inflammation
MPIG6B	0.97995	0.999471	0.0116125	1.00808	0.0116125	0.000229861	Inflammation
SULT2A1	0.97995	0.999471	0.0204125	1.01425	0.0204125	0.000229861	Inflammation
PDGFB	0.97995	0.999471	-0.0086875	0.993996	-0.0086875	0.000229861	Inflammation
SFRP1	1	1	0.0171875	1.01198	0.0171875	0	Neurology
ITGAM	1	1	0.0618063	1.04377	0.0618062	0	Neurology
CASP10	1	1	0.00539375	1.00375	0.00539375	0	Neurology
TMSB10	1	1	-0.0214125	0.985268	-0.0214125	0	Neurology
INHBC	1	1	0.00919375	1.00639	0.00919375	0	Neurology
PLXDC1	1	1	0.0032625	1.00226	0.0032625	0	Oncology
HS3ST3B1	1	1	0.0239125	1.01671	0.0239125	0	Oncology
FUCA1	1	1	0.0263625	1.01844	0.0263625	0	Cardiometabolic
ACP5	1	1	0.0122188	1.00851	0.0122188	0	Cardiometabolic
CNST	1	1	-0.0796062	0.946316	-0.0796062	0	Cardiometabolic
ITGB1	1	1	-0.0076625	0.994703	-0.0076625	0	Cardiometabolic
ICAM3	1	1	-0.00156875	0.998913	-0.00156875	0	Cardiometabolic
IL2RA	1	1	-0.0435438	0.970269	-0.0435438	0	Cardiometabolic
NRCAM	1	1	-0.0722875	0.951129	-0.0722875	0	Cardiometabolic
NTRK2	1	1	-0.052825	0.964047	-0.052825	0	Cardiometabolic
PLAT	1	1	0.0839187	1.05989	0.0839187	0	Cardiometabolic
TIMD4	1	1	0.00618125	1.00429	0.00618125	0	Cardiometabolic
PGLYRP1	1	1	0.041925	1.02949	0.041925	0	Cardiometabolic
SORT1	1	1	0.0176	1.01227	0.0176	0	Cardiometabolic
TRIM21	1	1	-0.0077625	0.994634	-0.0077625	0	Inflammation
PIK3AP1	1	1	0.0209375	1.01462	0.0209375	0	Inflammation
F2R	1	1	0.0133563	1.0093	0.0133563	0	Inflammation
LIFR	1	1	0.0184875	1.0129	0.0184875	0	Inflammation
LAMA4	1	1	0.0227562	1.0159	0.0227562	0	Inflammation
SIT1	1	1	-0.0287375	0.980278	-0.0287375	0	Inflammation

## Sheet: Fig.1E
protein	unadjusted_p_value	FDR	Difference	Fold_change	FClog	plog	Panel
S100A12	0.000762939	0.644531	0.626431	1.54374	0.626431	0.190756	Oncology
PPY	0.00100708	0.644531	1.08121	2.11581	1.08121	0.190756	Oncology
TMPRSS15	0.00268555	0.859375	0.579219	1.49404	0.579219	0.0658173	Oncology
PNLIPRP2	0.00268555	0.859375	0.395625	1.31551	0.395625	0.0658173	Inflammation
BPIFB1	0.0109863	0.997328	0.182894	1.13516	0.182894	0.0011619	Cardiometabolic
IL12B	0.0109863	0.997328	0.17525	1.12916	0.17525	0.0011619	Inflammation
CPA2	0.013092	0.997328	0.334475	1.26092	0.334475	0.0011619	Neurology
PGF	0.013092	0.997328	0.145456	1.10608	0.145456	0.0011619	Inflammation
CD200	0.013092	0.997328	0.162819	1.11947	0.162819	0.0011619	Inflammation
VSTM1	0.0155029	0.997328	0.25775	1.19561	0.25775	0.0011619	Neurology
CALCA	0.0155029	0.997328	0.5485	1.46256	0.5485	0.0011619	Neurology
IRAK1	0.0182495	0.997328	-0.401481	0.757081	-0.401481	0.0011619	Inflammation
GAL	0.0182495	0.997328	0.17405	1.12822	0.17405	0.0011619	Inflammation
CD6	0.0182495	0.997328	0.148287	1.10825	0.148287	0.0011619	Inflammation
CCL25	0.0182495	0.997328	0.226156	1.16971	0.226156	0.0011619	Inflammation
PRDX6	0.0213928	0.997328	-0.148425	0.902235	-0.148425	0.0011619	Oncology
EDIL3	0.0213928	0.997328	0.287569	1.22058	0.287569	0.0011619	Cardiometabolic
MAPK9	0.0213928	0.997328	-0.193125	0.874709	-0.193125	0.0011619	Inflammation
GP2	0.0249634	0.997328	0.216694	1.16207	0.216694	0.0011619	Cardiometabolic
GZMA	0.0249634	0.997328	0.155325	1.11367	0.155325	0.0011619	Inflammation
PXN	0.0289917	0.997328	0.282388	1.21621	0.282388	0.0011619	Neurology
PQBP1	0.0289917	0.997328	0.406275	1.32526	0.406275	0.0011619	Oncology
CST6	0.0289917	0.997328	-0.140637	0.907118	-0.140637	0.0011619	Cardiometabolic
PPP3R1	0.0335388	0.997328	-0.191706	0.87557	-0.191706	0.0011619	Neurology
PLA2G10	0.0335388	0.997328	0.320156	1.24847	0.320156	0.0011619	Neurology
CTRB1	0.0335388	0.997328	0.214681	1.16045	0.214681	0.0011619	Neurology
CCL2	0.0335388	0.997328	0.380238	1.30156	0.380238	0.0011619	Neurology
CCL8	0.0335388	0.997328	0.473037	1.38803	0.473037	0.0011619	Oncology
FAM3B	0.0335388	0.997328	0.232081	1.17453	0.232081	0.0011619	Oncology
NCAM1	0.0335388	0.997328	-0.132337	0.912352	-0.132337	0.0011619	Cardiometabolic
ITGB6	0.0335388	0.997328	0.131656	1.09555	0.131656	0.0011619	Inflammation
IL15	0.0386353	0.997328	0.169294	1.12451	0.169294	0.0011619	Inflammation
FGF19	0.0386353	0.997328	0.497381	1.41165	0.497381	0.0011619	Inflammation
FCGR2B	0.0443115	0.997328	0.358488	1.28208	0.358488	0.0011619	Oncology
KLK14	0.0443115	0.997328	-0.145281	0.904203	-0.145281	0.0011619	Oncology
MARCO	0.0443115	0.997328	-0.106844	0.928617	-0.106844	0.0011619	Cardiometabolic
DKKL1	0.0506592	0.997328	0.155963	1.11416	0.155963	0.0011619	Oncology
ITGAV	0.0506592	0.997328	-0.0794312	0.946431	-0.0794312	0.0011619	Oncology
ITGB7	0.0506592	0.997328	0.139381	1.10143	0.139381	0.0011619	Oncology
GP1BA	0.0506592	0.997328	-0.110981	0.925958	-0.110981	0.0011619	Cardiometabolic
MSMB	0.0506592	0.997328	-0.146725	0.903299	-0.146725	0.0011619	Cardiometabolic
C19orf12	0.0576782	0.997328	0.287156	1.22023	0.287156	0.0011619	Neurology
APBB1IP	0.0576782	0.997328	0.309944	1.23966	0.309944	0.0011619	Oncology
SCG2	0.0576782	0.997328	0.243388	1.18377	0.243388	0.0011619	Oncology
LGALS7_LGALS7B	0.0576782	0.997328	-0.207313	0.866149	-0.207313	0.0011619	Oncology
GHRL	0.0576782	0.997328	-0.280281	0.82343	-0.280281	0.0011619	Cardiometabolic
COMP	0.0576782	0.997328	-0.131469	0.912902	-0.131469	0.0011619	Cardiometabolic
PRTN3	0.0576782	0.997328	0.162975	1.11959	0.162975	0.0011619	Cardiometabolic
CCL20	0.0576782	0.997328	0.759925	1.6934	0.759925	0.0011619	Inflammation
GZMB	0.0576782	0.997328	0.363812	1.28682	0.363812	0.0011619	Inflammation
NELL1	0.0653992	0.997328	0.153356	1.11215	0.153356	0.0011619	Oncology
CD300LF	0.0653992	0.997328	0.103269	1.0742	0.103269	0.0011619	Oncology
PLA2G2A	0.0653992	0.997328	0.298463	1.22983	0.298463	0.0011619	Cardiometabolic
MMP1	0.0653992	0.997328	0.4493	1.36538	0.4493	0.0011619	Inflammation
RAB6A	0.0653992	0.997328	-0.227813	0.853929	-0.227813	0.0011619	Inflammation
LRRC25	0.0739136	0.997328	0.168919	1.12422	0.168919	0.0011619	Oncology
CCN1	0.0739136	0.997328	0.272444	1.20785	0.272444	0.0011619	Oncology
AGRP	0.0739136	0.997328	0.180512	1.13329	0.180512	0.0011619	Inflammation
CTSO	0.0739136	0.997328	0.131375	1.09534	0.131375	0.0011619	Inflammation
TPP1	0.0739136	0.997328	0.150306	1.10981	0.150306	0.0011619	Inflammation
CD177	0.083252	0.997328	0.1249	1.09043	0.1249	0.0011619	Neurology
ADM	0.083252	0.997328	0.140412	1.10222	0.140412	0.0011619	Oncology
STX6	0.083252	0.997328	-0.322663	0.799593	-0.322663	0.0011619	Oncology
HSPG2	0.083252	0.997328	-0.101731	0.931914	-0.101731	0.0011619	Cardiometabolic
CD209	0.083252	0.997328	0.0838437	1.05984	0.0838437	0.0011619	Cardiometabolic
THPO	0.083252	0.997328	0.139431	1.10147	0.139431	0.0011619	Cardiometabolic
SEMA7A	0.083252	0.997328	0.0753	1.05358	0.0753	0.0011619	Cardiometabolic
CCL11	0.083252	0.997328	0.1782	1.13147	0.1782	0.0011619	Inflammation
STC2	0.0934448	0.997328	0.168344	1.12377	0.168344	0.0011619	Neurology
IL12A_IL12B	0.0934448	0.997328	0.316481	1.24529	0.316481	0.0011619	Oncology
DPEP2	0.0934448	0.997328	0.1516	1.1108	0.1516	0.0011619	Oncology
SCGN	0.0934448	0.997328	0.172581	1.12707	0.172581	0.0011619	Inflammation
SIGLEC1	0.0934448	0.997328	0.167275	1.12294	0.167275	0.0011619	Inflammation
FGR	0.104584	0.997328	0.256031	1.19419	0.256031	0.0011619	Neurology
CREG1	0.104584	0.997328	0.166744	1.12252	0.166744	0.0011619	Oncology
RRM2B	0.104584	0.997328	-0.277044	0.82528	-0.277044	0.0011619	Oncology
LILRB5	0.104584	0.997328	-0.14525	0.904223	-0.14525	0.0011619	Cardiometabolic
GZMH	0.104584	0.997328	0.198925	1.14784	0.198925	0.0011619	Cardiometabolic
NCF2	0.104584	0.997328	0.491325	1.40574	0.491325	0.0011619	Inflammation
CXCL9	0.104584	0.997328	0.443719	1.36011	0.443719	0.0011619	Inflammation
CSF1	0.104584	0.997328	0.1373	1.09984	0.1373	0.0011619	Inflammation
OSCAR	0.104584	0.997328	0.120825	1.08736	0.120825	0.0011619	Inflammation
CCL4	0.104584	0.997328	0.252825	1.19154	0.252825	0.0011619	Inflammation
FEN1	0.114708	0.997328	0.356456	1.28028	0.356456	0.0011619	Oncology
CLSTN1	0.116669	0.997328	0.183906	1.13596	0.183906	0.0011619	Neurology
PHOSPHO1	0.116669	0.997328	-0.150663	0.900837	-0.150663	0.0011619	Neurology
DNMBP	0.116669	0.997328	-0.279737	0.823741	-0.279737	0.0011619	Neurology
NDRG1	0.116669	0.997328	0.141706	1.10321	0.141706	0.0011619	Neurology
PRL	0.116669	0.997328	0.398119	1.31779	0.398119	0.0011619	Neurology
TCL1A	0.116669	0.997328	0.189419	1.1403	0.189419	0.0011619	Neurology
LTBP3	0.116669	0.997328	0.158231	1.11592	0.158231	0.0011619	Oncology
SFTPA2	0.116669	0.997328	0.130688	1.09482	0.130688	0.0011619	Oncology
CD55	0.116669	0.997328	-0.0468375	0.968056	-0.0468375	0.0011619	Cardiometabolic
GH1	0.116669	0.997328	-1.02952	0.489874	-1.02952	0.0011619	Cardiometabolic
MNDA	0.116669	0.997328	0.4285	1.34583	0.4285	0.0011619	Cardiometabolic
CDH17	0.116669	0.997328	0.214188	1.16005	0.214188	0.0011619	Cardiometabolic
BTN2A1	0.116669	0.997328	0.105206	1.07565	0.105206	0.0011619	Inflammation
CCL3	0.116669	0.997328	0.211338	1.15776	0.211338	0.0011619	Inflammation
KLRB1	0.116669	0.997328	0.104794	1.07534	0.104794	0.0011619	Inflammation
ECE1	0.12973	0.997328	0.188744	1.13977	0.188744	0.0011619	Neurology
FURIN	0.12973	0.997328	0.285581	1.2189	0.285581	0.0011619	Oncology
DCTN2	0.12973	0.997328	-0.472637	0.720646	-0.472637	0.0011619	Oncology
DEFB4A_DEFB4B	0.12973	0.997328	0.4009	1.32033	0.4009	0.0011619	Oncology
EPHA2	0.12973	0.997328	0.14505	1.10577	0.14505	0.0011619	Oncology
CDHR2	0.12973	0.997328	0.144931	1.10568	0.144931	0.0011619	Oncology
GNE	0.12973	0.997328	-0.230588	0.852288	-0.230588	0.0011619	Oncology
HS6ST1	0.12973	0.997328	-0.167225	0.890554	-0.167225	0.0011619	Oncology
LPCAT2	0.12973	0.997328	0.134969	1.09807	0.134969	0.0011619	Oncology
CTRC	0.12973	0.997328	0.16965	1.12479	0.16965	0.0011619	Inflammation
TBC1D5	0.12973	0.997328	-0.37705	0.77001	-0.37705	0.0011619	Inflammation
CD34	0.133665	0.997328	0.0826063	1.05893	0.0826062	0.0011619	Neurology
CLEC11A	0.14386	0.997328	0.287262	1.22032	0.287262	0.0011619	Neurology
PTS	0.14386	0.997328	0.2316	1.17414	0.2316	0.0011619	Neurology
CD63	0.14386	0.997328	-0.291094	0.817282	-0.291094	0.0011619	Neurology
GUCA2A	0.14386	0.997328	0.102481	1.07362	0.102481	0.0011619	Neurology
SERPINB9	0.14386	0.997328	-0.141506	0.906572	-0.141506	0.0011619	Neurology
VNN2	0.14386	0.997328	0.1839	1.13595	0.1839	0.0011619	Oncology
ARHGAP25	0.14386	0.997328	0.1703	1.12529	0.1703	0.0011619	Oncology
CD300E	0.14386	0.997328	0.114669	1.08273	0.114669	0.0011619	Oncology
LAG3	0.14386	0.997328	0.22305	1.1672	0.22305	0.0011619	Oncology
IGSF3	0.14386	0.997328	0.181487	1.13405	0.181487	0.0011619	Oncology
CTSH	0.14386	0.997328	0.142725	1.10399	0.142725	0.0011619	Cardiometabolic
REG1B	0.14386	0.997328	0.293981	1.22602	0.293981	0.0011619	Cardiometabolic
SPARCL1	0.14386	0.997328	-0.0859063	0.942192	-0.0859063	0.0011619	Cardiometabolic
PRSS27	0.14386	0.997328	0.0967313	1.06935	0.0967313	0.0011619	Cardiometabolic
AMY2B	0.14386	0.997328	0.0779062	1.05549	0.0779062	0.0011619	Cardiometabolic
CEBPB	0.14386	0.997328	0.248481	1.18796	0.248481	0.0011619	Cardiometabolic
ADGRE2	0.14386	0.997328	0.127656	1.09252	0.127656	0.0011619	Inflammation
FLT3LG	0.14386	0.997328	0.0755062	1.05373	0.0755062	0.0011619	Inflammation
DECR1	0.14386	0.997328	-0.442	0.736113	-0.442	0.0011619	Inflammation
NMNAT1	0.159058	0.997328	0.211394	1.15781	0.211394	0.0011619	Neurology
GPKOW	0.159058	0.997328	0.1379	1.1003	0.1379	0.0011619	Neurology
CTSS	0.159058	0.997328	0.0968	1.0694	0.0968	0.0011619	Neurology
TARBP2	0.159058	0.997328	-0.422963	0.745891	-0.422963	0.0011619	Neurology
DARS	0.159058	0.997328	-0.411494	0.751845	-0.411494	0.0011619	Neurology
AMIGO2	0.159058	0.997328	0.124988	1.0905	0.124988	0.0011619	Oncology
PDCD1LG2	0.159058	0.997328	0.115363	1.08325	0.115363	0.0011619	Oncology
RTBDN	0.159058	0.997328	0.203712	1.15166	0.203712	0.0011619	Oncology
AIFM1	0.159058	0.997328	-0.493106	0.710494	-0.493106	0.0011619	Oncology
TACSTD2	0.159058	0.997328	-0.0597	0.959464	-0.0597	0.0011619	Oncology
GALNT10	0.159058	0.997328	0.210462	1.15706	0.210462	0.0011619	Oncology
CD93	0.159058	0.997328	-0.0998312	0.933142	-0.0998313	0.0011619	Cardiometabolic
ART3	0.159058	0.997328	-0.0907	0.939067	-0.0907	0.0011619	Cardiometabolic
IFNG	0.159058	0.997328	0.663475	1.58389	0.663475	0.0011619	Inflammation
LGALS9	0.159058	0.997328	0.156963	1.11494	0.156963	0.0011619	Inflammation
CLEC4G	0.159058	0.997328	0.134931	1.09804	0.134931	0.0011619	Inflammation
ERBB3	0.159058	0.997328	0.0899812	1.06436	0.0899812	0.0011619	Inflammation
CD160	0.159058	0.997328	0.129519	1.09393	0.129519	0.0011619	Inflammation
IL32	0.159058	0.997328	0.081625	1.05821	0.081625	0.0011619	Inflammation
CD22	0.159058	0.997328	0.0969562	1.06951	0.0969562	0.0011619	Inflammation
FCAR	0.159058	0.997328	0.106088	1.07631	0.106088	0.0011619	Inflammation
KRT5	0.175354	0.997328	-0.246969	0.842665	-0.246969	0.0011619	Neurology
CST5	0.175354	0.997328	0.151994	1.1111	0.151994	0.0011619	Neurology
CLEC14A	0.175354	0.997328	-0.0977875	0.934465	-0.0977875	0.0011619	Neurology
CES3	0.175354	0.997328	0.1774	1.13084	0.1774	0.0011619	Oncology
DAB2	0.175354	0.997328	-0.467275	0.72333	-0.467275	0.0011619	Oncology
MAVS	0.175354	0.997328	-0.386037	0.765228	-0.386037	0.0011619	Oncology
HAO1	0.175354	0.997328	0.21465	1.16042	0.21465	0.0011619	Oncology
VEGFC	0.175354	0.997328	0.216938	1.16226	0.216938	0.0011619	Oncology
UXS1	0.175354	0.997328	0.267775	1.20395	0.267775	0.0011619	Oncology
AMY2A	0.175354	0.997328	0.109794	1.07907	0.109794	0.0011619	Cardiometabolic
LBP	0.175354	0.997328	0.159013	1.11652	0.159013	0.0011619	Cardiometabolic
LRMP	0.175354	0.997328	-0.41845	0.748228	-0.41845	0.0011619	Cardiometabolic
MAP2K6	0.175354	0.997328	-0.446937	0.733598	-0.446937	0.0011619	Inflammation
FCRL6	0.175354	0.997328	-0.0445313	0.969605	-0.0445313	0.0011619	Inflammation
PPP1R9B	0.175354	0.997328	-0.362631	0.777745	-0.362631	0.0011619	Inflammation
TRIM5	0.175354	0.997328	-0.327663	0.796826	-0.327663	0.0011619	Inflammation
NEFL	0.19281	0.997328	0.144856	1.10562	0.144856	0.0011619	Neurology
SIGLEC5	0.19281	0.997328	0.172288	1.12684	0.172288	0.0011619	Neurology
NPM1	0.19281	0.997328	0.351775	1.27613	0.351775	0.0011619	Neurology
MFGE8	0.19281	0.997328	0.185062	1.13687	0.185062	0.0011619	Neurology
AMBP	0.19281	0.997328	-0.061925	0.957985	-0.061925	0.0011619	Oncology
CPVL	0.19281	0.997328	0.114231	1.0824	0.114231	0.0011619	Oncology
EPS8L2	0.19281	0.997328	-0.0651812	0.955825	-0.0651812	0.0011619	Oncology
GALNT7	0.19281	0.997328	0.139819	1.10177	0.139819	0.0011619	Oncology
GCNT1	0.19281	0.997328	0.153756	1.11246	0.153756	0.0011619	Oncology
VWA1	0.19281	0.997328	0.147119	1.10736	0.147119	0.0011619	Oncology
SIRPA	0.19281	0.997328	-0.0708437	0.952081	-0.0708437	0.0011619	Cardiometabolic
SPINT2	0.19281	0.997328	0.12035	1.087	0.12035	0.0011619	Inflammation
LY75	0.19281	0.997328	0.0992813	1.07124	0.0992813	0.0011619	Inflammation
CCL28	0.19281	0.997328	-0.173394	0.886754	-0.173394	0.0011619	Inflammation
CRLF1	0.19281	0.997328	0.102962	1.07398	0.102962	0.0011619	Inflammation
LAMP3	0.19281	0.997328	0.112187	1.08087	0.112187	0.0011619	Inflammation
PDLIM7	0.19281	0.997328	-0.532375	0.691416	-0.532375	0.0011619	Inflammation
SCG3	0.19281	0.997328	0.0606937	1.04297	0.0606937	0.0011619	Inflammation
CLEC4D	0.19281	0.997328	0.271987	1.20747	0.271987	0.0011619	Inflammation
MATN2	0.19281	0.997328	0.0948125	1.06793	0.0948125	0.0011619	Inflammation
TBC1D17	0.211426	0.997328	0.255588	1.19382	0.255588	0.0011619	Neurology
AHSP	0.211426	0.997328	0.235338	1.17718	0.235338	0.0011619	Neurology
TDRKH	0.211426	0.997328	-0.414431	0.750315	-0.414431	0.0011619	Neurology
MITD1	0.211426	0.997328	-0.319375	0.801417	-0.319375	0.0011619	Neurology
THBS2	0.211426	0.997328	0.0937063	1.06711	0.0937062	0.0011619	Neurology
KAZALD1	0.211426	0.997328	0.1547	1.11319	0.1547	0.0011619	Oncology
XCL1	0.211426	0.997328	0.130856	1.09494	0.130856	0.0011619	Oncology
F3	0.211426	0.997328	-0.031925	0.978114	-0.031925	0.0011619	Oncology
SRP14	0.211426	0.997328	0.242712	1.18322	0.242712	0.0011619	Oncology
MOG	0.211426	0.997328	-0.082325	0.944534	-0.082325	0.0011619	Oncology
ADAMTS15	0.211426	0.997328	0.213062	1.15915	0.213062	0.0011619	Oncology
CCL14	0.211426	0.997328	-0.151519	0.900302	-0.151519	0.0011619	Cardiometabolic
CD97	0.211426	0.997328	0.0988938	1.07095	0.0988937	0.0011619	Cardiometabolic
CEACAM8	0.211426	0.997328	0.190981	1.14154	0.190981	0.0011619	Cardiometabolic
CTSZ	0.211426	0.997328	0.0822375	1.05866	0.0822375	0.0011619	Cardiometabolic
CXCL10	0.211426	0.997328	0.471587	1.38663	0.471587	0.0011619	Inflammation
OSM	0.211426	0.997328	0.498125	1.41238	0.498125	0.0011619	Inflammation
CXADR	0.211426	0.997328	0.0928563	1.06648	0.0928563	0.0011619	Inflammation
LTA	0.211426	0.997328	0.150106	1.10965	0.150106	0.0011619	Inflammation
CCL26	0.211426	0.997328	0.211006	1.1575	0.211006	0.0011619	Inflammation
FASLG	0.211426	0.997328	0.115056	1.08302	0.115056	0.0011619	Inflammation
SIRPB1	0.211426	0.997328	0.110425	1.07955	0.110425	0.0011619	Inflammation
CLIP2	0.211426	0.997328	-0.361812	0.778186	-0.361812	0.0011619	Inflammation
TBCB	0.231201	0.997328	-0.48325	0.715364	-0.48325	0.0011619	Neurology
APRT	0.231201	0.997328	-0.2313	0.851867	-0.2313	0.0011619	Neurology
SOD2	0.231201	0.997328	-0.125544	0.916658	-0.125544	0.0011619	Neurology
ATXN10	0.231201	0.997328	-0.326387	0.797531	-0.326387	0.0011619	Neurology
RHOC	0.231201	0.997328	-0.396619	0.759637	-0.396619	0.0011619	Neurology
HTRA2	0.231201	0.997328	-0.200981	0.869959	-0.200981	0.0011619	Oncology
GPC1	0.231201	0.997328	-0.04175	0.971476	-0.04175	0.0011619	Oncology
TJAP1	0.231201	0.997328	-0.297963	0.8134	-0.297963	0.0011619	Oncology
ALPP	0.231201	0.997328	0.263763	1.20061	0.263763	0.0011619	Oncology
AREG	0.231201	0.997328	0.326562	1.25402	0.326562	0.0011619	Oncology
SRC	0.231201	0.997328	-0.430312	0.742101	-0.430312	0.0011619	Oncology
VPS37A	0.231201	0.997328	-0.211469	0.863658	-0.211469	0.0011619	Oncology
LTA4H	0.231201	0.997328	0.111656	1.08047	0.111656	0.0011619	Oncology
APEX1	0.231201	0.997328	0.228094	1.17129	0.228094	0.0011619	Oncology
CLEC6A	0.231201	0.997328	0.166425	1.12227	0.166425	0.0011619	Oncology
TRIAP1	0.231201	0.997328	-0.228556	0.853489	-0.228556	0.0011619	Oncology
MME	0.231201	0.997328	0.175206	1.12913	0.175206	0.0011619	Oncology
CORO1A	0.231201	0.997328	-0.391931	0.762109	-0.391931	0.0011619	Cardiometabolic
CHL1	0.231201	0.997328	-0.0495	0.966271	-0.0495	0.0011619	Cardiometabolic
GAS6	0.231201	0.997328	-0.0750125	0.949334	-0.0750125	0.0011619	Cardiometabolic
FABP4	0.231201	0.997328	-0.131025	0.913182	-0.131025	0.0011619	Cardiometabolic
GPR37	0.231201	0.997328	0.131706	1.09559	0.131706	0.0011619	Cardiometabolic
IL18R1	0.231201	0.997328	0.100962	1.07249	0.100962	0.0011619	Inflammation
FABP9	0.231201	0.997328	-0.109625	0.926829	-0.109625	0.0011619	Inflammation
CXCL1	0.231201	0.997328	0.254862	1.19322	0.254862	0.0011619	Inflammation
EIF4G1	0.231201	0.997328	-0.444144	0.73502	-0.444144	0.0011619	Inflammation
DPT	0.244294	0.997328	-0.0633688	0.957027	-0.0633688	0.0011619	Cardiometabolic
CLPP	0.252228	0.997328	-0.412431	0.751356	-0.412431	0.0011619	Neurology
NTRK3	0.252228	0.997328	0.0480375	1.03386	0.0480375	0.0011619	Neurology
KIRREL2	0.252228	0.997328	-0.0533688	0.963683	-0.0533688	0.0011619	Neurology
CD300C	0.252228	0.997328	0.0605375	1.04285	0.0605375	0.0011619	Neurology
CLPS	0.252228	0.997328	0.121619	1.08795	0.121619	0.0011619	Neurology
THY1	0.252228	0.997328	0.0716688	1.05093	0.0716687	0.0011619	Neurology
VCAN	0.252228	0.997328	0.07905	1.05632	0.07905	0.0011619	Neurology
CD1C	0.252228	0.997328	0.101331	1.07276	0.101331	0.0011619	Oncology
SCAMP3	0.252228	0.997328	-0.281525	0.822721	-0.281525	0.0011619	Oncology
CALCOCO1	0.252228	0.997328	-0.413962	0.750559	-0.413962	0.0011619	Oncology
ABL1	0.252228	0.997328	-0.194919	0.873622	-0.194919	0.0011619	Oncology
ARHGAP1	0.252228	0.997328	-0.238388	0.847692	-0.238388	0.0011619	Oncology
ERBB4	0.252228	0.997328	0.109894	1.07915	0.109894	0.0011619	Oncology
DCTN1	0.252228	0.997328	-0.287944	0.819069	-0.287944	0.0011619	Oncology
TBC1D23	0.252228	0.997328	-0.301944	0.811159	-0.301944	0.0011619	Oncology
SIGLEC7	0.252228	0.997328	0.0582	1.04117	0.0582	0.0011619	Cardiometabolic
IL19	0.252228	0.997328	-0.164106	0.892481	-0.164106	0.0011619	Cardiometabolic
DDC	0.252228	0.997328	0.170025	1.12508	0.170025	0.0011619	Cardiometabolic
TNFSF11	0.252228	0.997328	0.215369	1.161	0.215369	0.0011619	Inflammation
IL17RB	0.252228	0.997328	-0.106794	0.92865	-0.106794	0.0011619	Inflammation
IL1B	0.252228	0.997328	-0.198962	0.871177	-0.198962	0.0011619	Inflammation
TIMP3	0.252228	0.997328	0.431575	1.34871	0.431575	0.0011619	Inflammation
ITM2A	0.252228	0.997328	-0.09985	0.93313	-0.09985	0.0011619	Inflammation
LSP1	0.252228	0.997328	0.316069	1.24493	0.316069	0.0011619	Inflammation
PADI2	0.252228	0.997328	-0.2239	0.856248	-0.2239	0.0011619	Inflammation
LY6D	0.252228	0.997328	-0.128594	0.914723	-0.128594	0.0011619	Inflammation
FST	0.252228	0.997328	0.11045	1.07956	0.11045	0.0011619	Inflammation
KYNU	0.252228	0.997328	0.109412	1.07879	0.109412	0.0011619	Inflammation
TRAF2	0.252228	0.997328	-0.222444	0.857112	-0.222444	0.0011619	Inflammation
IL7R	0.274445	0.997328	0.049	1.03455	0.049	0.0011619	Neurology
MUC13	0.274445	0.997328	0.1412	1.10282	0.1412	0.0011619	Neurology
OXT	0.274445	0.997328	0.1183	1.08546	0.1183	0.0011619	Neurology
MAD1L1	0.274445	0.997328	-0.121137	0.919462	-0.121137	0.0011619	Neurology
WWP2	0.274445	0.997328	-0.183019	0.880858	-0.183019	0.0011619	Neurology
KLK1	0.274445	0.997328	0.143094	1.10427	0.143094	0.0011619	Oncology
LAT2	0.274445	0.997328	-0.27025	0.829176	-0.27025	0.0011619	Oncology
NT5E	0.274445	0.997328	0.138925	1.10108	0.138925	0.0011619	Oncology
CRISP2	0.274445	0.997328	0.036425	1.02557	0.036425	0.0011619	Oncology
SPINK6	0.274445	0.997328	-0.160631	0.894634	-0.160631	0.0011619	Oncology
CTSD	0.274445	0.997328	0.121862	1.08814	0.121862	0.0011619	Cardiometabolic
CPB1	0.274445	0.997328	0.134925	1.09804	0.134925	0.0011619	Cardiometabolic
LPL	0.274445	0.997328	0.0903188	1.06461	0.0903187	0.0011619	Cardiometabolic
ACE2	0.274445	0.997328	0.0906812	1.06487	0.0906812	0.0011619	Cardiometabolic
TYMP	0.274445	0.997328	-0.198531	0.871437	-0.198531	0.0011619	Cardiometabolic
OLR1	0.274445	0.997328	0.312725	1.24205	0.312725	0.0011619	Cardiometabolic
CTSB	0.274445	0.997328	0.100894	1.07244	0.100894	0.0011619	Cardiometabolic
NRP1	0.274445	0.997328	-0.0840812	0.943385	-0.0840812	0.0011619	Cardiometabolic
PRKAR1A	0.274445	0.997328	-0.304069	0.809965	-0.304069	0.0011619	Cardiometabolic
TNFSF13	0.274445	0.997328	0.0911312	1.06521	0.0911313	0.0011619	Inflammation
TNFRSF11A	0.274445	0.997328	0.124631	1.09023	0.124631	0.0011619	Inflammation
HEXIM1	0.274445	0.997328	-0.278431	0.824487	-0.278431	0.0011619	Inflammation
BTN3A2	0.274445	0.997328	0.0989625	1.071	0.0989625	0.0011619	Inflammation
LY9	0.274445	0.997328	0.046425	1.0327	0.046425	0.0011619	Inflammation
METAP1D	0.274445	0.997328	-0.415075	0.749981	-0.415075	0.0011619	Inflammation
CASP2	0.274445	0.997328	-0.264188	0.832668	-0.264188	0.0011619	Inflammation
TREM2	0.274445	0.997328	0.0689188	1.04893	0.0689188	0.0011619	Inflammation
OGN	0.297852	0.997328	-0.094125	0.93684	-0.094125	0.0011619	Neurology
SCARF2	0.297852	0.997328	0.0597375	1.04228	0.0597375	0.0011619	Neurology
DDR1	0.297852	0.997328	0.058475	1.04136	0.058475	0.0011619	Neurology
LILRA2	0.297852	0.997328	0.0877312	1.0627	0.0877312	0.0011619	Neurology
PRDX1	0.297852	0.997328	-0.182981	0.880881	-0.182981	0.0011619	Neurology
BMP4	0.297852	0.997328	-0.105456	0.929511	-0.105456	0.0011619	Neurology
CC2D1A	0.297852	0.997328	-0.258731	0.835823	-0.258731	0.0011619	Neurology
IL17RA	0.297852	0.997328	0.0734687	1.05224	0.0734688	0.0011619	Neurology
EZR	0.297852	0.997328	0.0991188	1.07112	0.0991187	0.0011619	Neurology
TNFSF14	0.297852	0.997328	0.120813	1.08735	0.120813	0.0011619	Neurology
PODXL	0.297852	0.997328	0.10455	1.07516	0.10455	0.0011619	Oncology
RILP	0.297852	0.997328	-0.283537	0.821574	-0.283537	0.0011619	Oncology
TACC3	0.297852	0.997328	-0.324213	0.798734	-0.324213	0.0011619	Oncology
CRH	0.297852	0.997328	-0.163944	0.892582	-0.163944	0.0011619	Oncology
NAMPT	0.297852	0.997328	0.104838	1.07537	0.104838	0.0011619	Oncology
DLL1	0.297852	0.997328	0.0957812	1.06864	0.0957812	0.0011619	Oncology
WFDC12	0.297852	0.997328	-0.203462	0.868464	-0.203462	0.0011619	Oncology
CCN3	0.297852	0.997328	-0.0793813	0.946463	-0.0793813	0.0011619	Cardiometabolic
KITLG	0.297852	0.997328	-0.074475	0.949688	-0.074475	0.0011619	Cardiometabolic
DOK2	0.297852	0.997328	-0.355463	0.781619	-0.355463	0.0011619	Cardiometabolic
COL6A3	0.297852	0.997328	-0.0980188	0.934315	-0.0980188	0.0011619	Cardiometabolic
AHCY	0.297852	0.997328	-0.176756	0.88469	-0.176756	0.0011619	Cardiometabolic
COL1A1	0.297852	0.997328	-0.0542375	0.963103	-0.0542375	0.0011619	Cardiometabolic
IGFBP7	0.297852	0.997328	-0.0739313	0.950046	-0.0739313	0.0011619	Cardiometabolic
CELA3A	0.297852	0.997328	0.091525	1.0655	0.091525	0.0011619	Cardiometabolic
CES1	0.297852	0.997328	0.139975	1.10189	0.139975	0.0011619	Cardiometabolic
LGMN	0.297852	0.997328	0.1676	1.12319	0.1676	0.0011619	Inflammation
CTSC	0.297852	0.997328	0.105431	1.07582	0.105431	0.0011619	Inflammation
SH2D1A	0.297852	0.997328	0.0944813	1.06768	0.0944812	0.0011619	Inflammation
TNFSF10	0.297852	0.997328	0.132988	1.09656	0.132988	0.0011619	Inflammation
DBNL	0.297852	0.997328	-0.316294	0.80313	-0.316294	0.0011619	Inflammation
HPCAL1	0.297852	0.997328	-0.338594	0.790812	-0.338594	0.0011619	Inflammation
FKBP5	0.32251	0.997328	-0.32145	0.800265	-0.32145	0.0011619	Neurology
CA6	0.32251	0.997328	-0.054525	0.962911	-0.054525	0.0011619	Neurology
IGF2R	0.32251	0.997328	0.0494563	1.03487	0.0494563	0.0011619	Neurology
ACVRL1	0.32251	0.997328	0.0865937	1.06186	0.0865937	0.0011619	Neurology
HMOX2	0.32251	0.997328	-0.213569	0.862401	-0.213569	0.0011619	Neurology
GRN	0.32251	0.997328	0.0977438	1.0701	0.0977437	0.0011619	Neurology
CLEC10A	0.32251	0.997328	0.0750625	1.05341	0.0750625	0.0011619	Neurology
BST2	0.32251	0.997328	0.0442937	1.03118	0.0442937	0.0011619	Neurology
EIF4B	0.32251	0.997328	-0.306419	0.808647	-0.306419	0.0011619	Neurology
CD274	0.32251	0.997328	0.128519	1.09317	0.128519	0.0011619	Neurology
PTPN1	0.32251	0.997328	-0.341719	0.789101	-0.341719	0.0011619	Neurology
GFER	0.32251	0.997328	-0.156631	0.897117	-0.156631	0.0011619	Oncology
USO1	0.32251	0.997328	-0.337156	0.7916	-0.337156	0.0011619	Oncology
IGF1R	0.32251	0.997328	0.0609312	1.04314	0.0609312	0.0011619	Oncology
PDGFC	0.32251	0.997328	0.100462	1.07212	0.100462	0.0011619	Oncology
SF3B4	0.32251	0.997328	-0.303725	0.810158	-0.303725	0.0011619	Oncology
ERBIN	0.32251	0.997328	-0.330069	0.795499	-0.330069	0.0011619	Oncology
VPS53	0.32251	0.997328	-0.187837	0.877921	-0.187837	0.0011619	Oncology
FXN	0.32251	0.997328	-0.399962	0.757878	-0.399962	0.0011619	Oncology
FLT1	0.32251	0.997328	0.114788	1.08282	0.114788	0.0011619	Oncology
KLK11	0.32251	0.997328	0.0862938	1.06164	0.0862938	0.0011619	Oncology
GLRX	0.32251	0.997328	-0.11525	0.923222	-0.11525	0.0011619	Cardiometabolic
ANGPTL3	0.32251	0.997328	0.126244	1.09145	0.126244	0.0011619	Cardiometabolic
STK11	0.32251	0.997328	-0.161156	0.894308	-0.161156	0.0011619	Cardiometabolic
CNTN1	0.32251	0.997328	0.0451	1.03175	0.0451	0.0011619	Cardiometabolic
APLP1	0.32251	0.997328	-0.245019	0.843805	-0.245019	0.0011619	Cardiometabolic
AXL	0.32251	0.997328	-0.0310125	0.978733	-0.0310125	0.0011619	Cardiometabolic
ADAMTS16	0.32251	0.997328	0.07005	1.04975	0.07005	0.0011619	Cardiometabolic
CD46	0.32251	0.997328	-0.048	0.967276	-0.048	0.0011619	Cardiometabolic
TGM2	0.32251	0.997328	0.202331	1.15056	0.202331	0.0011619	Cardiometabolic
FAP	0.32251	0.997328	-0.0448187	0.969412	-0.0448187	0.0011619	Cardiometabolic
TLR3	0.32251	0.997328	0.0624375	1.04423	0.0624375	0.0011619	Inflammation
MICB_MICA	0.32251	0.997328	0.0860812	1.06148	0.0860812	0.0011619	Inflammation
IL12RB1	0.32251	0.997328	0.108906	1.07841	0.108906	0.0011619	Inflammation
CD48	0.32251	0.997328	0.0830812	1.05928	0.0830812	0.0011619	Inflammation
REG4	0.32251	0.997328	0.216125	1.16161	0.216125	0.0011619	Inflammation
CXCL11	0.348389	0.997328	0.314213	1.24333	0.314213	0.0011619	Neurology
PVR	0.348389	0.997328	0.107269	1.07719	0.107269	0.0011619	Neurology
IFNGR2	0.348389	0.997328	0.0904375	1.06469	0.0904375	0.0011619	Neurology
BCAN	0.348389	0.997328	-0.0903937	0.939266	-0.0903937	0.0011619	Neurology
MAP4K5	0.348389	0.997328	-0.32315	0.799323	-0.32315	0.0011619	Neurology
SNCG	0.348389	0.997328	0.132912	1.09651	0.132912	0.0011619	Neurology
FKBP4	0.348389	0.997328	-0.123331	0.918065	-0.123331	0.0011619	Neurology
HARS	0.348389	0.997328	-0.223763	0.856329	-0.223763	0.0011619	Neurology
DCXR	0.348389	0.997328	0.1405	1.10229	0.1405	0.0011619	Oncology
AIF1	0.348389	0.997328	-0.109363	0.926998	-0.109363	0.0011619	Oncology
TBL1X	0.348389	0.997328	-0.209025	0.865122	-0.209025	0.0011619	Oncology
CA14	0.348389	0.997328	-0.0352	0.975896	-0.0352	0.0011619	Oncology
COX5B	0.348389	0.997328	-0.228725	0.853389	-0.228725	0.0011619	Oncology
VCAM1	0.348389	0.997328	-0.0500063	0.965932	-0.0500063	0.0011619	Cardiometabolic
CBLIF	0.348389	0.997328	0.0993938	1.07132	0.0993938	0.0011619	Cardiometabolic
FADD	0.348389	0.997328	-0.236462	0.848824	-0.236462	0.0011619	Cardiometabolic
CLC	0.348389	0.997328	-0.115481	0.923074	-0.115481	0.0011619	Cardiometabolic
CXCL5	0.348389	0.997328	0.193094	1.14321	0.193094	0.0011619	Cardiometabolic
EFEMP1	0.348389	0.997328	-0.0749188	0.949396	-0.0749188	0.0011619	Cardiometabolic
CLEC7A	0.348389	0.997328	0.079825	1.05689	0.079825	0.0011619	Inflammation
CLSTN2	0.348389	0.997328	-0.0883875	0.940573	-0.0883875	0.0011619	Inflammation
CXCL3	0.348389	0.997328	0.256044	1.1942	0.256044	0.0011619	Inflammation
ENPP5	0.348389	0.997328	0.0312187	1.02188	0.0312188	0.0011619	Inflammation
ENAH	0.348389	0.997328	-0.122331	0.918702	-0.122331	0.0011619	Inflammation
CRIP2	0.375458	0.997328	-0.156744	0.897047	-0.156744	0.0011619	Neurology
LGALS8	0.375458	0.997328	-0.153931	0.898798	-0.153931	0.0011619	Neurology
TNFRSF1A	0.375458	0.997328	0.086225	1.06159	0.086225	0.0011619	Neurology
AGR2	0.375458	0.997328	0.188713	1.13975	0.188713	0.0011619	Neurology
CALB2	0.375458	0.997328	0.133013	1.09658	0.133013	0.0011619	Neurology
PAEP	0.375458	0.997328	0.130931	1.095	0.130931	0.0011619	Neurology
MSR1	0.375458	0.997328	0.0723687	1.05144	0.0723687	0.0011619	Neurology
WFIKKN1	0.375458	0.997328	0.0471562	1.03323	0.0471563	0.0011619	Neurology
ADAM8	0.375458	0.997328	0.0600562	1.04251	0.0600563	0.0011619	Neurology
CHGB	0.375458	0.997328	-0.0736375	0.950239	-0.0736375	0.0011619	Neurology
SIGLEC6	0.375458	0.997328	0.0296437	1.02076	0.0296437	0.0011619	Oncology
PVALB	0.375458	0.997328	-0.210369	0.864316	-0.210369	0.0011619	Oncology
LYPD3	0.375458	0.997328	0.0628812	1.04455	0.0628812	0.0011619	Oncology
KDR	0.375458	0.997328	0.0792125	1.05644	0.0792125	0.0011619	Oncology
CES2	0.375458	0.997328	0.217081	1.16238	0.217081	0.0011619	Oncology
HYOU1	0.375458	0.997328	-0.068175	0.953844	-0.068175	0.0011619	Cardiometabolic
VAMP5	0.375458	0.997328	-0.20545	0.867268	-0.20545	0.0011619	Cardiometabolic
PLIN3	0.375458	0.997328	-0.0936	0.937181	-0.0936	0.0011619	Cardiometabolic
SERPINA12	0.375458	0.997328	0.169912	1.12499	0.169912	0.0011619	Cardiometabolic
XG	0.375458	0.997328	-0.069225	0.95315	-0.069225	0.0011619	Cardiometabolic
PLXNB3	0.375458	0.997328	-0.100812	0.932508	-0.100812	0.0011619	Cardiometabolic
LILRB1	0.375458	0.997328	0.02965	1.02076	0.02965	0.0011619	Cardiometabolic
PLA2G1B	0.375458	0.997328	0.05715	1.04041	0.05715	0.0011619	Cardiometabolic
TIE1	0.375458	0.997328	-0.111338	0.925729	-0.111338	0.0011619	Cardiometabolic
BLMH	0.375458	0.997328	-0.0544938	0.962932	-0.0544938	0.0011619	Cardiometabolic
KIT	0.375458	0.997328	-0.0536812	0.963475	-0.0536812	0.0011619	Cardiometabolic
VASN	0.375458	0.997328	-0.0614688	0.958288	-0.0614687	0.0011619	Cardiometabolic
MFAP5	0.375458	0.997328	-0.0742562	0.949832	-0.0742563	0.0011619	Cardiometabolic
ANGPTL4	0.375458	0.997328	-0.0439187	0.970017	-0.0439187	0.0011619	Inflammation
ROBO1	0.375458	0.997328	0.0545812	1.03856	0.0545812	0.0011619	Inflammation
STX8	0.375458	0.997328	-0.223281	0.856615	-0.223281	0.0011619	Inflammation
AXIN1	0.375458	0.997328	-0.235538	0.849368	-0.235538	0.0011619	Inflammation
CCL13	0.375458	0.997328	0.0741875	1.05277	0.0741875	0.0011619	Inflammation
TPSAB1	0.375458	0.997328	-0.0188688	0.987006	-0.0188688	0.0011619	Inflammation
ALDH3A1	0.375458	0.997328	0.143056	1.10424	0.143056	0.0011619	Inflammation
CDSN	0.375458	0.997328	-0.0747375	0.949515	-0.0747375	0.0011619	Inflammation
TNFRSF1B	0.403748	0.997328	0.0798125	1.05688	0.0798125	0.0011619	Neurology
FRZB	0.403748	0.997328	-0.008975	0.993798	-0.008975	0.0011619	Neurology
RBKS	0.403748	0.997328	0.0944375	1.06765	0.0944375	0.0011619	Neurology
CD300LG	0.403748	0.997328	0.0816812	1.05825	0.0816812	0.0011619	Neurology
SPINT1	0.403748	0.997328	-0.041125	0.971897	-0.041125	0.0011619	Neurology
SMPD1	0.403748	0.997328	0.103181	1.07414	0.103181	0.0011619	Neurology
LAIR2	0.403748	0.997328	0.0849812	1.06067	0.0849812	0.0011619	Neurology
MMP9	0.403748	0.997328	0.309563	1.23933	0.309563	0.0011619	Neurology
MESD	0.403748	0.997328	-0.3065	0.808601	-0.3065	0.0011619	Neurology
CDH3	0.403748	0.997328	-0.11445	0.923734	-0.11445	0.0011619	Neurology
BIN2	0.403748	0.997328	-0.219631	0.858785	-0.219631	0.0011619	Neurology
SPINK1	0.403748	0.997328	0.0728313	1.05178	0.0728312	0.0011619	Neurology
UBAC1	0.403748	0.997328	0.122162	1.08837	0.122162	0.0011619	Oncology
CRNN	0.403748	0.997328	0.048625	1.03428	0.048625	0.0011619	Oncology
KLK13	0.403748	0.997328	0.114056	1.08227	0.114056	0.0011619	Oncology
DTX3	0.403748	0.997328	0.103275	1.07421	0.103275	0.0011619	Oncology
SEZ6L2	0.403748	0.997328	0.0421875	1.02967	0.0421875	0.0011619	Oncology
HAVCR1	0.403748	0.997328	0.0544875	1.03849	0.0544875	0.0011619	Oncology
ARG1	0.403748	0.997328	0.125431	1.09083	0.125431	0.0011619	Oncology
ST3GAL1	0.403748	0.997328	0.102531	1.07366	0.102531	0.0011619	Oncology
CEACAM1	0.403748	0.997328	0.100331	1.07202	0.100331	0.0011619	Oncology
CD38	0.403748	0.997328	0.126163	1.09139	0.126163	0.0011619	Oncology
CPE	0.403748	0.997328	-0.0973875	0.934724	-0.0973875	0.0011619	Oncology
DCTPP1	0.403748	0.997328	-0.0894375	0.939889	-0.0894375	0.0011619	Cardiometabolic
MCFD2	0.403748	0.997328	-0.06895	0.953332	-0.06895	0.0011619	Cardiometabolic
QPCT	0.403748	0.997328	-0.0471875	0.967821	-0.0471875	0.0011619	Cardiometabolic
EPHB4	0.403748	0.997328	-0.040325	0.972436	-0.040325	0.0011619	Cardiometabolic
NADK	0.403748	0.997328	0.238675	1.17991	0.238675	0.0011619	Cardiometabolic
IGFBP1	0.403748	0.997328	-0.184656	0.879859	-0.184656	0.0011619	Cardiometabolic
PLAUR	0.403748	0.997328	0.0799125	1.05695	0.0799125	0.0011619	Inflammation
MEPE	0.403748	0.997328	0.0665375	1.0472	0.0665375	0.0011619	Inflammation
MILR1	0.403748	0.997328	0.0445062	1.03133	0.0445062	0.0011619	Inflammation
SKAP2	0.403748	0.997328	-0.383294	0.766685	-0.383294	0.0011619	Inflammation
CRHBP	0.403748	0.997328	0.0562563	1.03976	0.0562563	0.0011619	Inflammation
PRDX3	0.403748	0.997328	-0.243694	0.84458	-0.243694	0.0011619	Inflammation
CXCL6	0.403748	0.997328	0.1515	1.11072	0.1515	0.0011619	Inflammation
MANF	0.403748	0.997328	-0.369025	0.774306	-0.369025	0.0011619	Inflammation
DNAJA2	0.403748	0.997328	-0.308506	0.807477	-0.308506	0.0011619	Inflammation
FCGR3B	0.407966	0.997328	0.0459562	1.03237	0.0459562	0.0011619	Cardiometabolic
TSHB	0.422773	0.997328	0.0840062	1.05996	0.0840063	0.0011619	Cardiometabolic
SLC39A14	0.433197	0.997328	0.0474188	1.03341	0.0474188	0.0011619	Neurology
SPINK5	0.433197	0.997328	0.0430562	1.03029	0.0430562	0.0011619	Neurology
ARSA	0.433197	0.997328	-0.0390313	0.973308	-0.0390313	0.0011619	Neurology
FMNL1	0.433197	0.997328	0.157206	1.11513	0.157206	0.0011619	Neurology
ALDH1A1	0.433197	0.997328	0.12565	1.091	0.12565	0.0011619	Neurology
NAAA	0.433197	0.997328	0.0435	1.03061	0.0435	0.0011619	Neurology
CCL19	0.433197	0.997328	0.149712	1.10935	0.149712	0.0011619	Neurology
CHMP1A	0.433197	0.997328	-0.222337	0.857175	-0.222337	0.0011619	Neurology
SULT1A1	0.433197	0.997328	-0.371925	0.772751	-0.371925	0.0011619	Neurology
PECAM1	0.433197	0.997328	-0.031125	0.978657	-0.031125	0.0011619	Neurology
PADI4	0.433197	0.997328	0.150594	1.11003	0.150594	0.0011619	Neurology
LBR	0.433197	0.997328	-0.157875	0.896344	-0.157875	0.0011619	Neurology
EBAG9	0.433197	0.997328	-0.271537	0.828436	-0.271537	0.0011619	Neurology
RNF41	0.433197	0.997328	-0.201637	0.869563	-0.201637	0.0011619	Oncology
INPP1	0.433197	0.997328	0.100112	1.07186	0.100112	0.0011619	Oncology
CRACR2A	0.433197	0.997328	-0.296113	0.814444	-0.296113	0.0011619	Oncology
KIR3DL1	0.433197	0.997328	-0.105494	0.929487	-0.105494	0.0011619	Oncology
VMO1	0.433197	0.997328	0.131406	1.09536	0.131406	0.0011619	Oncology
GRPEL1	0.433197	0.997328	-0.131381	0.912957	-0.131381	0.0011619	Oncology
EDA2R	0.433197	0.997328	-0.0926125	0.937823	-0.0926125	0.0011619	Oncology
DSG3	0.433197	0.997328	-0.0782438	0.94721	-0.0782438	0.0011619	Oncology
SLAMF6	0.433197	0.997328	-0.0325187	0.977712	-0.0325187	0.0011619	Oncology
SERPINA9	0.433197	0.997328	0.132513	1.0962	0.132513	0.0011619	Oncology
CD207	0.433197	0.997328	0.125656	1.091	0.125656	0.0011619	Oncology
DPY30	0.433197	0.997328	-0.122356	0.918686	-0.122356	0.0011619	Oncology
HAGH	0.433197	0.997328	0.172038	1.12665	0.172038	0.0011619	Oncology
SDC4	0.433197	0.997328	-0.166575	0.890955	-0.166575	0.0011619	Cardiometabolic
DCN	0.433197	0.997328	0.0423125	1.02976	0.0423125	0.0011619	Cardiometabolic
RNASE3	0.433197	0.997328	0.463919	1.37928	0.463919	0.0011619	Cardiometabolic
SPP1	0.433197	0.997328	-0.0755938	0.948951	-0.0755938	0.0011619	Cardiometabolic
CASP3	0.433197	0.997328	-0.305869	0.808955	-0.305869	0.0011619	Cardiometabolic
PPIB	0.433197	0.997328	-0.234137	0.850193	-0.234137	0.0011619	Cardiometabolic
SFTPD	0.433197	0.997328	-0.119469	0.920527	-0.119469	0.0011619	Cardiometabolic
REN	0.433197	0.997328	-0.0721	0.951252	-0.0721	0.0011619	Cardiometabolic
TFRC	0.433197	0.997328	-0.083675	0.943651	-0.083675	0.0011619	Cardiometabolic
LACTB2	0.433197	0.997328	-0.162219	0.89365	-0.162219	0.0011619	Cardiometabolic
CTSL	0.433197	0.997328	-0.0376187	0.974262	-0.0376187	0.0011619	Cardiometabolic
FCN2	0.433197	0.997328	-0.0631437	0.957176	-0.0631437	0.0011619	Cardiometabolic
CXCL16	0.433197	0.997328	0.0612625	1.04338	0.0612625	0.0011619	Cardiometabolic
CA13	0.433197	0.997328	-0.2225	0.857079	-0.2225	0.0011619	Cardiometabolic
FCGR2A	0.433197	0.997328	0.0603187	1.0427	0.0603187	0.0011619	Cardiometabolic
HSPB1	0.433197	0.997328	-0.182325	0.881282	-0.182325	0.0011619	Cardiometabolic
CCL21	0.433197	0.997328	0.118962	1.08595	0.118962	0.0011619	Inflammation
GBP2	0.433197	0.997328	-0.0854813	0.94247	-0.0854813	0.0011619	Inflammation
CXCL17	0.433197	0.997328	0.101706	1.07304	0.101706	0.0011619	Inflammation
IL1R2	0.433197	0.997328	0.0634688	1.04498	0.0634688	0.0011619	Inflammation
PKLR	0.433197	0.997328	0.099625	1.07149	0.099625	0.0011619	Inflammation
WNT9A	0.433197	0.997328	0.0747812	1.0532	0.0747812	0.0011619	Inflammation
DNER	0.433197	0.997328	0.031925	1.02238	0.031925	0.0011619	Inflammation
CHRDL1	0.433197	0.997328	0.134587	1.09778	0.134587	0.0011619	Inflammation
ESAM	0.43789	0.997328	-0.0523625	0.964356	-0.0523625	0.0011619	Cardiometabolic
TMPRSS5	0.463745	0.997328	0.062975	1.04462	0.062975	0.0011619	Neurology
DSG2	0.463745	0.997328	-0.034675	0.976252	-0.034675	0.0011619	Neurology
TNFRSF10A	0.463745	0.997328	0.0660438	1.04684	0.0660437	0.0011619	Neurology
CXCL8	0.463745	0.997328	0.283975	1.21754	0.283975	0.0011619	Neurology
CXCL8	0.463745	0.997328	0.283975	1.21754	0.283975	0.0011619	Oncology
CXCL8	0.463745	0.997328	0.283975	1.21754	0.283975	0.0011619	Cardiometabolic
CXCL8	0.463745	0.997328	0.283975	1.21754	0.283975	0.0011619	Inflammation
SPOCK1	0.463745	0.997328	-0.0458625	0.968711	-0.0458625	0.0011619	Neurology
TNFRSF8	0.463745	0.997328	-0.0633062	0.957068	-0.0633062	0.0011619	Neurology
TXLNA	0.463745	0.997328	-0.27615	0.825792	-0.27615	0.0011619	Neurology
GSTA3	0.463745	0.997328	-0.136531	0.909704	-0.136531	0.0011619	Oncology
SORCS2	0.463745	0.997328	0.0469062	1.03305	0.0469062	0.0011619	Oncology
FOLR3	0.463745	0.997328	0.101831	1.07313	0.101831	0.0011619	Oncology
HBQ1	0.463745	0.997328	0.0599125	1.0424	0.0599125	0.0011619	Oncology
TEK	0.463745	0.997328	0.0467125	1.03291	0.0467125	0.0011619	Oncology
FCRLB	0.463745	0.997328	0.0696875	1.04949	0.0696875	0.0011619	Oncology
KIR2DL3	0.463745	0.997328	0.0542188	1.0383	0.0542187	0.0011619	Oncology
FGF23	0.463745	0.997328	-0.0719938	0.951322	-0.0719938	0.0011619	Oncology
NBL1	0.463745	0.997328	-0.0315687	0.978356	-0.0315688	0.0011619	Oncology
CIAPIN1	0.463745	0.997328	-0.132956	0.911961	-0.132956	0.0011619	Oncology
CLMP	0.463745	0.997328	0.0403	1.02833	0.0403	0.0011619	Oncology
RNASET2	0.463745	0.997328	0.0639437	1.04532	0.0639437	0.0011619	Cardiometabolic
GYS1	0.463745	0.997328	-0.283669	0.821499	-0.283669	0.0011619	Cardiometabolic
ENTPD5	0.463745	0.997328	0.0499	1.03519	0.0499	0.0011619	Cardiometabolic
IGSF8	0.463745	0.997328	-0.0275062	0.981115	-0.0275062	0.0011619	Cardiometabolic
HMOX1	0.463745	0.997328	0.110812	1.07984	0.110812	0.0011619	Cardiometabolic
CPA1	0.463745	0.997328	0.101519	1.0729	0.101519	0.0011619	Cardiometabolic
PLTP	0.463745	0.997328	0.0171187	1.01194	0.0171187	0.0011619	Cardiometabolic
PAM	0.463745	0.997328	-0.03055	0.979047	-0.03055	0.0011619	Cardiometabolic
LDLR	0.463745	0.997328	0.0387125	1.0272	0.0387125	0.0011619	Cardiometabolic
SCARF1	0.463745	0.997328	-0.107825	0.927986	-0.107825	0.0011619	Cardiometabolic
TGFBR3	0.463745	0.997328	0.047275	1.03331	0.047275	0.0011619	Cardiometabolic
BMP6	0.463745	0.997328	0.110569	1.07965	0.110569	0.0011619	Cardiometabolic
PI3	0.463745	0.997328	0.0319875	1.02242	0.0319875	0.0011619	Cardiometabolic
COMT	0.463745	0.997328	-0.208619	0.865365	-0.208619	0.0011619	Cardiometabolic
CHRDL2	0.463745	0.997328	-0.0631063	0.957201	-0.0631063	0.0011619	Cardiometabolic
PRSS2	0.463745	0.997328	0.119206	1.08614	0.119206	0.0011619	Cardiometabolic
IL1RL1	0.463745	0.997328	-0.00066875	0.999537	-0.00066875	0.0011619	Cardiometabolic
ICA1	0.463745	0.997328	-0.179019	0.883304	-0.179019	0.0011619	Inflammation
CRKL	0.463745	0.997328	-0.284237	0.821176	-0.284237	0.0011619	Inflammation
PARP1	0.463745	0.997328	0.170606	1.12553	0.170606	0.0011619	Inflammation
IL17D	0.463745	0.997328	-0.0381937	0.973873	-0.0381938	0.0011619	Inflammation
PON3	0.463745	0.997328	0.0278438	1.01949	0.0278438	0.0011619	Inflammation
SPRY2	0.463745	0.997328	-0.199631	0.870773	-0.199631	0.0011619	Inflammation
CLEC4C	0.463745	0.997328	0.1574	1.11528	0.1574	0.0011619	Inflammation
CD84	0.463745	0.997328	-0.0181	0.987532	-0.0181	0.0011619	Inflammation
IL16	0.463745	0.997328	0.0756625	1.05384	0.0756625	0.0011619	Inflammation
FOXO1	0.463745	0.997328	-0.161912	0.893839	-0.161912	0.0011619	Inflammation
TNFRSF13C	0.463745	0.997328	0.0628812	1.04455	0.0628812	0.0011619	Inflammation
EPHX2	0.485061	0.997328	0.0519187	1.03664	0.0519187	0.0011619	Cardiometabolic
TBCC	0.495422	0.997328	-0.188194	0.877704	-0.188194	0.0011619	Neurology
PSME1	0.495422	0.997328	-0.139644	0.907743	-0.139644	0.0011619	Neurology
NSFL1C	0.495422	0.997328	-0.194175	0.874073	-0.194175	0.0011619	Neurology
CX3CL1	0.495422	0.997328	0.107463	1.07733	0.107463	0.0011619	Neurology
BAX	0.495422	0.997328	-0.419931	0.74746	-0.419931	0.0011619	Neurology
ENO2	0.495422	0.997328	-0.151456	0.900341	-0.151456	0.0011619	Neurology
BAG3	0.495422	0.997328	0.0560563	1.03962	0.0560563	0.0011619	Neurology
SEMA4D	0.495422	0.997328	0.0566562	1.04005	0.0566562	0.0011619	Neurology
DKK4	0.495422	0.997328	0.0955938	1.06851	0.0955938	0.0011619	Neurology
WARS	0.495422	0.997328	-0.061525	0.958251	-0.061525	0.0011619	Neurology
TXNDC5	0.495422	0.997328	0.0881187	1.06298	0.0881187	0.0011619	Neurology
CSF2RA	0.495422	0.997328	-0.0190188	0.986904	-0.0190187	0.0011619	Neurology
LPO	0.495422	0.997328	0.0810938	1.05782	0.0810938	0.0011619	Neurology
GFAP	0.495422	0.997328	0.0497875	1.03511	0.0497875	0.0011619	Oncology
NFKBIE	0.495422	0.997328	0.0948875	1.06798	0.0948875	0.0011619	Oncology
GFRA2	0.495422	0.997328	0.0602313	1.04263	0.0602312	0.0011619	Oncology
YES1	0.495422	0.997328	-0.210762	0.86408	-0.210762	0.0011619	Oncology
CD28	0.495422	0.997328	0.0614312	1.0435	0.0614312	0.0011619	Oncology
PDGFRA	0.495422	0.997328	-0.0980375	0.934303	-0.0980375	0.0011619	Cardiometabolic
TCN2	0.495422	0.997328	0.040025	1.02813	0.040025	0.0011619	Cardiometabolic
PTGDS	0.495422	0.997328	-0.00569375	0.996061	-0.00569375	0.0011619	Cardiometabolic
AZU1	0.495422	0.997328	0.185119	1.13691	0.185119	0.0011619	Cardiometabolic
CCDC80	0.495422	0.997328	-0.058775	0.960079	-0.058775	0.0011619	Cardiometabolic
NTproBNP	0.495422	0.997328	-0.151231	0.900482	-0.151231	0.0011619	Cardiometabolic
CSTB	0.495422	0.997328	-0.0808062	0.945529	-0.0808063	0.0011619	Cardiometabolic
ITIH3	0.495422	0.997328	-0.107606	0.928127	-0.107606	0.0011619	Cardiometabolic
SEMA3F	0.495422	0.997328	0.039	1.0274	0.039	0.0011619	Cardiometabolic
NOTCH1	0.495422	0.997328	0.0432125	1.03041	0.0432125	0.0011619	Cardiometabolic
DKK3	0.495422	0.997328	-0.052625	0.96418	-0.052625	0.0011619	Cardiometabolic
CA5A	0.495422	0.997328	0.0710687	1.05049	0.0710688	0.0011619	Cardiometabolic
ARHGEF12	0.495422	0.997328	-0.247219	0.842519	-0.247219	0.0011619	Inflammation
MERTK	0.495422	0.997328	0.0556125	1.0393	0.0556125	0.0011619	Inflammation
CEACAM21	0.495422	0.997328	0.0953813	1.06835	0.0953812	0.0011619	Inflammation
CRIM1	0.495422	0.997328	-0.0294375	0.979802	-0.0294375	0.0011619	Inflammation
NUDC	0.495422	0.997328	-0.160406	0.894773	-0.160406	0.0011619	Inflammation
FCRL3	0.495422	0.997328	0.125644	1.09099	0.125644	0.0011619	Inflammation
SAMD9L	0.495422	0.997328	-0.142244	0.906109	-0.142244	0.0011619	Inflammation
ITGA11	0.495422	0.997328	-0.0640375	0.956583	-0.0640375	0.0011619	Inflammation
TNFRSF14	0.495422	0.997328	0.053625	1.03787	0.053625	0.0011619	Inflammation
CXCL12	0.495422	0.997328	-0.0417687	0.971463	-0.0417688	0.0011619	Inflammation
IL18BP	0.501376	0.997328	0.0511438	1.03609	0.0511438	0.0011619	Cardiometabolic
RELT	0.528168	0.997328	0.0605875	1.04289	0.0605875	0.0011619	Neurology
NXPH1	0.528168	0.997328	0.0188688	1.01316	0.0188687	0.0011619	Neurology
STIP1	0.528168	0.997328	-0.162119	0.893712	-0.162119	0.0011619	Neurology
B4GAT1	0.528168	0.997328	-0.0384813	0.973679	-0.0384813	0.0011619	Neurology
MATN3	0.528168	0.997328	-0.082825	0.944207	-0.082825	0.0011619	Neurology
IL18RAP	0.528168	0.997328	0.137625	1.10009	0.137625	0.0011619	Neurology
F11R	0.528168	0.997328	-0.108781	0.927371	-0.108781	0.0011619	Neurology
BRK1	0.528168	0.997328	-0.127675	0.915305	-0.127675	0.0011619	Neurology
GSTP1	0.528168	0.997328	0.21845	1.16348	0.21845	0.0011619	Neurology
PIGR	0.528168	0.997328	-0.057675	0.960811	-0.057675	0.0011619	Neurology
GNLY	0.528168	0.997328	0.107863	1.07763	0.107863	0.0011619	Neurology
GKN1	0.528168	0.997328	0.0447188	1.03148	0.0447188	0.0011619	Neurology
IL1R1	0.528168	0.997328	0.04945	1.03487	0.04945	0.0011619	Neurology
MIF	0.528168	0.997328	-0.177737	0.884088	-0.177737	0.0011619	Neurology
RBP5	0.528168	0.997328	0.0843813	1.06023	0.0843813	0.0011619	Oncology
METAP2	0.528168	0.997328	-0.156756	0.89704	-0.156756	0.0011619	Oncology
ERP44	0.528168	0.997328	0.0433313	1.03049	0.0433312	0.0011619	Oncology
NUCB2	0.528168	0.997328	-0.03255	0.977691	-0.03255	0.0011619	Oncology
CA11	0.528168	0.997328	0.0513625	1.03624	0.0513625	0.0011619	Oncology
TNFRSF19	0.528168	0.997328	-0.0469062	0.96801	-0.0469062	0.0011619	Oncology
PDCD1	0.528168	0.997328	0.0284063	1.01988	0.0284063	0.0011619	Oncology
ADGRG1	0.528168	0.997328	0.0824813	1.05884	0.0824813	0.0011619	Oncology
NDUFS6	0.528168	0.997328	-0.14525	0.904223	-0.14525	0.0011619	Oncology
CD33	0.528168	0.997328	0.066275	1.04701	0.066275	0.0011619	Oncology
SNAP29	0.528168	0.997328	-0.18815	0.877731	-0.18815	0.0011619	Oncology
IQGAP2	0.528168	0.997328	-0.031425	0.978453	-0.031425	0.0011619	Oncology
TGFBR2	0.528168	0.997328	0.0745625	1.05304	0.0745625	0.0011619	Oncology
CD302	0.528168	0.997328	0.0829187	1.05916	0.0829187	0.0011619	Oncology
NPY	0.528168	0.997328	0.107769	1.07756	0.107769	0.0011619	Oncology
ANPEP	0.528168	0.997328	-0.0603	0.959065	-0.0603	0.0011619	Cardiometabolic
FETUB	0.528168	0.997328	-0.0536437	0.9635	-0.0536437	0.0011619	Cardiometabolic
PROC	0.528168	0.997328	-0.0230875	0.984124	-0.0230875	0.0011619	Cardiometabolic
AGRN	0.528168	0.997328	0.0965687	1.06923	0.0965687	0.0011619	Inflammation
SHMT1	0.528168	0.997328	-0.176663	0.884747	-0.176663	0.0011619	Inflammation
NFATC1	0.528168	0.997328	-0.212006	0.863336	-0.212006	0.0011619	Inflammation
PTH1R	0.528168	0.997328	0.0813375	1.058	0.0813375	0.0011619	Inflammation
IKBKG	0.528168	0.997328	-0.207606	0.865973	-0.207606	0.0011619	Inflammation
IL1RL2	0.528168	0.997328	0.033025	1.02316	0.033025	0.0011619	Inflammation
CD70	0.528168	0.997328	0.096025	1.06882	0.096025	0.0011619	Inflammation
CCL7	0.528168	0.997328	0.168169	1.12363	0.168169	0.0011619	Inflammation
CDH6	0.550935	0.997328	-0.0902375	0.939368	-0.0902375	0.0011619	Cardiometabolic
TGFBI	0.55201	0.997328	-0.0453438	0.969059	-0.0453438	0.0011619	Cardiometabolic
FCER2	0.56189	0.997328	-0.0222187	0.984717	-0.0222187	0.0011619	Neurology
FYB1	0.56189	0.997328	-0.163925	0.892593	-0.163925	0.0011619	Neurology
CD8A	0.56189	0.997328	0.0686563	1.04874	0.0686563	0.0011619	Neurology
NUDT5	0.56189	0.997328	-0.0714125	0.951706	-0.0714125	0.0011619	Neurology
PLA2G7	0.56189	0.997328	0.0783313	1.0558	0.0783313	0.0011619	Neurology
ITGA5	0.56189	0.997328	0.0529688	1.0374	0.0529688	0.0011619	Neurology
PSME2	0.56189	0.997328	-0.128006	0.915095	-0.128006	0.0011619	Neurology
CD74	0.56189	0.997328	0.0777063	1.05534	0.0777062	0.0011619	Neurology
CRADD	0.56189	0.997328	-0.169988	0.88885	-0.169988	0.0011619	Neurology
ELOA	0.56189	0.997328	0.0884937	1.06326	0.0884938	0.0011619	Oncology
EBI3_IL27	0.56189	0.997328	0.0371625	1.02609	0.0371625	0.0011619	Oncology
LYN	0.56189	0.997328	-0.105056	0.929769	-0.105056	0.0011619	Oncology
PRTG	0.56189	0.997328	-0.0669437	0.954658	-0.0669437	0.0011619	Oncology
BGN	0.56189	0.997328	0.0385	1.02705	0.0385	0.0011619	Oncology
MSRA	0.56189	0.997328	-0.129362	0.914235	-0.129362	0.0011619	Oncology
PPP1R12A	0.56189	0.997328	-0.206038	0.866915	-0.206038	0.0011619	Oncology
FLT3	0.56189	0.997328	0.0402438	1.02829	0.0402438	0.0011619	Oncology
BTC	0.56189	0.997328	0.0389875	1.02739	0.0389875	0.0011619	Oncology
PSMD9	0.56189	0.997328	0.149787	1.10941	0.149787	0.0011619	Oncology
WIF1	0.56189	0.997328	-0.0254125	0.98254	-0.0254125	0.0011619	Oncology
IL13RA1	0.56189	0.997328	-0.0316812	0.97828	-0.0316813	0.0011619	Oncology
PODXL2	0.56189	0.997328	-0.0064625	0.995531	-0.0064625	0.0011619	Oncology
LEP	0.56189	0.997328	0.136281	1.09907	0.136281	0.0011619	Cardiometabolic
LGALS1	0.56189	0.997328	-0.092825	0.937685	-0.092825	0.0011619	Cardiometabolic
ALCAM	0.56189	0.997328	0.0044125	1.00306	0.0044125	0.0011619	Cardiometabolic
LTBP2	0.56189	0.997328	-0.035875	0.97544	-0.035875	0.0011619	Cardiometabolic
DEFA1_DEFA1B	0.56189	0.997328	-0.0371375	0.974587	-0.0371375	0.0011619	Cardiometabolic
GLO1	0.56189	0.997328	-0.176919	0.88459	-0.176919	0.0011619	Cardiometabolic
IL6ST	0.56189	0.997328	-0.04115	0.97188	-0.04115	0.0011619	Cardiometabolic
S100P	0.56189	0.997328	0.158669	1.11626	0.158669	0.0011619	Cardiometabolic
COL18A1	0.56189	0.997328	-0.0339	0.976776	-0.0339	0.0011619	Cardiometabolic
S100A11	0.56189	0.997328	0.113281	1.08169	0.113281	0.0011619	Cardiometabolic
ADA2	0.56189	0.997328	-0.023925	0.983553	-0.023925	0.0011619	Cardiometabolic
FCRL1	0.56189	0.997328	-0.0232187	0.984035	-0.0232187	0.0011619	Cardiometabolic
PCOLCE	0.56189	0.997328	-0.0501187	0.965857	-0.0501187	0.0011619	Cardiometabolic
AGXT	0.56189	0.997328	-0.0521187	0.964519	-0.0521187	0.0011619	Cardiometabolic
F9	0.56189	0.997328	-0.016525	0.988611	-0.016525	0.0011619	Cardiometabolic
NOTCH3	0.56189	0.997328	-0.0243875	0.983238	-0.0243875	0.0011619	Cardiometabolic
SMPDL3A	0.56189	0.997328	-0.052475	0.964281	-0.052475	0.0011619	Inflammation
IL5RA	0.56189	0.997328	-0.0082125	0.994324	-0.0082125	0.0011619	Inflammation
ENPP7	0.56189	0.997328	0.103581	1.07444	0.103581	0.0011619	Inflammation
TFF2	0.56189	0.997328	0.0690875	1.04905	0.0690875	0.0011619	Inflammation
CSF3	0.56189	0.997328	0.339363	1.2652	0.339363	0.0011619	Inflammation
SELPLG	0.56189	0.997328	0.0627562	1.04446	0.0627562	0.0011619	Inflammation
ANGPTL2	0.56189	0.997328	0.0747188	1.05316	0.0747188	0.0011619	Inflammation
CCN2	0.56189	0.997328	0.0431062	1.03033	0.0431062	0.0011619	Inflammation
CLEC4A	0.56189	0.997328	0.0922313	1.06602	0.0922313	0.0011619	Inflammation
AMBN	0.56189	0.997328	-0.0662313	0.95513	-0.0662313	0.0011619	Inflammation
CD58	0.56189	0.997328	0.0394562	1.02773	0.0394563	0.0011619	Inflammation
MVK	0.56189	0.997328	-0.143025	0.905618	-0.143025	0.0011619	Inflammation
NUB1	0.56189	0.997328	-0.208144	0.86565	-0.208144	0.0011619	Inflammation
ADGRB3	0.596588	0.997328	-0.0275437	0.981089	-0.0275437	0.0011619	Neurology
CNTN3	0.596588	0.997328	0.0498875	1.03518	0.0498875	0.0011619	Neurology
MMP8	0.596588	0.997328	0.271356	1.20694	0.271356	0.0011619	Neurology
DBI	0.596588	0.997328	-0.121619	0.919156	-0.121619	0.0011619	Neurology
MAX	0.596588	0.997328	-0.307606	0.807981	-0.307606	0.0011619	Neurology
ILKAP	0.596588	0.997328	0.091025	1.06513	0.091025	0.0011619	Neurology
TNFRSF21	0.596588	0.997328	-0.0190813	0.986861	-0.0190813	0.0011619	Neurology
NOS3	0.596588	0.997328	-0.0580813	0.960541	-0.0580813	0.0011619	Neurology
MYOC	0.596588	0.997328	0.0503687	1.03553	0.0503687	0.0011619	Neurology
TNF	0.596588	0.997328	0.10965	1.07897	0.10965	0.0011619	Neurology
TNF	0.596588	0.997328	0.10965	1.07897	0.10965	0.0011619	Oncology
TNF	0.596588	0.997328	0.10965	1.07897	0.10965	0.0011619	Cardiometabolic
TNF	0.596588	0.997328	0.10965	1.07897	0.10965	0.0011619	Inflammation
CCS	0.596588	0.997328	0.0069875	1.00486	0.0069875	0.0011619	Neurology
DDX58	0.596588	0.997328	0.0702688	1.04991	0.0702688	0.0011619	Oncology
LRP1	0.596588	0.997328	0.0546375	1.0386	0.0546375	0.0011619	Oncology
DSG4	0.596588	0.997328	0.0377625	1.02652	0.0377625	0.0011619	Oncology
KIFBP	0.596588	0.997328	-0.150088	0.901196	-0.150088	0.0011619	Oncology
ENTPD2	0.596588	0.997328	0.00645	1.00448	0.00645	0.0011619	Oncology
ANGPTL7	0.596588	0.997328	0.0517688	1.03653	0.0517687	0.0011619	Oncology
CNTN2	0.596588	0.997328	-0.0386875	0.97354	-0.0386875	0.0011619	Oncology
OMG	0.596588	0.997328	0.0854063	1.06099	0.0854062	0.0011619	Oncology
MDK	0.596588	0.997328	0.184413	1.13635	0.184413	0.0011619	Oncology
RASSF2	0.596588	0.997328	0.1042	1.0749	0.1042	0.0011619	Oncology
CLEC1A	0.596588	0.997328	0.0341625	1.02396	0.0341625	0.0011619	Cardiometabolic
TNFRSF10C	0.596588	0.997328	-0.0231875	0.984056	-0.0231875	0.0011619	Cardiometabolic
NPDC1	0.596588	0.997328	-0.00681875	0.995285	-0.00681875	0.0011619	Cardiometabolic
CCL27	0.596588	0.997328	0.167331	1.12298	0.167331	0.0011619	Cardiometabolic
PTPRS	0.596588	0.997328	-0.0508375	0.965376	-0.0508375	0.0011619	Cardiometabolic
SOST	0.596588	0.997328	-0.0888313	0.940284	-0.0888313	0.0011619	Cardiometabolic
CCL5	0.596588	0.997328	0.223938	1.16792	0.223938	0.0011619	Cardiometabolic
GGH	0.596588	0.997328	-0.0569875	0.961269	-0.0569875	0.0011619	Cardiometabolic
MEP1B	0.596588	0.997328	-0.0397062	0.972853	-0.0397062	0.0011619	Cardiometabolic
SNAP23	0.596588	0.997328	-0.145681	0.903952	-0.145681	0.0011619	Cardiometabolic
ENPP2	0.596588	0.997328	0.0411812	1.02896	0.0411812	0.0011619	Cardiometabolic
CD59	0.596588	0.997328	-0.0395563	0.972954	-0.0395562	0.0011619	Cardiometabolic
THBS4	0.596588	0.997328	-0.059475	0.959613	-0.059475	0.0011619	Cardiometabolic
BCR	0.596588	0.997328	-0.17885	0.883407	-0.17885	0.0011619	Inflammation
KLRD1	0.596588	0.997328	0.0537625	1.03797	0.0537625	0.0011619	Inflammation
OMD	0.596588	0.997328	0.0250625	1.01752	0.0250625	0.0011619	Inflammation
ANXA11	0.596588	0.997328	-0.199462	0.870875	-0.199462	0.0011619	Inflammation
HLA-E	0.596588	0.997328	-0.00508125	0.996484	-0.00508125	0.0011619	Inflammation
SCGB3A2	0.596588	0.997328	0.0670875	1.0476	0.0670875	0.0011619	Inflammation
PRKAB1	0.596588	0.997328	-0.124231	0.917493	-0.124231	0.0011619	Inflammation
KRT19	0.596588	0.997328	-0.192169	0.875289	-0.192169	0.0011619	Inflammation
IL1RN	0.596588	0.997328	0.111731	1.08052	0.111731	0.0011619	Inflammation
LTBR	0.596588	0.997328	0.0782188	1.05571	0.0782188	0.0011619	Inflammation
NME3	0.596588	0.997328	0.0424563	1.02987	0.0424563	0.0011619	Inflammation
CDCP1	0.632172	0.997328	0.05965	1.04221	0.05965	0.0011619	Neurology
CXCL13	0.632172	0.997328	-0.253681	0.838753	-0.253681	0.0011619	Neurology
PLIN1	0.632172	0.997328	-0.0627375	0.957446	-0.0627375	0.0011619	Neurology
RGMB	0.632172	0.997328	0.00925	1.00643	0.00925	0.0011619	Neurology
FOLR2	0.632172	0.997328	0.0365313	1.02564	0.0365312	0.0011619	Neurology
TNR	0.632172	0.997328	-0.0498062	0.966066	-0.0498063	0.0011619	Neurology
PARK7	0.632172	0.997328	-0.0895187	0.939836	-0.0895187	0.0011619	Neurology
JAM2	0.632172	0.997328	-0.0103187	0.992873	-0.0103187	0.0011619	Neurology
IL6	0.632172	0.997328	0.308131	1.2381	0.308131	0.0011619	Neurology
IL6	0.632172	0.997328	0.308131	1.2381	0.308131	0.0011619	Oncology
IL6	0.632172	0.997328	0.308131	1.2381	0.308131	0.0011619	Cardiometabolic
IL6	0.632172	0.997328	0.308131	1.2381	0.308131	0.0011619	Inflammation
IMPA1	0.632172	0.997328	-0.114144	0.923931	-0.114144	0.0011619	Neurology
SERPINB1	0.632172	0.997328	-0.127963	0.915123	-0.127963	0.0011619	Neurology
ULBP2	0.632172	0.997328	0.0425687	1.02995	0.0425687	0.0011619	Neurology
CA12	0.632172	0.997328	0.0380937	1.02676	0.0380938	0.0011619	Oncology
CD27	0.632172	0.997328	-0.0305875	0.979022	-0.0305875	0.0011619	Oncology
CDNF	0.632172	0.997328	0.0606	1.0429	0.0606	0.0011619	Oncology
CPXM1	0.632172	0.997328	0.07185	1.05106	0.07185	0.0011619	Oncology
CALB1	0.632172	0.997328	0.0836375	1.05969	0.0836375	0.0011619	Oncology
ANGPT2	0.632172	0.997328	-0.0530687	0.963884	-0.0530687	0.0011619	Oncology
ZBTB16	0.632172	0.997328	-0.123375	0.918038	-0.123375	0.0011619	Oncology
ICOSLG	0.632172	0.997328	0.058975	1.04173	0.058975	0.0011619	Oncology
SCLY	0.632172	0.997328	0.0415437	1.02921	0.0415437	0.0011619	Oncology
ATOX1	0.632172	0.997328	-0.0706	0.952242	-0.0706	0.0011619	Oncology
STX4	0.632172	0.997328	-0.149287	0.901696	-0.149287	0.0011619	Oncology
INPPL1	0.632172	0.997328	-0.0908063	0.938998	-0.0908062	0.0011619	Oncology
CD69	0.632172	0.997328	-0.141419	0.906627	-0.141419	0.0011619	Cardiometabolic
SLITRK6	0.632172	0.997328	0.0559813	1.03957	0.0559813	0.0011619	Cardiometabolic
IGFBP2	0.632172	0.997328	-0.0058	0.995988	-0.0058	0.0011619	Cardiometabolic
PLPBP	0.632172	0.997328	-0.141194	0.906769	-0.141194	0.0011619	Cardiometabolic
CHIT1	0.632172	0.997328	-0.0629062	0.957334	-0.0629062	0.0011619	Cardiometabolic
IGFBP6	0.632172	0.997328	-0.0436812	0.970176	-0.0436812	0.0011619	Cardiometabolic
VWF	0.632172	0.997328	0.0736	1.05234	0.0736	0.0011619	Cardiometabolic
CR2	0.632172	0.997328	-0.00021875	0.999848	-0.00021875	0.0011619	Cardiometabolic
ANXA4	0.632172	0.997328	-0.0858187	0.94225	-0.0858187	0.0011619	Cardiometabolic
LRP11	0.632172	0.997328	-0.0531062	0.963859	-0.0531062	0.0011619	Cardiometabolic
CLEC5A	0.632172	0.997328	0.092875	1.06649	0.092875	0.0011619	Cardiometabolic
PILRB	0.632172	0.997328	0.0496	1.03498	0.0496	0.0011619	Cardiometabolic
PAG1	0.632172	0.997328	-0.104137	0.930361	-0.104137	0.0011619	Cardiometabolic
BAG6	0.632172	0.997328	-0.107662	0.928091	-0.107662	0.0011619	Cardiometabolic
CDH1	0.632172	0.997328	0.0530188	1.03743	0.0530188	0.0011619	Cardiometabolic
PDGFRB	0.632172	0.997328	0.00225	1.00156	0.00225	0.0011619	Cardiometabolic
ANGPT1	0.632172	0.997328	0.134731	1.09789	0.134731	0.0011619	Inflammation
PSIP1	0.632172	0.997328	0.0758625	1.05399	0.0758625	0.0011619	Inflammation
FCRL2	0.632172	0.997328	0.0280437	1.01963	0.0280438	0.0011619	Inflammation
IL7	0.632172	0.997328	0.1521	1.11119	0.1521	0.0011619	Inflammation
CCL17	0.632172	0.997328	0.152388	1.11141	0.152388	0.0011619	Inflammation
TNFRSF11B	0.632172	0.997328	0.0693375	1.04923	0.0693375	0.0011619	Inflammation
NT5C3A	0.632172	0.997328	-0.155094	0.898074	-0.155094	0.0011619	Inflammation
WFIKKN2	0.632172	0.997328	-0.0124937	0.991377	-0.0124937	0.0011619	Inflammation
FSTL3	0.632172	0.997328	0.0569187	1.04024	0.0569187	0.0011619	Inflammation
ICAM4	0.632172	0.997328	0.062925	1.04458	0.062925	0.0011619	Inflammation
MGLL	0.632172	0.997328	-0.132087	0.91251	-0.132087	0.0011619	Inflammation
PSPN	0.632172	0.997328	0.10045	1.07211	0.10045	0.0011619	Inflammation
CD83	0.632172	0.997328	0.0643688	1.04563	0.0643688	0.0011619	Inflammation
MLN	0.632172	0.997328	0.100862	1.07241	0.100862	0.0011619	Inflammation
CD99L2	0.641604	0.997328	-0.0441625	0.969853	-0.0441625	0.0011619	Neurology
EFNA4	0.668549	0.997328	0.0726688	1.05166	0.0726688	0.0011619	Neurology
GLB1	0.668549	0.997328	0.0284063	1.01988	0.0284063	0.0011619	Neurology
FABP5	0.668549	0.997328	-0.0905187	0.939185	-0.0905187	0.0011619	Neurology
NCAM2	0.668549	0.997328	0.0345937	1.02427	0.0345937	0.0011619	Neurology
SKAP1	0.668549	0.997328	0.0782313	1.05572	0.0782312	0.0011619	Neurology
DRAXIN	0.668549	0.997328	-0.0395063	0.972988	-0.0395063	0.0011619	Neurology
TNFRSF6B	0.668549	0.997328	-0.0278938	0.980851	-0.0278937	0.0011619	Neurology
ANXA10	0.668549	0.997328	0.0505688	1.03567	0.0505688	0.0011619	Neurology
ADAM22	0.668549	0.997328	0.00101875	1.00071	0.00101875	0.0011619	Neurology
LAMP2	0.668549	0.997328	0.0385875	1.02711	0.0385875	0.0011619	Neurology
AMFR	0.668549	0.997328	-0.031575	0.978352	-0.031575	0.0011619	Neurology
LRPAP1	0.668549	0.997328	-0.0222125	0.984721	-0.0222125	0.0011619	Neurology
ACAA1	0.668549	0.997328	-0.180438	0.882435	-0.180438	0.0011619	Oncology
XPNPEP2	0.668549	0.997328	0.0362437	1.02544	0.0362437	0.0011619	Oncology
RUVBL1	0.668549	0.997328	-0.0325	0.977725	-0.0325	0.0011619	Oncology
MAEA	0.668549	0.997328	-0.0567812	0.961407	-0.0567812	0.0011619	Oncology
RSPO3	0.668549	0.997328	-0.00715	0.995056	-0.00715	0.0011619	Oncology
HMBS	0.668549	0.997328	0.06525	1.04627	0.06525	0.0011619	Oncology
RRM2	0.668549	0.997328	0.118694	1.08575	0.118694	0.0011619	Oncology
RTN4R	0.668549	0.997328	0.0109938	1.00765	0.0109938	0.0011619	Oncology
ACP6	0.668549	0.997328	-0.0476125	0.967536	-0.0476125	0.0011619	Oncology
KLK6	0.668549	0.997328	-0.0214562	0.985238	-0.0214562	0.0011619	Oncology
ACAN	0.668549	0.997328	-0.0791687	0.946603	-0.0791687	0.0011619	Cardiometabolic
C2	0.668549	0.997328	-0.0275188	0.981106	-0.0275188	0.0011619	Cardiometabolic
SELP	0.668549	0.997328	-0.0515063	0.964928	-0.0515062	0.0011619	Cardiometabolic
AOC3	0.668549	0.997328	-0.032275	0.977877	-0.032275	0.0011619	Cardiometabolic
PDCD6	0.668549	0.997328	-0.0868938	0.941548	-0.0868937	0.0011619	Cardiometabolic
DIABLO	0.668549	0.997328	-0.182812	0.880984	-0.182812	0.0011619	Cardiometabolic
ACTA2	0.668549	0.997328	0.089325	1.06387	0.089325	0.0011619	Cardiometabolic
FABP6	0.668549	0.997328	-0.111513	0.925617	-0.111513	0.0011619	Cardiometabolic
GPNMB	0.668549	0.997328	-0.0576625	0.96082	-0.0576625	0.0011619	Cardiometabolic
SDC1	0.668549	0.997328	-0.151413	0.900369	-0.151413	0.0011619	Cardiometabolic
TFPI	0.668549	0.997328	0.0366438	1.02572	0.0366437	0.0011619	Cardiometabolic
PPP1R2	0.668549	0.997328	-0.0720625	0.951277	-0.0720625	0.0011619	Cardiometabolic
CST3	0.668549	0.997328	-0.0489125	0.966665	-0.0489125	0.0011619	Cardiometabolic
SNX9	0.668549	0.997328	-0.137831	0.908884	-0.137831	0.0011619	Cardiometabolic
ZBTB17	0.668549	0.997328	0.0408125	1.02869	0.0408125	0.0011619	Cardiometabolic
SUSD1	0.668549	0.997328	-0.0837188	0.943622	-0.0837187	0.0011619	Cardiometabolic
LILRB2	0.668549	0.997328	0.0121187	1.00844	0.0121187	0.0011619	Cardiometabolic
FGFR1OP	0.668549	0.997328	-0.0967	0.93517	-0.0967	0.0011619	Cardiometabolic
GOPC	0.668549	0.997328	-0.234244	0.850131	-0.234244	0.0011619	Inflammation
IL15RA	0.668549	0.997328	-0.0546188	0.962849	-0.0546188	0.0011619	Inflammation
C1QA	0.668549	0.997328	0.0322188	1.02258	0.0322188	0.0011619	Inflammation
LHPP	0.668549	0.997328	0.0696688	1.04948	0.0696687	0.0011619	Inflammation
RABGAP1L	0.668549	0.997328	-0.021525	0.985191	-0.021525	0.0011619	Inflammation
SLAMF1	0.668549	0.997328	-0.0485312	0.96692	-0.0485313	0.0011619	Inflammation
BID	0.668549	0.997328	0.0963438	1.06906	0.0963437	0.0011619	Inflammation
GMPR	0.668549	0.997328	-0.121987	0.918921	-0.121987	0.0011619	Inflammation
GALNT3	0.668549	0.997328	0.0661375	1.04691	0.0661375	0.0011619	Inflammation
TNC	0.698056	0.997328	0.0313875	1.02199	0.0313875	0.0011619	Cardiometabolic
CPM	0.705719	0.997328	0.0338375	1.02373	0.0338375	0.0011619	Neurology
NID2	0.705719	0.997328	0.0878063	1.06275	0.0878062	0.0011619	Neurology
FCRL5	0.705719	0.997328	0.0577563	1.04085	0.0577563	0.0011619	Neurology
NCAN	0.705719	0.997328	-0.0198	0.986369	-0.0198	0.0011619	Neurology
RGMA	0.705719	0.997328	-0.00216875	0.998498	-0.00216875	0.0011619	Neurology
PIK3IP1	0.705719	0.997328	-0.01735	0.988046	-0.01735	0.0011619	Neurology
CASP1	0.705719	0.997328	0.196637	1.14602	0.196637	0.0011619	Neurology
ING1	0.705719	0.997328	0.132481	1.09618	0.132481	0.0011619	Neurology
EREG	0.705719	0.997328	-0.060225	0.959115	-0.060225	0.0011619	Neurology
DPEP1	0.705719	0.997328	-0.0311125	0.978665	-0.0311125	0.0011619	Neurology
TREML2	0.705719	0.997328	0.0360437	1.0253	0.0360437	0.0011619	Neurology
KEL	0.705719	0.997328	0.0506938	1.03576	0.0506938	0.0011619	Neurology
BLVRB	0.705719	0.997328	0.0496438	1.03501	0.0496438	0.0011619	Neurology
CGA	0.705719	0.997328	-0.069275	0.953117	-0.069275	0.0011619	Neurology
MMP3	0.705719	0.997328	-0.17355	0.886658	-0.17355	0.0011619	Neurology
SETMAR	0.705719	0.997328	-0.0360875	0.975296	-0.0360875	0.0011619	Neurology
SUMF2	0.705719	0.997328	-0.0822375	0.944592	-0.0822375	0.0011619	Neurology
CRTAM	0.705719	0.997328	0.0469625	1.03309	0.0469625	0.0011619	Neurology
MDGA1	0.705719	0.997328	-0.005475	0.996212	-0.005475	0.0011619	Neurology
SORD	0.705719	0.997328	0.0801437	1.05712	0.0801438	0.0011619	Oncology
TXNDC15	0.705719	0.997328	0.0543187	1.03837	0.0543187	0.0011619	Oncology
OPTC	0.705719	0.997328	0.0344312	1.02415	0.0344313	0.0011619	Oncology
NCS1	0.705719	0.997328	-0.022525	0.984508	-0.022525	0.0011619	Oncology
ANKRD54	0.705719	0.997328	-0.0422937	0.97111	-0.0422937	0.0011619	Oncology
RP2	0.705719	0.997328	-0.0684875	0.953637	-0.0684875	0.0011619	Oncology
MIA	0.705719	0.997328	-0.0633937	0.95701	-0.0633938	0.0011619	Oncology
TPMT	0.705719	0.997328	-0.0477625	0.967436	-0.0477625	0.0011619	Oncology
SMOC1	0.705719	0.997328	0.0316	1.02215	0.0316	0.0011619	Oncology
FUS	0.705719	0.997328	-0.0376875	0.974215	-0.0376875	0.0011619	Oncology
SLITRK2	0.705719	0.997328	0.0225188	1.01573	0.0225188	0.0011619	Oncology
PRKRA	0.705719	0.997328	0.0913375	1.06536	0.0913375	0.0011619	Oncology
CFC1	0.705719	0.997328	-0.00614375	0.995751	-0.00614375	0.0011619	Oncology
IL6R	0.705719	0.997328	-0.0185062	0.987254	-0.0185062	0.0011619	Cardiometabolic
CA4	0.705719	0.997328	0.01175	1.00818	0.01175	0.0011619	Cardiometabolic
THBD	0.705719	0.997328	-0.0407187	0.97217	-0.0407187	0.0011619	Cardiometabolic
NPTXR	0.705719	0.997328	-0.0540563	0.963224	-0.0540563	0.0011619	Cardiometabolic
CLUL1	0.705719	0.997328	-0.0138375	0.990454	-0.0138375	0.0011619	Cardiometabolic
MSTN	0.705719	0.997328	-0.0229813	0.984197	-0.0229812	0.0011619	Cardiometabolic
USP8	0.705719	0.997328	-0.117875	0.921544	-0.117875	0.0011619	Cardiometabolic
TFF3	0.705719	0.997328	-0.199169	0.871052	-0.199169	0.0011619	Cardiometabolic
CCL22	0.705719	0.997328	0.125444	1.09084	0.125444	0.0011619	Inflammation
DNPH1	0.705719	0.997328	0.049325	1.03478	0.049325	0.0011619	Inflammation
CD4	0.705719	0.997328	0.00331875	1.0023	0.00331875	0.0011619	Inflammation
BSG	0.705719	0.997328	-0.0126438	0.991274	-0.0126438	0.0011619	Inflammation
MZB1	0.705719	0.997328	0.0118563	1.00825	0.0118563	0.0011619	Inflammation
LILRB4	0.705719	0.997328	0.0433813	1.03053	0.0433813	0.0011619	Inflammation
CRELD2	0.705719	0.997328	-0.05005	0.965903	-0.05005	0.0011619	Inflammation
NBN	0.705719	0.997328	0.037825	1.02657	0.037825	0.0011619	Inflammation
EGLN1	0.705719	0.997328	0.130825	1.09492	0.130825	0.0011619	Inflammation
CCL23	0.705719	0.997328	0.0207437	1.01448	0.0207438	0.0011619	Inflammation
IL10RA	0.705719	0.997328	-0.0274187	0.981174	-0.0274188	0.0011619	Inflammation
SCGB1A1	0.705719	0.997328	0.022975	1.01605	0.022975	0.0011619	Inflammation
LAIR1	0.705719	0.997328	0.0630562	1.04468	0.0630563	0.0011619	Inflammation
NFASC	0.705719	0.997328	0.04495	1.03165	0.04495	0.0011619	Inflammation
CD200R1	0.705719	0.997328	0.02975	1.02084	0.02975	0.0011619	Inflammation
AMN	0.705719	0.997328	0.0554125	1.03916	0.0554125	0.0011619	Inflammation
PRDX5	0.705719	0.997328	-0.107844	0.927974	-0.107844	0.0011619	Inflammation
TNFSF12	0.705719	0.997328	0.00539375	1.00375	0.00539375	0.0011619	Inflammation
BANK1	0.705719	0.997328	-0.132569	0.912206	-0.132569	0.0011619	Inflammation
GP6	0.717336	0.997328	-0.07365	0.950231	-0.07365	0.0011619	Neurology
CASC4	0.743561	0.997328	0.0312438	1.02189	0.0312437	0.0011619	Neurology
TDGF1	0.743561	0.997328	0.0524875	1.03705	0.0524875	0.0011619	Neurology
MASP1	0.743561	0.997328	0.0185625	1.01295	0.0185625	0.0011619	Neurology
AFP	0.743561	0.997328	0.0111313	1.00775	0.0111313	0.0011619	Neurology
CD109	0.743561	0.997328	0.0307562	1.02155	0.0307562	0.0011619	Neurology
LY96	0.743561	0.997328	-0.0257437	0.982314	-0.0257438	0.0011619	Neurology
PPCDC	0.743561	0.997328	-0.0608063	0.958728	-0.0608063	0.0011619	Neurology
IPCEF1	0.743561	0.997328	-0.0976125	0.934578	-0.0976125	0.0011619	Neurology
SERPINB6	0.743561	0.997328	-0.0658875	0.955357	-0.0658875	0.0011619	Neurology
SCARB2	0.743561	0.997328	0.0406	1.02854	0.0406	0.0011619	Neurology
STC1	0.743561	0.997328	-0.022725	0.984372	-0.022725	0.0011619	Neurology
MPO	0.743561	0.997328	0.0891938	1.06378	0.0891937	0.0011619	Neurology
ASGR1	0.743561	0.997328	0.0346125	1.02428	0.0346125	0.0011619	Neurology
WFDC2	0.743561	0.997328	0.0280812	1.01966	0.0280813	0.0011619	Oncology
SIAE	0.743561	0.997328	0.0334188	1.02343	0.0334187	0.0011619	Oncology
CDKN1A	0.743561	0.997328	-0.110656	0.926167	-0.110656	0.0011619	Oncology
DDAH1	0.743561	0.997328	0.02445	1.01709	0.02445	0.0011619	Oncology
CD5	0.743561	0.997328	0.0480063	1.03384	0.0480063	0.0011619	Oncology
CDC37	0.743561	0.997328	-0.111469	0.925645	-0.111469	0.0011619	Oncology
LHB	0.743561	0.997328	0.0441375	1.03107	0.0441375	0.0011619	Oncology
RET	0.743561	0.997328	-0.0333813	0.977128	-0.0333812	0.0011619	Oncology
VAT1	0.743561	0.997328	0.0606063	1.0429	0.0606063	0.0011619	Oncology
HBEGF	0.743561	0.997328	-0.0613625	0.958359	-0.0613625	0.0011619	Oncology
ANGPTL1	0.743561	0.997328	0.00095625	1.00066	0.00095625	0.0011619	Cardiometabolic
FABP2	0.743561	0.997328	-0.0125	0.991373	-0.0125	0.0011619	Cardiometabolic
TNFSF13B	0.743561	0.997328	0.0312438	1.02189	0.0312437	0.0011619	Cardiometabolic
ITGB1BP2	0.743561	0.997328	-0.198775	0.87129	-0.198775	0.0011619	Cardiometabolic
CDH5	0.743561	0.997328	0.0408562	1.02872	0.0408562	0.0011619	Cardiometabolic
CDHR5	0.743561	0.997328	-0.0782438	0.94721	-0.0782438	0.0011619	Cardiometabolic
IGFBP3	0.743561	0.997328	-0.0130063	0.991025	-0.0130063	0.0011619	Cardiometabolic
GUSB	0.743561	0.997328	0.0218062	1.01523	0.0218063	0.0011619	Cardiometabolic
MCAM	0.743561	0.997328	-0.0375375	0.974317	-0.0375375	0.0011619	Cardiometabolic
IL22RA1	0.743561	0.997328	0.0146062	1.01018	0.0146062	0.0011619	Inflammation
HGF	0.743561	0.997328	0.0707813	1.05029	0.0707813	0.0011619	Inflammation
PLA2G4A	0.743561	0.997328	-0.13755	0.909062	-0.13755	0.0011619	Inflammation
FABP1	0.743561	0.997328	-0.142137	0.906176	-0.142137	0.0011619	Inflammation
ISM1	0.743561	0.997328	0.0793875	1.05657	0.0793875	0.0011619	Inflammation
PTPN6	0.743561	0.997328	-0.131738	0.912732	-0.131738	0.0011619	Inflammation
ADA	0.743561	0.997328	-0.0248562	0.982919	-0.0248563	0.0011619	Inflammation
CDON	0.743561	0.997328	-0.0279187	0.980834	-0.0279187	0.0011619	Inflammation
EDAR	0.743561	0.997328	-0.0578125	0.96072	-0.0578125	0.0011619	Inflammation
CST7	0.743561	0.997328	0.130238	1.09447	0.130238	0.0011619	Inflammation
MMP10	0.754753	0.997328	-0.0809062	0.945464	-0.0809063	0.0011619	Inflammation
PAMR1	0.781952	0.997328	0.04045	1.02843	0.04045	0.0011619	Neurology
IL1RAP	0.781952	0.997328	0.0323063	1.02265	0.0323062	0.0011619	Neurology
HNMT	0.781952	0.997328	0.0296562	1.02077	0.0296562	0.0011619	Neurology
GDNF	0.781952	0.997328	0.004775	1.00332	0.004775	0.0011619	Neurology
APOH	0.781952	0.997328	-0.0109375	0.992447	-0.0109375	0.0011619	Neurology
RWDD1	0.781952	0.997328	-0.0885438	0.940472	-0.0885438	0.0011619	Neurology
CDHR1	0.781952	0.997328	-0.0650312	0.955925	-0.0650312	0.0011619	Neurology
STAMBP	0.781952	0.997328	-0.0980875	0.934271	-0.0980875	0.0011619	Neurology
OBP2B	0.781952	0.997328	-0.0475812	0.967557	-0.0475813	0.0011619	Neurology
AKT1S1	0.781952	0.997328	-0.170637	0.88845	-0.170637	0.0011619	Neurology
HAVCR2	0.781952	0.997328	-0.0114375	0.992103	-0.0114375	0.0011619	Neurology
NOMO1	0.781952	0.997328	-0.0132125	0.990884	-0.0132125	0.0011619	Neurology
CLEC1B	0.781952	0.997328	-0.0622937	0.95774	-0.0622937	0.0011619	Neurology
CDKN2D	0.781952	0.997328	-0.14675	0.903283	-0.14675	0.0011619	Oncology
CBLN4	0.781952	0.997328	-0.0362312	0.975199	-0.0362312	0.0011619	Oncology
SEMA4C	0.781952	0.997328	0.0274812	1.01923	0.0274813	0.0011619	Oncology
SIRT2	0.781952	0.997328	-0.162463	0.893499	-0.162463	0.0011619	Oncology
WISP1	0.781952	0.997328	-0.0141187	0.990261	-0.0141187	0.0011619	Oncology
FOLR1	0.781952	0.997328	0.0291063	1.02038	0.0291063	0.0011619	Oncology
IDUA	0.781952	0.997328	0.0148	1.01031	0.0148	0.0011619	Oncology
PLA2G15	0.781952	0.997328	0.0603187	1.0427	0.0603187	0.0011619	Oncology
SEPTIN9	0.781952	0.997328	0.0388312	1.02728	0.0388312	0.0011619	Oncology
C4BPB	0.781952	0.997328	0.0188187	1.01313	0.0188187	0.0011619	Oncology
KLK4	0.781952	0.997328	-0.0472625	0.967771	-0.0472625	0.0011619	Oncology
KRT18	0.781952	0.997328	0.0710438	1.05048	0.0710438	0.0011619	Oncology
CA9	0.781952	0.997328	0.0388375	1.02729	0.0388375	0.0011619	Oncology
DNAJB1	0.781952	0.997328	-0.127769	0.915246	-0.127769	0.0011619	Oncology
HPGDS	0.781952	0.997328	0.0258687	1.01809	0.0258687	0.0011619	Oncology
FGFBP1	0.781952	0.997328	-0.0114125	0.992121	-0.0114125	0.0011619	Oncology
ATP6AP2	0.781952	0.997328	0.0404188	1.02841	0.0404188	0.0011619	Oncology
BAIAP2	0.781952	0.997328	-0.0309125	0.978801	-0.0309125	0.0011619	Oncology
HSPB6	0.781952	0.997328	-0.049925	0.965987	-0.049925	0.0011619	Oncology
CD163	0.781952	0.997328	0.0164063	1.01144	0.0164063	0.0011619	Cardiometabolic
F7	0.781952	0.997328	-0.0385938	0.973603	-0.0385938	0.0011619	Cardiometabolic
KYAT1	0.781952	0.997328	0.0326062	1.02286	0.0326062	0.0011619	Cardiometabolic
CLTA	0.781952	0.997328	-0.0217187	0.985058	-0.0217187	0.0011619	Cardiometabolic
MET	0.781952	0.997328	-0.0182563	0.987425	-0.0182563	0.0011619	Cardiometabolic
ADH4	0.781952	0.997328	0.082075	1.05854	0.082075	0.0011619	Cardiometabolic
CHI3L1	0.781952	0.997328	-0.00959375	0.993372	-0.00959375	0.0011619	Cardiometabolic
GRAP2	0.781952	0.997328	-0.134494	0.910989	-0.134494	0.0011619	Cardiometabolic
IGFBPL1	0.781952	0.997328	-0.00346875	0.997599	-0.00346875	0.0011619	Cardiometabolic
CANT1	0.781952	0.997328	-0.00315625	0.997815	-0.00315625	0.0011619	Cardiometabolic
HYAL1	0.781952	0.997328	-0.0202813	0.98604	-0.0202813	0.0011619	Cardiometabolic
EGFR	0.781952	0.997328	-0.00533125	0.996311	-0.00533125	0.0011619	Cardiometabolic
SPINK4	0.781952	0.997328	0.0253875	1.01775	0.0253875	0.0011619	Inflammation
IDS	0.781952	0.997328	-0.0112812	0.992211	-0.0112812	0.0011619	Inflammation
IFNGR1	0.781952	0.997328	0.0070125	1.00487	0.0070125	0.0011619	Inflammation
EPHA1	0.781952	0.997328	0.00233125	1.00162	0.00233125	0.0011619	Inflammation
B4GALT1	0.781952	0.997328	0.0706875	1.05022	0.0706875	0.0011619	Inflammation
IL10RB	0.781952	0.997328	0.0403188	1.02834	0.0403188	0.0011619	Inflammation
VEGFA	0.781952	0.997328	0.00615625	1.00428	0.00615625	0.0011619	Inflammation
PROK1	0.781952	0.997328	0.0461937	1.03254	0.0461938	0.0011619	Inflammation
LAT	0.781952	0.997328	-0.0859938	0.942135	-0.0859938	0.0011619	Inflammation
FUT3_FUT5	0.820892	0.997328	0.0132625	1.00924	0.0132625	0.0011619	Neurology
TIMP4	0.820892	0.997328	0.0448	1.03154	0.0448	0.0011619	Neurology
ROBO2	0.820892	0.997328	0.0098875	1.00688	0.0098875	0.0011619	Neurology
TNXB	0.820892	0.997328	0.0113875	1.00792	0.0113875	0.0011619	Neurology
TFF1	0.820892	0.997328	-0.002675	0.998148	-0.002675	0.0011619	Neurology
LAYN	0.820892	0.997328	0.0621688	1.04403	0.0621687	0.0011619	Neurology
CDH15	0.820892	0.997328	-0.0306688	0.978966	-0.0306688	0.0011619	Neurology
CASP8	0.820892	0.997328	-0.0395687	0.972946	-0.0395687	0.0011619	Oncology
FGF21	0.820892	0.997328	-0.129637	0.914061	-0.129637	0.0011619	Oncology
OGFR	0.820892	0.997328	0.044175	1.03109	0.044175	0.0011619	Oncology
CNPY4	0.820892	0.997328	-0.0551875	0.962469	-0.0551875	0.0011619	Oncology
DPP6	0.820892	0.997328	-0.0021375	0.998519	-0.0021375	0.0011619	Oncology
MANSC1	0.820892	0.997328	0.0240437	1.01681	0.0240438	0.0011619	Oncology
PFKFB2	0.820892	0.997328	0.0321938	1.02257	0.0321938	0.0011619	Oncology
RAD23B	0.820892	0.997328	0.0221187	1.01545	0.0221187	0.0011619	Oncology
CAPG	0.820892	0.997328	-0.0146313	0.98991	-0.0146313	0.0011619	Oncology
ST6GAL1	0.820892	0.997328	0.0386625	1.02716	0.0386625	0.0011619	Cardiometabolic
ENTPD6	0.820892	0.997328	0.0212875	1.01486	0.0212875	0.0011619	Cardiometabolic
GSTA1	0.820892	0.997328	0.0718125	1.05104	0.0718125	0.0011619	Cardiometabolic
LGALS3	0.820892	0.997328	-0.0182125	0.987455	-0.0182125	0.0011619	Cardiometabolic
FAS	0.820892	0.997328	-0.0003	0.999792	-0.0003	0.0011619	Cardiometabolic
ICAM2	0.820892	0.997328	0.0123375	1.00859	0.0123375	0.0011619	Cardiometabolic
LCN2	0.820892	0.997328	-0.0091125	0.993704	-0.0091125	0.0011619	Cardiometabolic
ANG	0.820892	0.997328	-0.0303062	0.979212	-0.0303062	0.0011619	Cardiometabolic
ITGB2	0.820892	0.997328	0.0001125	1.00008	0.0001125	0.0011619	Cardiometabolic
CCL15	0.820892	0.997328	0.0269563	1.01886	0.0269562	0.0011619	Cardiometabolic
PDGFA	0.820892	0.997328	0.0294063	1.02059	0.0294063	0.0011619	Cardiometabolic
QDPR	0.820892	0.997328	-0.0512125	0.965125	-0.0512125	0.0011619	Cardiometabolic
SSC4D	0.820892	0.997328	0.0824125	1.05879	0.0824125	0.0011619	Cardiometabolic
APOM	0.820892	0.997328	0.0174562	1.01217	0.0174563	0.0011619	Cardiometabolic
CD14	0.820892	0.997328	0.0651125	1.04617	0.0651125	0.0011619	Cardiometabolic
SSC5D	0.820892	0.997328	0.0409875	1.02882	0.0409875	0.0011619	Cardiometabolic
DAPP1	0.820892	0.997328	0.0440875	1.03103	0.0440875	0.0011619	Inflammation
FGF5	0.820892	0.997328	0.0028	1.00194	0.0028	0.0011619	Inflammation
LAP3	0.820892	0.997328	0.0183062	1.01277	0.0183063	0.0011619	Inflammation
CD276	0.820892	0.997328	0.0141312	1.00984	0.0141313	0.0011619	Inflammation
BACH1	0.820892	0.997328	-0.0334375	0.977089	-0.0334375	0.0011619	Inflammation
CD244	0.820892	0.997328	0.004475	1.00311	0.004475	0.0011619	Inflammation
NTF3	0.820892	0.997328	0.0100063	1.00696	0.0100063	0.0011619	Inflammation
COLEC12	0.820892	0.997328	0.0334625	1.02347	0.0334625	0.0011619	Inflammation
TGFA	0.820892	0.997328	0.126731	1.09182	0.126731	0.0011619	Inflammation
PLXNA4	0.820892	0.997328	-0.0496438	0.966175	-0.0496438	0.0011619	Inflammation
EPCAM	0.820892	0.997328	-0.0613563	0.958363	-0.0613563	0.0011619	Inflammation
HSPA1A	0.820892	0.997328	-0.0145188	0.989987	-0.0145188	0.0011619	Inflammation
CD40	0.820892	0.997328	-0.0652375	0.955788	-0.0652375	0.0011619	Inflammation
BCL2L11	0.820892	0.997328	-0.0226875	0.984397	-0.0226875	0.0011619	Inflammation
SIGLEC10	0.856359	0.997328	-0.0059	0.995919	-0.0059	0.0011619	Inflammation
ENO1	0.86026	0.997328	-0.0977375	0.934497	-0.0977375	0.0011619	Neurology
PEBP1	0.86026	0.997328	-0.0366875	0.974891	-0.0366875	0.0011619	Neurology
EPHB6	0.86026	0.997328	0.0567	1.04008	0.0567	0.0011619	Neurology
PTPRN2	0.86026	0.997328	-0.0276562	0.981013	-0.0276563	0.0011619	Neurology
IL34	0.86026	0.997328	-0.00599375	0.995854	-0.00599375	0.0011619	Neurology
CPPED1	0.86026	0.997328	-0.0526	0.964197	-0.0526	0.0011619	Neurology
CD99	0.86026	0.997328	0.0247563	1.01731	0.0247562	0.0011619	Neurology
KLB	0.86026	0.997328	0.0277625	1.01943	0.0277625	0.0011619	Neurology
ISLR2	0.86026	0.997328	-0.0145875	0.98994	-0.0145875	0.0011619	Neurology
EFNA1	0.86026	0.997328	0.03785	1.02658	0.03785	0.0011619	Neurology
PILRA	0.86026	0.997328	0.0191875	1.01339	0.0191875	0.0011619	Neurology
PSG1	0.86026	0.997328	0.0342437	1.02402	0.0342437	0.0011619	Neurology
NOS1	0.86026	0.997328	0.0064625	1.00449	0.0064625	0.0011619	Neurology
EGFL7	0.86026	0.997328	-0.0195938	0.98651	-0.0195938	0.0011619	Oncology
KLK8	0.86026	0.997328	-0.0448	0.969424	-0.0448	0.0011619	Oncology
ATG4A	0.86026	0.997328	0.032275	1.02262	0.032275	0.0011619	Oncology
FLT4	0.86026	0.997328	0.028775	1.02015	0.028775	0.0011619	Oncology
KLK10	0.86026	0.997328	0.0916938	1.06562	0.0916938	0.0011619	Oncology
RBP2	0.86026	0.997328	-0.0348125	0.976159	-0.0348125	0.0011619	Oncology
FLI1	0.86026	0.997328	-0.071075	0.951928	-0.071075	0.0011619	Oncology
MPI	0.86026	0.997328	-0.0888562	0.940268	-0.0888562	0.0011619	Oncology
CTSV	0.86026	0.997328	0.0215937	1.01508	0.0215937	0.0011619	Oncology
STAT5B	0.86026	0.997328	-0.00768125	0.99469	-0.00768125	0.0011619	Oncology
SOD1	0.86026	0.997328	-0.0115875	0.992	-0.0115875	0.0011619	Cardiometabolic
COL4A1	0.86026	0.997328	0.0265063	1.01854	0.0265063	0.0011619	Cardiometabolic
ROR1	0.86026	0.997328	-0.0319	0.978131	-0.0319	0.0011619	Cardiometabolic
ADGRG2	0.86026	0.997328	-0.0296	0.979692	-0.0296	0.0011619	Cardiometabolic
PCDH17	0.86026	0.997328	-0.110925	0.925994	-0.110925	0.0011619	Cardiometabolic
LILRA5	0.86026	0.997328	0.001475	1.00102	0.001475	0.0011619	Cardiometabolic
TYRO3	0.86026	0.997328	-0.017	0.988286	-0.017	0.0011619	Cardiometabolic
DPP7	0.86026	0.997328	0.0095625	1.00665	0.0095625	0.0011619	Cardiometabolic
ACY1	0.86026	0.997328	0.0138937	1.00968	0.0138937	0.0011619	Cardiometabolic
CCL16	0.86026	0.997328	-0.00190625	0.99868	-0.00190625	0.0011619	Cardiometabolic
REG3A	0.86026	0.997328	0.0565	1.03994	0.0565	0.0011619	Cardiometabolic
RETN	0.86026	0.997328	-0.0215438	0.985178	-0.0215438	0.0011619	Cardiometabolic
TIMP1	0.86026	0.997328	0.020025	1.01398	0.020025	0.0011619	Cardiometabolic
RARRES2	0.86026	0.997328	-0.003825	0.997352	-0.003825	0.0011619	Cardiometabolic
UMOD	0.86026	0.997328	-0.027525	0.981102	-0.027525	0.0011619	Cardiometabolic
SPON1	0.86026	0.997328	-0.0198562	0.986331	-0.0198562	0.0011619	Inflammation
IL17C	0.86026	0.997328	0.403344	1.32257	0.403344	0.0011619	Inflammation
SMOC2	0.86026	0.997328	0.0171812	1.01198	0.0171812	0.0011619	Inflammation
ATP5IF1	0.86026	0.997328	-0.0903563	0.939291	-0.0903563	0.0011619	Inflammation
NCK2	0.86026	0.997328	-0.0892562	0.940007	-0.0892563	0.0011619	Inflammation
TNFRSF13B	0.86026	0.997328	-0.0122938	0.991515	-0.0122937	0.0011619	Inflammation
LGALS4	0.86026	0.997328	0.0176625	1.01232	0.0176625	0.0011619	Inflammation
SLAMF7	0.86026	0.997328	0.0483188	1.03406	0.0483188	0.0011619	Inflammation
TNFRSF4	0.86026	0.997328	0.0222187	1.01552	0.0222187	0.0011619	Inflammation
PTX3	0.86026	0.997328	-0.0915375	0.938522	-0.0915375	0.0011619	Inflammation
DPP10	0.86026	0.997328	0.043125	1.03034	0.043125	0.0011619	Inflammation
LRRN1	0.86026	0.997328	0.00895	1.00622	0.00895	0.0011619	Inflammation
PRELP	0.86026	0.997328	0.006325	1.00439	0.006325	0.0011619	Inflammation
CCL24	0.86026	0.997328	0.0634875	1.04499	0.0634875	0.0011619	Inflammation
MGMT	0.86026	0.997328	-0.176338	0.884947	-0.176338	0.0011619	Inflammation
AGER	0.86026	0.997328	0.0525562	1.0371	0.0525562	0.0011619	Inflammation
ITGA6	0.86026	0.997328	-0.0076	0.994746	-0.0076	0.0011619	Inflammation
IFNLR1	0.86026	0.997328	0.0040625	1.00282	0.0040625	0.0011619	Inflammation
TNFRSF9	0.899933	0.997328	0.0148188	1.01032	0.0148187	0.0011619	Neurology
WISP2	0.899933	0.997328	0.0145625	1.01015	0.0145625	0.0011619	Neurology
SCARA5	0.899933	0.997328	-0.0011625	0.999195	-0.0011625	0.0011619	Neurology
FUT8	0.899933	0.997328	-0.0368062	0.974811	-0.0368063	0.0011619	Neurology
ABHD14B	0.899933	0.997328	-0.0304312	0.979128	-0.0304313	0.0011619	Neurology
CNTN4	0.899933	0.997328	-0.00515	0.996437	-0.00515	0.0011619	Neurology
CA2	0.899933	0.997328	0.07745	1.05515	0.07745	0.0011619	Neurology
GGT1	0.899933	0.997328	-0.0015375	0.998935	-0.0015375	0.0011619	Neurology
LXN	0.899933	0.997328	-0.0032375	0.997758	-0.0032375	0.0011619	Neurology
FHIT	0.899933	0.997328	-0.0733125	0.950453	-0.0733125	0.0011619	Neurology
PDCD5	0.899933	0.997328	-6.875e-05	0.999952	-6.875e-05	0.0011619	Neurology
CD164	0.899933	0.997328	0.023325	1.0163	0.023325	0.0011619	Neurology
GPC5	0.899933	0.997328	0.0112687	1.00784	0.0112687	0.0011619	Neurology
SUSD2	0.899933	0.997328	0.0258188	1.01806	0.0258188	0.0011619	Neurology
S100A4	0.899933	0.997328	-0.0288312	0.980214	-0.0288312	0.0011619	Oncology
TFPI2	0.899933	0.997328	0.0366437	1.02572	0.0366437	0.0011619	Oncology
GFRA1	0.899933	0.997328	-0.0136125	0.990609	-0.0136125	0.0011619	Oncology
POLR2F	0.899933	0.997328	0.101837	1.07314	0.101837	0.0011619	Oncology
GALNT2	0.899933	0.997328	-0.003925	0.997283	-0.003925	0.0011619	Oncology
ERBB2	0.899933	0.997328	0.0555937	1.03929	0.0555937	0.0011619	Oncology
FOPNL	0.899933	0.997328	-0.0720688	0.951273	-0.0720688	0.0011619	Oncology
LEFTY2	0.899933	0.997328	0.0046375	1.00322	0.0046375	0.0011619	Oncology
ARSB	0.899933	0.997328	0.0366812	1.02575	0.0366812	0.0011619	Oncology
TAFA5	0.899933	0.997328	0.0488813	1.03446	0.0488813	0.0011619	Oncology
TINAGL1	0.899933	0.997328	0.0134438	1.00936	0.0134437	0.0011619	Cardiometabolic
PTPRF	0.899933	0.997328	-0.0060625	0.995807	-0.0060625	0.0011619	Cardiometabolic
CCL18	0.899933	0.997328	0.0118875	1.00827	0.0118875	0.0011619	Cardiometabolic
SELE	0.899933	0.997328	-0.0172875	0.988089	-0.0172875	0.0011619	Cardiometabolic
PEAR1	0.899933	0.997328	0.0219625	1.01534	0.0219625	0.0011619	Cardiometabolic
PCSK9	0.899933	0.997328	0.0401375	1.02821	0.0401375	0.0011619	Cardiometabolic
BOC	0.899933	0.997328	0.0158187	1.01103	0.0158188	0.0011619	Cardiometabolic
C1QTNF1	0.899933	0.997328	0.0376125	1.02641	0.0376125	0.0011619	Cardiometabolic
CA1	0.899933	0.997328	0.028175	1.01972	0.028175	0.0011619	Cardiometabolic
FBP1	0.899933	0.997328	0.0775125	1.0552	0.0775125	0.0011619	Cardiometabolic
FAM3C	0.899933	0.997328	-0.0356313	0.975605	-0.0356313	0.0011619	Cardiometabolic
EIF4EBP1	0.899933	0.997328	0.077575	1.05524	0.077575	0.0011619	Cardiometabolic
CDH2	0.899933	0.997328	0.0165	1.0115	0.0165	0.0011619	Cardiometabolic
DPP4	0.899933	0.997328	-0.0257938	0.98228	-0.0257938	0.0011619	Cardiometabolic
PLXNB2	0.899933	0.997328	-0.0122437	0.991549	-0.0122437	0.0011619	Cardiometabolic
ADAM23	0.899933	0.997328	-0.0074375	0.994858	-0.0074375	0.0011619	Inflammation
IL4R	0.899933	0.997328	0.0230688	1.01612	0.0230688	0.0011619	Inflammation
VEGFD	0.899933	0.997328	-0.0131437	0.990931	-0.0131437	0.0011619	Inflammation
PRSS8	0.899933	0.997328	0.0199625	1.01393	0.0199625	0.0011619	Inflammation
PCDH1	0.899933	0.997328	0.0054625	1.00379	0.0054625	0.0011619	Inflammation
NPPC	0.899933	0.997328	-0.0116437	0.991962	-0.0116437	0.0011619	Inflammation
COL9A1	0.899933	0.997328	0.0433812	1.03053	0.0433812	0.0011619	Inflammation
HSD11B1	0.899933	0.997328	0.061325	1.04342	0.061325	0.0011619	Inflammation
SCRN1	0.899933	0.997328	-0.0536563	0.963491	-0.0536563	0.0011619	Inflammation
HCLS1	0.899933	0.997328	-0.053725	0.963446	-0.053725	0.0011619	Inflammation
CKMT1A_CKMT1B	0.899933	0.997328	0.108969	1.07846	0.108969	0.0011619	Inflammation
CNTNAP2	0.899933	0.997328	0.00419375	1.00291	0.00419375	0.0011619	Inflammation
FIS1	0.899933	0.997328	-0.0387187	0.973519	-0.0387187	0.0011619	Inflammation
EPO	0.899933	0.997328	-0.0482875	0.967084	-0.0482875	0.0011619	Inflammation
ASAH2	0.93988	0.999471	0.0240062	1.01678	0.0240063	0.000229861	Neurology
VSIG4	0.93988	0.999471	0.0198187	1.01383	0.0198187	0.000229861	Neurology
NRP2	0.93988	0.999471	-0.00238125	0.998351	-0.00238125	0.000229861	Neurology
APP	0.93988	0.999471	0.013275	1.00924	0.013275	0.000229861	Neurology
DSC2	0.93988	0.999471	-0.00928125	0.993587	-0.00928125	0.000229861	Neurology
TNFRSF10B	0.93988	0.999471	-0.01905	0.986882	-0.01905	0.000229861	Neurology
GGT5	0.93988	0.999471	0.0169	1.01178	0.0169	0.000229861	Neurology
C2CD2L	0.93988	0.999471	-0.0181625	0.98749	-0.0181625	0.000229861	Neurology
TXNRD1	0.93988	0.999471	-0.00730625	0.994948	-0.00730625	0.000229861	Neurology
CNTN5	0.93988	0.999471	0.009475	1.00659	0.009475	0.000229861	Neurology
SLC16A1	0.93988	0.999471	0.012475	1.00868	0.012475	0.000229861	Neurology
IGFBP4	0.93988	0.999471	0.00565	1.00392	0.00565	0.000229861	Neurology
NPTX1	0.93988	0.999471	-0.0115438	0.99203	-0.0115438	0.000229861	Neurology
AARSD1	0.93988	0.999471	0.023275	1.01626	0.023275	0.000229861	Oncology
SMAD5	0.93988	0.999471	-0.0109813	0.992417	-0.0109812	0.000229861	Oncology
FGFR2	0.93988	0.999471	0.0186625	1.01302	0.0186625	0.000229861	Oncology
LRIG1	0.93988	0.999471	-0.00764375	0.994716	-0.00764375	0.000229861	Oncology
SPARC	0.93988	0.999471	0.033175	1.02326	0.033175	0.000229861	Oncology
SUGT1	0.93988	0.999471	-0.0300188	0.979408	-0.0300188	0.000229861	Oncology
PPME1	0.93988	0.999471	0.00101875	1.00071	0.00101875	0.000229861	Oncology
MSLN	0.93988	0.999471	0.015525	1.01082	0.015525	0.000229861	Oncology
HDGF	0.93988	0.999471	-0.0360875	0.975296	-0.0360875	0.000229861	Oncology
L1CAM	0.93988	0.999471	0.00129375	1.0009	0.00129375	0.000229861	Oncology
TNFRSF12A	0.93988	0.999471	0.0135375	1.00943	0.0135375	0.000229861	Oncology
SIGLEC9	0.93988	0.999471	0.0201188	1.01404	0.0201188	0.000229861	Oncology
NECTIN4	0.93988	0.999471	0.01595	1.01112	0.01595	0.000229861	Oncology
P4HB	0.93988	0.999471	0.0417438	1.02936	0.0417438	0.000229861	Oncology
GDF2	0.93988	0.999471	0.0239125	1.01671	0.0239125	0.000229861	Cardiometabolic
SERPINA11	0.93988	0.999471	0.001875	1.0013	0.001875	0.000229861	Cardiometabolic
CRTAC1	0.93988	0.999471	-0.0512625	0.965091	-0.0512625	0.000229861	Cardiometabolic
ADAM15	0.93988	0.999471	0.023475	1.0164	0.023475	0.000229861	Cardiometabolic
MEGF9	0.93988	0.999471	-0.0112187	0.992254	-0.0112187	0.000229861	Cardiometabolic
MPHOSPH8	0.93988	0.999471	0.007925	1.00551	0.007925	0.000229861	Cardiometabolic
LEPR	0.93988	0.999471	-0.049925	0.965987	-0.049925	0.000229861	Cardiometabolic
ADAMTS13	0.93988	0.999471	-0.0041875	0.997102	-0.0041875	0.000229861	Cardiometabolic
GDF15	0.93988	0.999471	-0.0403813	0.972398	-0.0403813	0.000229861	Cardiometabolic
REG1A	0.93988	0.999471	0.141481	1.10304	0.141481	0.000229861	Cardiometabolic
MB	0.93988	0.999471	0.0012	1.00083	0.0012	0.000229861	Cardiometabolic
PM20D1	0.93988	0.999471	0.0658625	1.04671	0.0658625	0.000229861	Cardiometabolic
CD2AP	0.93988	0.999471	-0.108088	0.927817	-0.108088	0.000229861	Cardiometabolic
PTN	0.93988	0.999471	0.156044	1.11423	0.156044	0.000229861	Cardiometabolic
CGREF1	0.93988	0.999471	-0.0223313	0.98464	-0.0223313	0.000229861	Cardiometabolic
SERPINE1	0.93988	0.999471	-0.0865687	0.94176	-0.0865687	0.000229861	Cardiometabolic
SERPINB8	0.93988	0.999471	0.0359375	1.02522	0.0359375	0.000229861	Inflammation
IRAK4	0.93988	0.999471	-0.0530313	0.963909	-0.0530313	0.000229861	Inflammation
NCR1	0.93988	0.999471	0.0320875	1.02249	0.0320875	0.000229861	Inflammation
HLA-DRA	0.93988	0.999471	0.0605313	1.04285	0.0605313	0.000229861	Inflammation
BST1	0.97937	0.999471	-0.0154625	0.989339	-0.0154625	0.000229861	Neurology
RSPO1	0.97995	0.999471	-0.0001125	0.999922	-0.0001125	0.000229861	Neurology
GFRA3	0.97995	0.999471	0.0264	1.01847	0.0264	0.000229861	Neurology
BCAM	0.97995	0.999471	-0.0072375	0.994996	-0.0072375	0.000229861	Neurology
CTSF	0.97995	0.999471	0.0203312	1.01419	0.0203312	0.000229861	Oncology
AKR1B1	0.97995	0.999471	-0.0729812	0.950671	-0.0729812	0.000229861	Oncology
MMP12	0.97995	0.999471	0.115206	1.08313	0.115206	0.000229861	Oncology
HGS	0.97995	0.999471	-0.071625	0.951566	-0.071625	0.000229861	Oncology
ADAMTS8	0.97995	0.999471	0.00978125	1.0068	0.00978125	0.000229861	Oncology
GPA33	0.97995	0.999471	0.030625	1.02145	0.030625	0.000229861	Oncology
ENG	0.97995	0.999471	0.00169375	1.00117	0.00169375	0.000229861	Cardiometabolic
AK1	0.97995	0.999471	0.0432375	1.03042	0.0432375	0.000229861	Cardiometabolic
THOP1	0.97995	0.999471	-0.0110937	0.99234	-0.0110937	0.000229861	Cardiometabolic
NECTIN2	0.97995	0.999471	-0.00096875	0.999329	-0.00096875	0.000229861	Cardiometabolic
PRCP	0.97995	0.999471	-0.00056875	0.999606	-0.00056875	0.000229861	Cardiometabolic
NID1	0.97995	0.999471	-0.024225	0.983349	-0.024225	0.000229861	Cardiometabolic
ICAM5	0.97995	0.999471	-0.0124938	0.991377	-0.0124937	0.000229861	Cardiometabolic
CA3	0.97995	0.999471	-0.0046375	0.996791	-0.0046375	0.000229861	Cardiometabolic
ESM1	0.97995	0.999471	-0.00674375	0.995336	-0.00674375	0.000229861	Inflammation
CD40LG	0.97995	0.999471	-0.0885437	0.940472	-0.0885438	0.000229861	Inflammation
PTPRM	0.97995	0.999471	0.0238562	1.01667	0.0238563	0.000229861	Inflammation
GLOD4	0.97995	0.999471	-0.0101312	0.993002	-0.0101312	0.000229861	Inflammation
CD79B	0.97995	0.999471	0.0250875	1.01754	0.0250875	0.000229861	Inflammation
MEGF10	0.97995	0.999471	-0.0281563	0.980673	-0.0281563	0.000229861	Inflammation
NELL2	0.97995	0.999471	0.00674375	1.00469	0.00674375	0.000229861	Inflammation
PSMG3	0.97995	0.999471	0.0165125	1.01151	0.0165125	0.000229861	Inflammation
TGFB1	0.97995	0.999471	0.0197437	1.01378	0.0197438	0.000229861	Inflammation
PLAU	0.97995	0.999471	-0.00624375	0.995682	-0.00624375	0.000229861	Neurology
FLRT2	0.97995	0.999471	0.0385625	1.02709	0.0385625	0.000229861	Neurology
CARHSP1	0.97995	0.999471	0.0615687	1.0436	0.0615687	0.000229861	Neurology
VWC2	0.97995	0.999471	0.0250375	1.01751	0.0250375	0.000229861	Neurology
ANXA3	0.97995	0.999471	0.0017125	1.00119	0.0017125	0.000229861	Neurology
VTA1	0.97995	0.999471	-0.01255	0.991339	-0.01255	0.000229861	Neurology
DKK1	0.97995	0.999471	0.0351312	1.02465	0.0351312	0.000229861	Neurology
ITGB5	0.97995	0.999471	-0.0331063	0.977314	-0.0331063	0.000229861	Oncology
SLAMF8	0.97995	0.999471	0.0273625	1.01915	0.0273625	0.000229861	Oncology
DCBLD2	0.97995	0.999471	0.0229813	1.01606	0.0229812	0.000229861	Oncology
SEZ6L	0.97995	0.999471	0.023825	1.01665	0.023825	0.000229861	Oncology
VSIR	0.97995	0.999471	-0.00269375	0.998135	-0.00269375	0.000229861	Cardiometabolic
DLK1	0.97995	0.999471	-0.0109187	0.99246	-0.0109188	0.000229861	Cardiometabolic
SPON2	0.97995	0.999471	0.0162312	1.01131	0.0162312	0.000229861	Cardiometabolic
ICAM1	0.97995	0.999471	-0.0032125	0.997776	-0.0032125	0.000229861	Cardiometabolic
OSMR	0.97995	0.999471	-0.00675625	0.995328	-0.00675625	0.000229861	Cardiometabolic
CNDP1	0.97995	0.999471	0.0426938	1.03004	0.0426938	0.000229861	Cardiometabolic
EGF	0.97995	0.999471	0.0366563	1.02573	0.0366563	0.000229861	Inflammation
DAG1	0.97995	0.999471	0.0287188	1.02011	0.0287188	0.000229861	Inflammation
JCHAIN	0.97995	0.999471	0.0463438	1.03264	0.0463438	0.000229861	Inflammation
DFFA	0.97995	0.999471	-0.0249063	0.982884	-0.0249063	0.000229861	Inflammation
IL18	0.97995	0.999471	0.0102125	1.0071	0.0102125	0.000229861	Inflammation
CKAP4	0.97995	0.999471	0.0196937	1.01374	0.0196937	0.000229861	Inflammation
MPIG6B	0.97995	0.999471	0.0116125	1.00808	0.0116125	0.000229861	Inflammation
SULT2A1	0.97995	0.999471	0.0204125	1.01425	0.0204125	0.000229861	Inflammation
PDGFB	0.97995	0.999471	-0.0086875	0.993996	-0.0086875	0.000229861	Inflammation
SFRP1	1	1	0.0171875	1.01198	0.0171875	0	Neurology
ITGAM	1	1	0.0618063	1.04377	0.0618062	0	Neurology
CASP10	1	1	0.00539375	1.00375	0.00539375	0	Neurology
TMSB10	1	1	-0.0214125	0.985268	-0.0214125	0	Neurology
INHBC	1	1	0.00919375	1.00639	0.00919375	0	Neurology
PLXDC1	1	1	0.0032625	1.00226	0.0032625	0	Oncology
HS3ST3B1	1	1	0.0239125	1.01671	0.0239125	0	Oncology
FUCA1	1	1	0.0263625	1.01844	0.0263625	0	Cardiometabolic
ACP5	1	1	0.0122188	1.00851	0.0122188	0	Cardiometabolic
CNST	1	1	-0.0796062	0.946316	-0.0796062	0	Cardiometabolic
ITGB1	1	1	-0.0076625	0.994703	-0.0076625	0	Cardiometabolic
ICAM3	1	1	-0.00156875	0.998913	-0.00156875	0	Cardiometabolic
IL2RA	1	1	-0.0435438	0.970269	-0.0435438	0	Cardiometabolic
NRCAM	1	1	-0.0722875	0.951129	-0.0722875	0	Cardiometabolic
NTRK2	1	1	-0.052825	0.964047	-0.052825	0	Cardiometabolic
PLAT	1	1	0.0839187	1.05989	0.0839187	0	Cardiometabolic
TIMD4	1	1	0.00618125	1.00429	0.00618125	0	Cardiometabolic
PGLYRP1	1	1	0.041925	1.02949	0.041925	0	Cardiometabolic
SORT1	1	1	0.0176	1.01227	0.0176	0	Cardiometabolic
TRIM21	1	1	-0.0077625	0.994634	-0.0077625	0	Inflammation
PIK3AP1	1	1	0.0209375	1.01462	0.0209375	0	Inflammation
F2R	1	1	0.0133563	1.0093	0.0133563	0	Inflammation
LIFR	1	1	0.0184875	1.0129	0.0184875	0	Inflammation
LAMA4	1	1	0.0227562	1.0159	0.0227562	0	Inflammation
SIT1	1	1	-0.0287375	0.980278	-0.0287375	0	Inflammation

## Sheet: Fig.1F
protein	unadjusted_p_value	FDR	Difference	Fold_change	FClog	plog	Panel
S100A12	0.000762939	0.644531	0.626431	1.54374	0.626431	0.190756	Oncology
PPY	0.00100708	0.644531	1.08121	2.11581	1.08121	0.190756	Oncology
TMPRSS15	0.00268555	0.859375	0.579219	1.49404	0.579219	0.0658173	Oncology
PNLIPRP2	0.00268555	0.859375	0.395625	1.31551	0.395625	0.0658173	Inflammation
BPIFB1	0.0109863	0.997328	0.182894	1.13516	0.182894	0.0011619	Cardiometabolic
IL12B	0.0109863	0.997328	0.17525	1.12916	0.17525	0.0011619	Inflammation
CPA2	0.013092	0.997328	0.334475	1.26092	0.334475	0.0011619	Neurology
PGF	0.013092	0.997328	0.145456	1.10608	0.145456	0.0011619	Inflammation
CD200	0.013092	0.997328	0.162819	1.11947	0.162819	0.0011619	Inflammation
VSTM1	0.0155029	0.997328	0.25775	1.19561	0.25775	0.0011619	Neurology
CALCA	0.0155029	0.997328	0.5485	1.46256	0.5485	0.0011619	Neurology
IRAK1	0.0182495	0.997328	-0.401481	0.757081	-0.401481	0.0011619	Inflammation
GAL	0.0182495	0.997328	0.17405	1.12822	0.17405	0.0011619	Inflammation
CD6	0.0182495	0.997328	0.148287	1.10825	0.148287	0.0011619	Inflammation
CCL25	0.0182495	0.997328	0.226156	1.16971	0.226156	0.0011619	Inflammation
PRDX6	0.0213928	0.997328	-0.148425	0.902235	-0.148425	0.0011619	Oncology
EDIL3	0.0213928	0.997328	0.287569	1.22058	0.287569	0.0011619	Cardiometabolic
MAPK9	0.0213928	0.997328	-0.193125	0.874709	-0.193125	0.0011619	Inflammation
GP2	0.0249634	0.997328	0.216694	1.16207	0.216694	0.0011619	Cardiometabolic
GZMA	0.0249634	0.997328	0.155325	1.11367	0.155325	0.0011619	Inflammation
PXN	0.0289917	0.997328	0.282388	1.21621	0.282388	0.0011619	Neurology
PQBP1	0.0289917	0.997328	0.406275	1.32526	0.406275	0.0011619	Oncology
CST6	0.0289917	0.997328	-0.140637	0.907118	-0.140637	0.0011619	Cardiometabolic
PPP3R1	0.0335388	0.997328	-0.191706	0.87557	-0.191706	0.0011619	Neurology
PLA2G10	0.0335388	0.997328	0.320156	1.24847	0.320156	0.0011619	Neurology
CTRB1	0.0335388	0.997328	0.214681	1.16045	0.214681	0.0011619	Neurology
CCL2	0.0335388	0.997328	0.380238	1.30156	0.380238	0.0011619	Neurology
CCL8	0.0335388	0.997328	0.473037	1.38803	0.473037	0.0011619	Oncology
FAM3B	0.0335388	0.997328	0.232081	1.17453	0.232081	0.0011619	Oncology
NCAM1	0.0335388	0.997328	-0.132337	0.912352	-0.132337	0.0011619	Cardiometabolic
ITGB6	0.0335388	0.997328	0.131656	1.09555	0.131656	0.0011619	Inflammation
IL15	0.0386353	0.997328	0.169294	1.12451	0.169294	0.0011619	Inflammation
FGF19	0.0386353	0.997328	0.497381	1.41165	0.497381	0.0011619	Inflammation
FCGR2B	0.0443115	0.997328	0.358488	1.28208	0.358488	0.0011619	Oncology
KLK14	0.0443115	0.997328	-0.145281	0.904203	-0.145281	0.0011619	Oncology
MARCO	0.0443115	0.997328	-0.106844	0.928617	-0.106844	0.0011619	Cardiometabolic
DKKL1	0.0506592	0.997328	0.155963	1.11416	0.155963	0.0011619	Oncology
ITGAV	0.0506592	0.997328	-0.0794312	0.946431	-0.0794312	0.0011619	Oncology
ITGB7	0.0506592	0.997328	0.139381	1.10143	0.139381	0.0011619	Oncology
GP1BA	0.0506592	0.997328	-0.110981	0.925958	-0.110981	0.0011619	Cardiometabolic
MSMB	0.0506592	0.997328	-0.146725	0.903299	-0.146725	0.0011619	Cardiometabolic
C19orf12	0.0576782	0.997328	0.287156	1.22023	0.287156	0.0011619	Neurology
APBB1IP	0.0576782	0.997328	0.309944	1.23966	0.309944	0.0011619	Oncology
SCG2	0.0576782	0.997328	0.243388	1.18377	0.243388	0.0011619	Oncology
LGALS7_LGALS7B	0.0576782	0.997328	-0.207313	0.866149	-0.207313	0.0011619	Oncology
GHRL	0.0576782	0.997328	-0.280281	0.82343	-0.280281	0.0011619	Cardiometabolic
COMP	0.0576782	0.997328	-0.131469	0.912902	-0.131469	0.0011619	Cardiometabolic
PRTN3	0.0576782	0.997328	0.162975	1.11959	0.162975	0.0011619	Cardiometabolic
CCL20	0.0576782	0.997328	0.759925	1.6934	0.759925	0.0011619	Inflammation
GZMB	0.0576782	0.997328	0.363812	1.28682	0.363812	0.0011619	Inflammation
NELL1	0.0653992	0.997328	0.153356	1.11215	0.153356	0.0011619	Oncology
CD300LF	0.0653992	0.997328	0.103269	1.0742	0.103269	0.0011619	Oncology
PLA2G2A	0.0653992	0.997328	0.298463	1.22983	0.298463	0.0011619	Cardiometabolic
MMP1	0.0653992	0.997328	0.4493	1.36538	0.4493	0.0011619	Inflammation
RAB6A	0.0653992	0.997328	-0.227813	0.853929	-0.227813	0.0011619	Inflammation
LRRC25	0.0739136	0.997328	0.168919	1.12422	0.168919	0.0011619	Oncology
CCN1	0.0739136	0.997328	0.272444	1.20785	0.272444	0.0011619	Oncology
AGRP	0.0739136	0.997328	0.180512	1.13329	0.180512	0.0011619	Inflammation
CTSO	0.0739136	0.997328	0.131375	1.09534	0.131375	0.0011619	Inflammation
TPP1	0.0739136	0.997328	0.150306	1.10981	0.150306	0.0011619	Inflammation
CD177	0.083252	0.997328	0.1249	1.09043	0.1249	0.0011619	Neurology
ADM	0.083252	0.997328	0.140412	1.10222	0.140412	0.0011619	Oncology
STX6	0.083252	0.997328	-0.322663	0.799593	-0.322663	0.0011619	Oncology
HSPG2	0.083252	0.997328	-0.101731	0.931914	-0.101731	0.0011619	Cardiometabolic
CD209	0.083252	0.997328	0.0838437	1.05984	0.0838437	0.0011619	Cardiometabolic
THPO	0.083252	0.997328	0.139431	1.10147	0.139431	0.0011619	Cardiometabolic
SEMA7A	0.083252	0.997328	0.0753	1.05358	0.0753	0.0011619	Cardiometabolic
CCL11	0.083252	0.997328	0.1782	1.13147	0.1782	0.0011619	Inflammation
STC2	0.0934448	0.997328	0.168344	1.12377	0.168344	0.0011619	Neurology
IL12A_IL12B	0.0934448	0.997328	0.316481	1.24529	0.316481	0.0011619	Oncology
DPEP2	0.0934448	0.997328	0.1516	1.1108	0.1516	0.0011619	Oncology
SCGN	0.0934448	0.997328	0.172581	1.12707	0.172581	0.0011619	Inflammation
SIGLEC1	0.0934448	0.997328	0.167275	1.12294	0.167275	0.0011619	Inflammation
FGR	0.104584	0.997328	0.256031	1.19419	0.256031	0.0011619	Neurology
CREG1	0.104584	0.997328	0.166744	1.12252	0.166744	0.0011619	Oncology
RRM2B	0.104584	0.997328	-0.277044	0.82528	-0.277044	0.0011619	Oncology
LILRB5	0.104584	0.997328	-0.14525	0.904223	-0.14525	0.0011619	Cardiometabolic
GZMH	0.104584	0.997328	0.198925	1.14784	0.198925	0.0011619	Cardiometabolic
NCF2	0.104584	0.997328	0.491325	1.40574	0.491325	0.0011619	Inflammation
CXCL9	0.104584	0.997328	0.443719	1.36011	0.443719	0.0011619	Inflammation
CSF1	0.104584	0.997328	0.1373	1.09984	0.1373	0.0011619	Inflammation
OSCAR	0.104584	0.997328	0.120825	1.08736	0.120825	0.0011619	Inflammation
CCL4	0.104584	0.997328	0.252825	1.19154	0.252825	0.0011619	Inflammation
FEN1	0.114708	0.997328	0.356456	1.28028	0.356456	0.0011619	Oncology
CLSTN1	0.116669	0.997328	0.183906	1.13596	0.183906	0.0011619	Neurology
PHOSPHO1	0.116669	0.997328	-0.150663	0.900837	-0.150663	0.0011619	Neurology
DNMBP	0.116669	0.997328	-0.279737	0.823741	-0.279737	0.0011619	Neurology
NDRG1	0.116669	0.997328	0.141706	1.10321	0.141706	0.0011619	Neurology
PRL	0.116669	0.997328	0.398119	1.31779	0.398119	0.0011619	Neurology
TCL1A	0.116669	0.997328	0.189419	1.1403	0.189419	0.0011619	Neurology
LTBP3	0.116669	0.997328	0.158231	1.11592	0.158231	0.0011619	Oncology
SFTPA2	0.116669	0.997328	0.130688	1.09482	0.130688	0.0011619	Oncology
CD55	0.116669	0.997328	-0.0468375	0.968056	-0.0468375	0.0011619	Cardiometabolic
GH1	0.116669	0.997328	-1.02952	0.489874	-1.02952	0.0011619	Cardiometabolic
MNDA	0.116669	0.997328	0.4285	1.34583	0.4285	0.0011619	Cardiometabolic
CDH17	0.116669	0.997328	0.214188	1.16005	0.214188	0.0011619	Cardiometabolic
BTN2A1	0.116669	0.997328	0.105206	1.07565	0.105206	0.0011619	Inflammation
CCL3	0.116669	0.997328	0.211338	1.15776	0.211338	0.0011619	Inflammation
KLRB1	0.116669	0.997328	0.104794	1.07534	0.104794	0.0011619	Inflammation
ECE1	0.12973	0.997328	0.188744	1.13977	0.188744	0.0011619	Neurology
FURIN	0.12973	0.997328	0.285581	1.2189	0.285581	0.0011619	Oncology
DCTN2	0.12973	0.997328	-0.472637	0.720646	-0.472637	0.0011619	Oncology
DEFB4A_DEFB4B	0.12973	0.997328	0.4009	1.32033	0.4009	0.0011619	Oncology
EPHA2	0.12973	0.997328	0.14505	1.10577	0.14505	0.0011619	Oncology
CDHR2	0.12973	0.997328	0.144931	1.10568	0.144931	0.0011619	Oncology
GNE	0.12973	0.997328	-0.230588	0.852288	-0.230588	0.0011619	Oncology
HS6ST1	0.12973	0.997328	-0.167225	0.890554	-0.167225	0.0011619	Oncology
LPCAT2	0.12973	0.997328	0.134969	1.09807	0.134969	0.0011619	Oncology
CTRC	0.12973	0.997328	0.16965	1.12479	0.16965	0.0011619	Inflammation
TBC1D5	0.12973	0.997328	-0.37705	0.77001	-0.37705	0.0011619	Inflammation
CD34	0.133665	0.997328	0.0826063	1.05893	0.0826062	0.0011619	Neurology
CLEC11A	0.14386	0.997328	0.287262	1.22032	0.287262	0.0011619	Neurology
PTS	0.14386	0.997328	0.2316	1.17414	0.2316	0.0011619	Neurology
CD63	0.14386	0.997328	-0.291094	0.817282	-0.291094	0.0011619	Neurology
GUCA2A	0.14386	0.997328	0.102481	1.07362	0.102481	0.0011619	Neurology
SERPINB9	0.14386	0.997328	-0.141506	0.906572	-0.141506	0.0011619	Neurology
VNN2	0.14386	0.997328	0.1839	1.13595	0.1839	0.0011619	Oncology
ARHGAP25	0.14386	0.997328	0.1703	1.12529	0.1703	0.0011619	Oncology
CD300E	0.14386	0.997328	0.114669	1.08273	0.114669	0.0011619	Oncology
LAG3	0.14386	0.997328	0.22305	1.1672	0.22305	0.0011619	Oncology
IGSF3	0.14386	0.997328	0.181487	1.13405	0.181487	0.0011619	Oncology
CTSH	0.14386	0.997328	0.142725	1.10399	0.142725	0.0011619	Cardiometabolic
REG1B	0.14386	0.997328	0.293981	1.22602	0.293981	0.0011619	Cardiometabolic
SPARCL1	0.14386	0.997328	-0.0859063	0.942192	-0.0859063	0.0011619	Cardiometabolic
PRSS27	0.14386	0.997328	0.0967313	1.06935	0.0967313	0.0011619	Cardiometabolic
AMY2B	0.14386	0.997328	0.0779062	1.05549	0.0779062	0.0011619	Cardiometabolic
CEBPB	0.14386	0.997328	0.248481	1.18796	0.248481	0.0011619	Cardiometabolic
ADGRE2	0.14386	0.997328	0.127656	1.09252	0.127656	0.0011619	Inflammation
FLT3LG	0.14386	0.997328	0.0755062	1.05373	0.0755062	0.0011619	Inflammation
DECR1	0.14386	0.997328	-0.442	0.736113	-0.442	0.0011619	Inflammation
NMNAT1	0.159058	0.997328	0.211394	1.15781	0.211394	0.0011619	Neurology
GPKOW	0.159058	0.997328	0.1379	1.1003	0.1379	0.0011619	Neurology
CTSS	0.159058	0.997328	0.0968	1.0694	0.0968	0.0011619	Neurology
TARBP2	0.159058	0.997328	-0.422963	0.745891	-0.422963	0.0011619	Neurology
DARS	0.159058	0.997328	-0.411494	0.751845	-0.411494	0.0011619	Neurology
AMIGO2	0.159058	0.997328	0.124988	1.0905	0.124988	0.0011619	Oncology
PDCD1LG2	0.159058	0.997328	0.115363	1.08325	0.115363	0.0011619	Oncology
RTBDN	0.159058	0.997328	0.203712	1.15166	0.203712	0.0011619	Oncology
AIFM1	0.159058	0.997328	-0.493106	0.710494	-0.493106	0.0011619	Oncology
TACSTD2	0.159058	0.997328	-0.0597	0.959464	-0.0597	0.0011619	Oncology
GALNT10	0.159058	0.997328	0.210462	1.15706	0.210462	0.0011619	Oncology
CD93	0.159058	0.997328	-0.0998312	0.933142	-0.0998313	0.0011619	Cardiometabolic
ART3	0.159058	0.997328	-0.0907	0.939067	-0.0907	0.0011619	Cardiometabolic
IFNG	0.159058	0.997328	0.663475	1.58389	0.663475	0.0011619	Inflammation
LGALS9	0.159058	0.997328	0.156963	1.11494	0.156963	0.0011619	Inflammation
CLEC4G	0.159058	0.997328	0.134931	1.09804	0.134931	0.0011619	Inflammation
ERBB3	0.159058	0.997328	0.0899812	1.06436	0.0899812	0.0011619	Inflammation
CD160	0.159058	0.997328	0.129519	1.09393	0.129519	0.0011619	Inflammation
IL32	0.159058	0.997328	0.081625	1.05821	0.081625	0.0011619	Inflammation
CD22	0.159058	0.997328	0.0969562	1.06951	0.0969562	0.0011619	Inflammation
FCAR	0.159058	0.997328	0.106088	1.07631	0.106088	0.0011619	Inflammation
KRT5	0.175354	0.997328	-0.246969	0.842665	-0.246969	0.0011619	Neurology
CST5	0.175354	0.997328	0.151994	1.1111	0.151994	0.0011619	Neurology
CLEC14A	0.175354	0.997328	-0.0977875	0.934465	-0.0977875	0.0011619	Neurology
CES3	0.175354	0.997328	0.1774	1.13084	0.1774	0.0011619	Oncology
DAB2	0.175354	0.997328	-0.467275	0.72333	-0.467275	0.0011619	Oncology
MAVS	0.175354	0.997328	-0.386037	0.765228	-0.386037	0.0011619	Oncology
HAO1	0.175354	0.997328	0.21465	1.16042	0.21465	0.0011619	Oncology
VEGFC	0.175354	0.997328	0.216938	1.16226	0.216938	0.0011619	Oncology
UXS1	0.175354	0.997328	0.267775	1.20395	0.267775	0.0011619	Oncology
AMY2A	0.175354	0.997328	0.109794	1.07907	0.109794	0.0011619	Cardiometabolic
LBP	0.175354	0.997328	0.159013	1.11652	0.159013	0.0011619	Cardiometabolic
LRMP	0.175354	0.997328	-0.41845	0.748228	-0.41845	0.0011619	Cardiometabolic
MAP2K6	0.175354	0.997328	-0.446937	0.733598	-0.446937	0.0011619	Inflammation
FCRL6	0.175354	0.997328	-0.0445313	0.969605	-0.0445313	0.0011619	Inflammation
PPP1R9B	0.175354	0.997328	-0.362631	0.777745	-0.362631	0.0011619	Inflammation
TRIM5	0.175354	0.997328	-0.327663	0.796826	-0.327663	0.0011619	Inflammation
NEFL	0.19281	0.997328	0.144856	1.10562	0.144856	0.0011619	Neurology
SIGLEC5	0.19281	0.997328	0.172288	1.12684	0.172288	0.0011619	Neurology
NPM1	0.19281	0.997328	0.351775	1.27613	0.351775	0.0011619	Neurology
MFGE8	0.19281	0.997328	0.185062	1.13687	0.185062	0.0011619	Neurology
AMBP	0.19281	0.997328	-0.061925	0.957985	-0.061925	0.0011619	Oncology
CPVL	0.19281	0.997328	0.114231	1.0824	0.114231	0.0011619	Oncology
EPS8L2	0.19281	0.997328	-0.0651812	0.955825	-0.0651812	0.0011619	Oncology
GALNT7	0.19281	0.997328	0.139819	1.10177	0.139819	0.0011619	Oncology
GCNT1	0.19281	0.997328	0.153756	1.11246	0.153756	0.0011619	Oncology
VWA1	0.19281	0.997328	0.147119	1.10736	0.147119	0.0011619	Oncology
SIRPA	0.19281	0.997328	-0.0708437	0.952081	-0.0708437	0.0011619	Cardiometabolic
SPINT2	0.19281	0.997328	0.12035	1.087	0.12035	0.0011619	Inflammation
LY75	0.19281	0.997328	0.0992813	1.07124	0.0992813	0.0011619	Inflammation
CCL28	0.19281	0.997328	-0.173394	0.886754	-0.173394	0.0011619	Inflammation
CRLF1	0.19281	0.997328	0.102962	1.07398	0.102962	0.0011619	Inflammation
LAMP3	0.19281	0.997328	0.112187	1.08087	0.112187	0.0011619	Inflammation
PDLIM7	0.19281	0.997328	-0.532375	0.691416	-0.532375	0.0011619	Inflammation
SCG3	0.19281	0.997328	0.0606937	1.04297	0.0606937	0.0011619	Inflammation
CLEC4D	0.19281	0.997328	0.271987	1.20747	0.271987	0.0011619	Inflammation
MATN2	0.19281	0.997328	0.0948125	1.06793	0.0948125	0.0011619	Inflammation
TBC1D17	0.211426	0.997328	0.255588	1.19382	0.255588	0.0011619	Neurology
AHSP	0.211426	0.997328	0.235338	1.17718	0.235338	0.0011619	Neurology
TDRKH	0.211426	0.997328	-0.414431	0.750315	-0.414431	0.0011619	Neurology
MITD1	0.211426	0.997328	-0.319375	0.801417	-0.319375	0.0011619	Neurology
THBS2	0.211426	0.997328	0.0937063	1.06711	0.0937062	0.0011619	Neurology
KAZALD1	0.211426	0.997328	0.1547	1.11319	0.1547	0.0011619	Oncology
XCL1	0.211426	0.997328	0.130856	1.09494	0.130856	0.0011619	Oncology
F3	0.211426	0.997328	-0.031925	0.978114	-0.031925	0.0011619	Oncology
SRP14	0.211426	0.997328	0.242712	1.18322	0.242712	0.0011619	Oncology
MOG	0.211426	0.997328	-0.082325	0.944534	-0.082325	0.0011619	Oncology
ADAMTS15	0.211426	0.997328	0.213062	1.15915	0.213062	0.0011619	Oncology
CCL14	0.211426	0.997328	-0.151519	0.900302	-0.151519	0.0011619	Cardiometabolic
CD97	0.211426	0.997328	0.0988938	1.07095	0.0988937	0.0011619	Cardiometabolic
CEACAM8	0.211426	0.997328	0.190981	1.14154	0.190981	0.0011619	Cardiometabolic
CTSZ	0.211426	0.997328	0.0822375	1.05866	0.0822375	0.0011619	Cardiometabolic
CXCL10	0.211426	0.997328	0.471587	1.38663	0.471587	0.0011619	Inflammation
OSM	0.211426	0.997328	0.498125	1.41238	0.498125	0.0011619	Inflammation
CXADR	0.211426	0.997328	0.0928563	1.06648	0.0928563	0.0011619	Inflammation
LTA	0.211426	0.997328	0.150106	1.10965	0.150106	0.0011619	Inflammation
CCL26	0.211426	0.997328	0.211006	1.1575	0.211006	0.0011619	Inflammation
FASLG	0.211426	0.997328	0.115056	1.08302	0.115056	0.0011619	Inflammation
SIRPB1	0.211426	0.997328	0.110425	1.07955	0.110425	0.0011619	Inflammation
CLIP2	0.211426	0.997328	-0.361812	0.778186	-0.361812	0.0011619	Inflammation
TBCB	0.231201	0.997328	-0.48325	0.715364	-0.48325	0.0011619	Neurology
APRT	0.231201	0.997328	-0.2313	0.851867	-0.2313	0.0011619	Neurology
SOD2	0.231201	0.997328	-0.125544	0.916658	-0.125544	0.0011619	Neurology
ATXN10	0.231201	0.997328	-0.326387	0.797531	-0.326387	0.0011619	Neurology
RHOC	0.231201	0.997328	-0.396619	0.759637	-0.396619	0.0011619	Neurology
HTRA2	0.231201	0.997328	-0.200981	0.869959	-0.200981	0.0011619	Oncology
GPC1	0.231201	0.997328	-0.04175	0.971476	-0.04175	0.0011619	Oncology
TJAP1	0.231201	0.997328	-0.297963	0.8134	-0.297963	0.0011619	Oncology
ALPP	0.231201	0.997328	0.263763	1.20061	0.263763	0.0011619	Oncology
AREG	0.231201	0.997328	0.326562	1.25402	0.326562	0.0011619	Oncology
SRC	0.231201	0.997328	-0.430312	0.742101	-0.430312	0.0011619	Oncology
VPS37A	0.231201	0.997328	-0.211469	0.863658	-0.211469	0.0011619	Oncology
LTA4H	0.231201	0.997328	0.111656	1.08047	0.111656	0.0011619	Oncology
APEX1	0.231201	0.997328	0.228094	1.17129	0.228094	0.0011619	Oncology
CLEC6A	0.231201	0.997328	0.166425	1.12227	0.166425	0.0011619	Oncology
TRIAP1	0.231201	0.997328	-0.228556	0.853489	-0.228556	0.0011619	Oncology
MME	0.231201	0.997328	0.175206	1.12913	0.175206	0.0011619	Oncology
CORO1A	0.231201	0.997328	-0.391931	0.762109	-0.391931	0.0011619	Cardiometabolic
[truncated: 1,061 more rows]

## Sheet: Fig.1G
sample_no	wbc_count	mono_count	neut_count	lymph_count
[truncated: 193 more rows]

[truncated: 46 more sheets: Fig.2a left, Fig.2a right, Fig.2b, Fig.2c top, Fig.2c bottom, Fig.3a left, Fig.3a right, Fig.3b, Fig.3c, Fig.3D, Fig.3E, Fig.3F, Fig.3G, Fig.3H, Fig.4a left, Fig.4a right, Fig.4b, Fig.4c, Fig.5a Fig.S7a, Fig.5b Fig. S7b (TNF) …]
